# Supplementary material for: Crystal structures of the complexes containing macrocyclic cations [M(cyclam)]2+ (M = Ni, Zn) and tetra­iodido­cadmate(2–) anion
Source: Acta Crystallogr E Crystallogr Commun. 2023 Aug 23;79(Pt 9):821–6. doi: 10.1107/S2056989023007004 (PMC10483555; doi:10.1107/S2056989023007004)
Supplement: Supplementary file 1 [file e-79-00821-sup1.cif]

##############################################################################
#                                                                            #
# This CIF contains the data in a paper accepted for publication in          #
# Acta Crystallographica Section E. It conforms to the requirements of       #
# Notes for Authors for Acta Crystallographica Section E, and has been       #
# peer reviewed under the auspices of the IUCr Commission on Journals.       #
#                                                                            #
# Full details of the Crystallographic Information File format               #
# are given in the paper "The Crystallographic Information File (CIF):       #
# a New Standard Archive File for Crystallography" by S. R. Hall, F. H.      #
# Allen and I. D. Brown [Acta Cryst. (1991), A47, 655-685].                  #
#                                                                            #
# The current version of the core CIF dictionary is obtainable from          #
# ftp://ftp.iucr.org/pub/cif_core.dic.                                       #
#                                                                            #
# Software is freely available for graphical display of the structure(s)     #
# in this CIF. For information consult the CIF software page                 #
# http://www.iucr.org/resources/cif/software.                                #
#                                                                            #
# This file may be used for bona fide research purposes within the           #
# scientific community so long as proper attribution is given to the journal # 
# article from which it was obtained.                                        #
#                                                                            #
##############################################################################
data_I
_audit_creation_method
;
Olex2 1.3
(compiled 2020.11.12 svn.r5f609507 for OlexSys, GUI svn.r6408)
;
_journal_date_recd_electronic     2023-07-18
_journal_date_accepted     2023-08-07
_journal_name_full     'Acta Crystallographica, Section E'
_journal_year     2023
_journal_volume     79
_journal_issue      9
_journal_page_first     821
_journal_page_last     826
_journal_paper_category     GM
_journal_paper_doi     10.1107/S2056989023007004
_journal_coeditor_code     EX2074
_publ_contact_author_name     'Yaroslaw D. Lampeka'
_publ_contact_author_address
;
L. V. Pisarzhevskii Institute of Physical Chemistry of the National Academy of Sciences of Ukraine, Prospekt Nauki 31, 03028 Kiev, Ukraine
;
_publ_contact_author_email     'lampeka@adamant.net'
_publ_contact_author_fax     '+38 044 525 64 40'
_publ_contact_author_phone     '+38 044 525 64 40'
_publ_section_title
;
Crystal structures of the complexes containing macrocyclic cations
[<i>M</i>(cyclam)]^2+^ (<i>M</i> = Ni, Zn) and tetraiodidocadmate(2-) anion
;
_publ_section_title_footnote     .
loop_
    _publ_author_name
    _publ_author_footnote
    _publ_author_address
    'Andriichuk, Irina L.' .
;
L. V. Pisarzhevskii Institute of Physical Chemistry of the National Academy of \
Sciences of Ukraine, Prospekt Nauki 31, 03028, Kiev,
Ukraine
;
    'Shova, Sergiu' .
;
"Petru Poni" Institute of Macromolecular Chemistry,
Department of Inorganic Polymers, Aleea Grigore Ghika Voda 41A, RO-700487 Iasi,
Romania
;
    'Lampeka, Yaroslaw D.' .
;
L. V. Pisarzhevskii Institute of Physical Chemistry of the National Academy of \
Sciences of Ukraine, Prospekt Nauki 31, 03028, Kiev,
Ukraine
;
_publ_section_synopsis
;
The isostructural compounds <b>I</b> and <b>II</b> are composed of planar
macrocyclic cations [<i>M</i>(cyclam)]^2+^ and the tetrahedral anion
[CdI~4~]^2-^, which plays a purely charge-compensation function in the Ni^II^
complex <b>I</b> and is axially coordinated <i>via</i> the iodide atom in the
Zn^II^ complex <b>II</b>. In both complexes, as a result of N--H...I hydrogen
bonding, the alternating cations and anions form chains running along the
<i>b</i>-axis direction that are arranged in two-dimensional sheets oriented
parallel to the (101) and (\=101) planes.
;
_chemical_name_systematic
;
(1,4,8,11-Tetraazacyclotetradecane-\k^4^<i>N</i>)nickel(II)
tetraiodidocadmate(II)
;
_chemical_name_common     ?
_chemical_formula_moiety     'C10 H24 N4 Ni 2+, Cd I4 2-'
_chemical_formula_sum     'C10 H24 Cd I4 N4 Ni'
_chemical_formula_iupac     '[Ni (C10 H24 N4)] [Cd I4]'
_chemical_formula_weight     879.04
_chemical_melting_point     ?
_space_group_crystal_system     orthorhombic
_space_group_name_H-M_alt     'P n m a'
_space_group_name_Hall     '-P 2ac 2n'
loop_
    _space_group_symop_operation_xyz
    'x, y, z'
    '-x+1/2, -y, z+1/2'
    'x+1/2, -y+1/2, -z+1/2'
    '-x, y+1/2, -z'
    '-x, -y, -z'
    'x-1/2, y, -z-1/2'
    '-x-1/2, y-1/2, z-1/2'
    'x, -y-1/2, z'
_cell_length_a     15.4317(3)
_cell_length_b     17.2945(3)
_cell_length_c     7.98733(15)
_cell_angle_alpha     90
_cell_angle_beta     90
_cell_angle_gamma     90
_cell_volume     2131.69(7)
_cell_formula_units_Z     4
_cell_measurement_reflns_used     5956
_cell_measurement_theta_min     2.3480
_cell_measurement_theta_max     28.7630
_cell_measurement_temperature     199.95(10)
_exptl_crystal_description     prism
_exptl_crystal_colour     'clear dark orange'
_exptl_crystal_size_max     0.1
_exptl_crystal_size_mid     0.05
_exptl_crystal_size_min     0.03
_exptl_crystal_density_diffrn     2.739
_exptl_crystal_density_meas     ?
_exptl_crystal_density_method     ?
_exptl_crystal_F_000     1600
_exptl_absorpt_coefficient_mu     7.671
_exptl_absorpt_correction_type     multi-scan
_exptl_absorpt_process_details
;
(CrysAlisPro; Rigaku OD, 2022)
;
_exptl_absorpt_correction_T_min     0.57317
_exptl_absorpt_correction_T_max     1.00000
_diffrn_ambient_temperature     199.95(10)
_diffrn_source     'fine-focus sealed X-ray tube'
_diffrn_radiation_type     'Mo K\a'
_diffrn_radiation_wavelength     0.71073
_diffrn_radiation_monochromator     graphite
_diffrn_measurement_device_type     'Rigaku Xcalibur Eos'
_diffrn_measurement_device     'four-circle diffractometer'
_diffrn_measurement_method     '\w scans'
_diffrn_detector     'CCD plate'
_diffrn_detector_area_resol_mean     16.1593
_diffrn_reflns_number     16993
_diffrn_reflns_av_R_equivalents     0.0435
_diffrn_reflns_av_unetI/netI     0.0338
_diffrn_reflns_theta_min     2.355
_diffrn_reflns_theta_max     28.282
_diffrn_reflns_theta_full     25.242
_diffrn_measured_fraction_theta_max     0.965
_diffrn_measured_fraction_theta_full     1.000
_diffrn_reflns_limit_h_min     -19
_diffrn_reflns_limit_h_max     19
_diffrn_reflns_limit_k_min     -23
_diffrn_reflns_limit_k_max     23
_diffrn_reflns_limit_l_min     -10
_diffrn_reflns_limit_l_max     10
_diffrn_radiation_probe     x-ray
_refine_special_details     ?
_reflns_number_total     2644
_reflns_number_gt     2204
_reflns_threshold_expression     'I > 2\s(I)'
_refine_ls_structure_factor_coef     Fsqd
_refine_ls_matrix_type     full
_refine_ls_R_factor_all     0.0429
_refine_ls_R_factor_gt     0.0314
_refine_ls_wR_factor_gt     0.0586
_refine_ls_wR_factor_ref     0.0636
_refine_ls_goodness_of_fit_ref     1.062
_refine_ls_restrained_S_all     1.062
_refine_ls_number_reflns     2644
_refine_ls_number_parameters     97
_refine_ls_number_restraints     0
_refine_ls_hydrogen_treatment     constr
_refine_ls_weighting_scheme     calc
_refine_ls_weighting_details
              'w=1/[\s^2^(Fo^2^)+(0.0237P)^2^+2.5375P] where P=(Fo^2^+2Fc^2^)/3'
_atom_sites_solution_hydrogens     mixed
_atom_sites_solution_primary     dual
_atom_sites_solution_secondary     ?
_refine_ls_shift/su_max     0.001
_refine_ls_shift/su_mean     0.000
_refine_diff_density_max     2.574
_refine_diff_density_min     -1.233
_refine_ls_extinction_method     none
_refine_ls_extinction_coef     .
loop_
    _atom_type_symbol
    _atom_type_description
    _atom_type_scat_dispersion_real
    _atom_type_scat_dispersion_imag
    _atom_type_scat_source
    'C' 'C' 0.0033 0.0016
                         'International Tables Vol C Tables 4.2.6.8 and 6.1.1.4'
    'H' 'H' 0.0000 0.0000
                         'International Tables Vol C Tables 4.2.6.8 and 6.1.1.4'
    'Cd' 'Cd' -0.8075 1.2024
                         'International Tables Vol C Tables 4.2.6.8 and 6.1.1.4'
    'I' 'I' -0.4742 1.8119
                         'International Tables Vol C Tables 4.2.6.8 and 6.1.1.4'
    'N' 'N' 0.0061 0.0033
                         'International Tables Vol C Tables 4.2.6.8 and 6.1.1.4'
    'Ni' 'Ni' 0.3393 1.1124
                         'International Tables Vol C Tables 4.2.6.8 and 6.1.1.4'
_computing_data_collection
;
CrysAlisPro (Rigaku OD, 2022)
;
_computing_cell_refinement
;
CrysAlisPro (Rigaku OD, 2022)
;
_computing_data_reduction
;
CrysAlisPro (Rigaku OD, 2022)
;
_computing_structure_solution
;
<i>SHELXT </i> (Sheldrick, 2015a)
;
_computing_structure_refinement
;
<i>SHELXL2018/3</i> (Sheldrick, 2015b)
;
_computing_molecular_graphics
;
Mercury (Macrae <i>et al.</i>,  2020)
;
_computing_publication_material
;
publCIF (Westrip, 2010)
;
loop_
    _atom_site_type_symbol
    _atom_site_label
    _atom_site_fract_x
    _atom_site_fract_y
    _atom_site_fract_z
    _atom_site_U_iso_or_equiv
    _atom_site_adp_type
    _atom_site_calc_flag
    _atom_site_occupancy
    _atom_site_disorder_assembly
    _atom_site_disorder_group
    I I1 0.38762(2) 0.61952(2) 0.75107(4) 0.02581(10) Uani d 1 . .
    I I3 0.13165(3) 0.750000 0.68459(7) 0.03244(13) Uani d 1 . .
    I I2 0.34261(3) 0.750000 0.27469(6) 0.02831(12) Uani d 1 . .
    Cd Cd1 0.30734(3) 0.750000 0.61887(7) 0.02466(13) Uani d 1 . .
    Ni Ni1 0.500000 0.500000 0.500000 0.01715(18) Uani d 1 . .
    N N2 0.6010(2) 0.5611(2) 0.5599(5) 0.0224(8) Uani d 1 . .
    H H2 0.577167 0.604133 0.607128 0.027 Uiso d 1 . .
    N N1 0.4693(2) 0.5664(2) 0.3133(5) 0.0219(8) Uani d 1 . .
    H H1 0.448687 0.609197 0.366795 0.026 Uiso d 1 . .
    C C2 0.6554(3) 0.5152(3) 0.6750(7) 0.0325(12) Uani d 1 . .
    H H2A 0.694792 0.549462 0.738857 0.039 Uiso calc 1 . .
    H H2B 0.690905 0.477600 0.611403 0.039 Uiso calc 1 . .
    C C1 0.4050(3) 0.5265(3) 0.2080(7) 0.0335(12) Uani d 1 . .
    H H1A 0.434068 0.489215 0.132448 0.040 Uiso calc 1 . .
    H H1B 0.372638 0.564247 0.139112 0.040 Uiso calc 1 . .
    C C5 0.6550(3) 0.5965(3) 0.4269(7) 0.0316(12) Uani d 1 . .
    H H5A 0.682907 0.555079 0.360435 0.038 Uiso calc 1 . .
    H H5B 0.701410 0.627786 0.479260 0.038 Uiso calc 1 . .
    C C4 0.6021(4) 0.6473(3) 0.3119(7) 0.0366(13) Uani d 1 . .
    H H4A 0.641638 0.675793 0.236207 0.044 Uiso calc 1 . .
    H H4B 0.570150 0.685815 0.379726 0.044 Uiso calc 1 . .
    C C3 0.5377(3) 0.6012(3) 0.2072(6) 0.0294(11) Uani d 1 . .
    H H3A 0.510613 0.635643 0.123246 0.035 Uiso calc 1 . .
    H H3B 0.568819 0.559713 0.146499 0.035 Uiso calc 1 . .
loop_
    _atom_site_aniso_label
    _atom_site_aniso_U_11
    _atom_site_aniso_U_22
    _atom_site_aniso_U_33
    _atom_site_aniso_U_12
    _atom_site_aniso_U_13
    _atom_site_aniso_U_23
    I1 0.02646(18) 0.02180(17) 0.0292(2) 0.00438(12) 0.00288(13) 0.00314(13)
    I3 0.0221(2) 0.0352(3) 0.0400(3) 0.000 0.0040(2) 0.000
    I2 0.0290(3) 0.0274(2) 0.0285(3) 0.000 -0.0001(2) 0.000
    Cd1 0.0227(3) 0.0198(2) 0.0315(3) 0.000 0.0013(2) 0.000
    Ni1 0.0171(4) 0.0164(4) 0.0179(4) -0.0020(3) -0.0014(3) 0.0013(3)
    N2 0.018(2) 0.021(2) 0.029(2) -0.0005(15) 0.0024(17) -0.0012(17)
    N1 0.026(2) 0.0195(19) 0.020(2) 0.0035(16) -0.0001(17) -0.0008(16)
    C2 0.025(3) 0.040(3) 0.033(3) -0.003(2) -0.010(2) -0.003(2)
    C1 0.032(3) 0.039(3) 0.029(3) 0.003(2) -0.010(2) 0.003(2)
    C5 0.023(3) 0.029(3) 0.042(3) -0.011(2) 0.001(2) 0.000(2)
    C4 0.043(3) 0.022(3) 0.045(3) -0.006(2) 0.012(3) 0.004(2)
    C3 0.032(3) 0.026(3) 0.030(3) -0.001(2) 0.008(2) 0.007(2)
_geom_special_details
;
 All esds (except the esd in the dihedral angle between two l.s. planes)
 are estimated using the full covariance matrix.  The cell esds are taken
 into account individually in the estimation of esds in distances, angles
 and torsion angles; correlations between esds in cell parameters are only
 used when they are defined by crystal symmetry.  An approximate (isotropic)
 treatment of cell esds is used for estimating esds involving l.s. planes.
;
loop_
    _geom_bond_atom_site_label_1
    _geom_bond_atom_site_label_2
    _geom_bond_site_symmetry_2
    _geom_bond_distance
    _geom_bond_publ_flag
    I1 Cd1 . 2.7825(4) ?
    I1 Ni1 . 3.3618(3) ?
    I3 Cd1 . 2.7615(7) ?
    I2 Cd1 . 2.8024(7) ?
    Ni1 N2 . 1.943(4) ?
    Ni1 N2 5_666 1.943(4) ?
    Ni1 N1 5_666 1.940(4) ?
    Ni1 N1 . 1.940(4) ?
    N2 H2 . 0.9124 ?
    N2 C2 . 1.477(6) ?
    N2 C5 . 1.483(6) ?
    N1 H1 . 0.9125 ?
    N1 C1 . 1.472(6) ?
    N1 C3 . 1.481(6) ?
    C2 H2A . 0.9900 ?
    C2 H2B . 0.9900 ?
    C2 C1 5_666 1.504(7) ?
    C1 H1A . 0.9900 ?
    C1 H1B . 0.9900 ?
    C5 H5A . 0.9900 ?
    C5 H5B . 0.9900 ?
    C5 C4 . 1.511(7) ?
    C4 H4A . 0.9900 ?
    C4 H4B . 0.9900 ?
    C4 C3 . 1.524(7) ?
    C3 H3A . 0.9900 ?
    C3 H3B . 0.9900 ?
loop_
    _geom_angle_atom_site_label_1
    _geom_angle_atom_site_label_2
    _geom_angle_atom_site_label_3
    _geom_angle_site_symmetry_1
    _geom_angle_site_symmetry_3
    _geom_angle
    _geom_angle_publ_flag
    Cd1 I1 Ni1 . . 120.129(15) ?
    I1 Cd1 I1 8_575 . 108.39(2) ?
    I1 Cd1 I2 8_575 . 106.608(15) ?
    I1 Cd1 I2 . . 106.608(15) ?
    I3 Cd1 I1 . . 111.407(15) ?
    I3 Cd1 I1 . 8_575 111.407(15) ?
    I3 Cd1 I2 . . 112.16(2) ?
    N2 Ni1 I1 . . 86.14(11) ?
    N2 Ni1 I1 5_666 . 93.86(11) ?
    N2 Ni1 N2 5_666 . 180.0 ?
    N1 Ni1 I1 5_666 . 91.78(11) ?
    N1 Ni1 I1 . . 88.22(11) ?
    N1 Ni1 N2 . 5_666 86.35(16) ?
    N1 Ni1 N2 5_666 5_666 93.65(16) ?
    N1 Ni1 N2 5_666 . 86.35(16) ?
    N1 Ni1 N2 . . 93.65(16) ?
    N1 Ni1 N1 5_666 . 180.0 ?
    Ni1 N2 H2 . . 102.8 ?
    C2 N2 Ni1 . . 108.5(3) ?
    C2 N2 H2 . . 114.3 ?
    C2 N2 C5 . . 110.4(4) ?
    C5 N2 Ni1 . . 119.9(3) ?
    C5 N2 H2 . . 100.7 ?
    Ni1 N1 H1 . . 101.9 ?
    C1 N1 Ni1 . . 109.0(3) ?
    C1 N1 H1 . . 114.4 ?
    C1 N1 C3 . . 110.1(4) ?
    C3 N1 Ni1 . . 120.4(3) ?
    C3 N1 H1 . . 100.7 ?
    N2 C2 H2A . . 110.3 ?
    N2 C2 H2B . . 110.3 ?
    N2 C2 C1 . 5_666 106.9(4) ?
    H2A C2 H2B . . 108.6 ?
    C1 C2 H2A 5_666 . 110.3 ?
    C1 C2 H2B 5_666 . 110.3 ?
    N1 C1 C2 . 5_666 106.7(4) ?
    N1 C1 H1A . . 110.4 ?
    N1 C1 H1B . . 110.4 ?
    C2 C1 H1A 5_666 . 110.4 ?
    C2 C1 H1B 5_666 . 110.4 ?
    H1A C1 H1B . . 108.6 ?
    N2 C5 H5A . . 109.2 ?
    N2 C5 H5B . . 109.2 ?
    N2 C5 C4 . . 111.9(4) ?
    H5A C5 H5B . . 107.9 ?
    C4 C5 H5A . . 109.2 ?
    C4 C5 H5B . . 109.2 ?
    C5 C4 H4A . . 109.1 ?
    C5 C4 H4B . . 109.1 ?
    C5 C4 C3 . . 112.4(4) ?
    H4A C4 H4B . . 107.9 ?
    C3 C4 H4A . . 109.1 ?
    C3 C4 H4B . . 109.1 ?
    N1 C3 C4 . . 111.3(4) ?
    N1 C3 H3A . . 109.4 ?
    N1 C3 H3B . . 109.4 ?
    C4 C3 H3A . . 109.4 ?
    C4 C3 H3B . . 109.4 ?
    H3A C3 H3B . . 108.0 ?
loop_
    _geom_torsion_atom_site_label_1
    _geom_torsion_atom_site_label_2
    _geom_torsion_atom_site_label_3
    _geom_torsion_atom_site_label_4
    _geom_torsion_site_symmetry_1
    _geom_torsion_site_symmetry_2
    _geom_torsion_site_symmetry_3
    _geom_torsion_site_symmetry_4
    _geom_torsion
    _geom_torsion_publ_flag
    Ni1 N2 C2 C1 . . . 5_666 -39.7(5) ?
    Ni1 N2 C5 C4 . . . . 55.7(5) ?
    Ni1 N1 C1 C2 . . . 5_666 39.1(5) ?
    Ni1 N1 C3 C4 . . . . -55.5(5) ?
    N2 C5 C4 C3 . . . . -67.2(6) ?
    C2 N2 C5 C4 . . . . -177.0(4) ?
    C1 N1 C3 C4 . . . . 176.4(4) ?
    C5 N2 C2 C1 . . . 5_666 -173.1(4) ?
    C5 C4 C3 N1 . . . . 66.9(5) ?
    C3 N1 C1 C2 . . . 5_666 173.2(4) ?
loop_
    _geom_hbond_atom_site_label_D
    _geom_hbond_atom_site_label_H
    _geom_hbond_atom_site_label_A
    _geom_hbond_site_symmetry_A
    _geom_hbond_distance_DH
    _geom_hbond_distance_HA
    _geom_hbond_distance_DA
    _geom_hbond_angle_DHA
    _geom_hbond_publ_flag
    . . . . . . . . .
    N1 H1 I1 . 0.91 3.22 3.829(4) 127 yes
    N2 H2 I1 . 0.91 3.15 3.768(4) 126 yes
    N1 H1 I2 . 0.91 3.03 3.742(4) 137 yes
    N2 H2 I3 6_657 0.91 3.14 3.881(4) 140 yes
_shelx_space_group_comment
;
The symmetry employed for this shelxl refinement is uniquely defined
by the following loop, which should always be used as a source of
symmetry information in preference to the above space-group names.
They are only intended as comments.
;
_shelx_estimated_absorpt_T_min     0.514
_shelx_estimated_absorpt_T_max     0.803
_shelx_hkl_file
;
   0   0   1 237.375 78.2121   4
   0   0  -1 491.530 84.4501   4
   0   0   1 403.328 113.328   9
   0   0  -1 106.476 95.0315   9
   0   0  -1 139.748 61.1352   5
   0   0   1 364.272 90.4460   5
   0   0  -2 460828. 3420.15   4
   0   0   2 462769. 3534.31   4
   0   0  -2 464392. 4456.40   9
   0   0   2 474975. 4449.63   9
   0   0   2 459014. 3733.25   5
   0   0   3 2.14744 107.170   4
   0   0  -3 137.896 101.465   4
   0   0   3-3.30125 112.003   9
   0   0  -3 114.972 187.538   9
   0   0   3 165.173 163.635   5
   0   0   4 123759. 2613.72   4
   0   0  -4 124960. 2496.26   4
   0   0  -4 123506. 3296.00   9
   0   0   4 121561. 2764.60   5
   0   0   5 18.5873 154.308   4
   0   0  -5-101.019 169.745   9
   0   0   5 240.384 173.433   5
   0   0   6 20508.2 1302.99   4
   0   0  -6 20997.8 1670.89   9
   0   0   6 20702.5 1436.86   5
   0   0   7 83.4705 207.374   4
   0   0  -7-185.713 254.779   9
   0   0   7-145.342 265.656   5
   0   0  -8 23368.7 2072.34   9
   0   0   8 23050.1 1781.23   5
   0   0  -9 365.390 428.554   9
   0   0   9-331.457 352.881   5
   0   0  10 663.537 450.803   5
   0   1   1 92236.8 1289.20   4
   0   1   1 90381.8 1357.77   9
   0   1  -1 91579.0 1367.39   9
   0  -1  -1 92554.9 1380.77   9
   0  -1   1 94306.7 1387.98   9
   0   1  -1 92000.3 1004.99   5
   0  -1   1 91023.7 1008.57   5
   0   1   1 92744.9 1350.04   5
   0   1  -2 363.091 118.295   4
   0  -1   2 172.771 100.123   4
   0   1   2 179.439 127.830   4
   0   1  -2-72.7519 134.256   9
   0  -1  -2 12.0830 113.246   9
   0   1   2 0.49785 94.8862   9
   0  -1   2-92.0860 129.391   9
   0   1   2 151.535 139.339   5
   0  -1   2 139.115 124.905   5
   0   1   3 52.9722 108.814   4
   0  -1   3 119.198 123.524   4
   0   1  -3 302.107 139.279   4
   0  -1  -3 126.540 139.545   9
   0   1  -3 8.93036 163.682   9
   0   1   3 47.3092 135.017   9
   0  -1   3 589.733 232.097   9
   0   1   3 90.0931 126.594   5
   0  -1   3 129.391 112.144   5
   0  -1   4 131.561 159.333   4
   0   1  -4 190.502 113.223   4
   0   1   4-82.7088 142.152   4
   0   1  -4-154.485 172.510   9
   0  -1  -4 8.71702 169.834   9
   0   1   4 82.2649 183.388   5
   0  -1   4-201.759 189.214   5
   0   1  -5 1038.92 265.818   4
   0  -1   5 1176.94 296.889   4
   0   1   5 773.414 237.551   4
   0   1  -5 205.276 178.341   9
   0  -1  -5 707.897 290.037   9
   0  -1   5 1168.91 323.370   5
   0   1   5 621.537 225.883   5
   0  -1   6 8.14713 171.466   4
   0   1   6 42.1004 248.088   4
   0   1  -6 266.056 272.324   9
   0  -1  -6 40.2092 274.332   9
   0   1   6-129.849 285.416   5
   0  -1   6-111.476 208.112   5
   0   1   7 6395.27 816.801   4
   0  -1  -7 5854.55 972.421   9
   0   1  -7 5552.41 948.752   9
   0   1   7 5200.36 826.167   5
   0  -1   7 4494.46 744.561   5
   0   1   8 16.8957 211.330   4
   0   1  -8 65.8442 282.584   9
   0  -1  -8-9.57189 306.523   9
   0  -1   8 51.0995 235.285   5
   0   1   8-49.5915 231.683   5
   0   1  -9 4409.54 999.438   9
   0  -1   9 3613.06 770.862   5
   0   1   9 3693.45 826.404   5
   0   1 -10 49.1933 272.342   9
   0   1  10 131.813 219.245   5
   0  -1  10-191.297 323.901   5
   0  -2   0 74049.0 1087.43   3
   0   2   0 74521.7 1094.43   3
   0   2   0 73883.7 822.869   8
   0  -2   0 75099.0 826.504   8
   0  -2   0 74732.4 1093.24   1
   0   2   0 75501.9 1104.76   1
   0   2   1 49.3598 59.1261   1
   0  -2   1 159.449 85.5812   1
   0  -2  -1 27.6110 74.2849   1
   0   2  -1 27.9646 52.5586   1
   0   2   1 94.1871 65.7178   3
   0   2  -1 45.2167 61.2784   3
   0  -2  -1 25.3102 59.6567   3
   0  -2   1 22.6870 64.9038   3
   0   2   2 108948. 2000.82   4
   0  -2   2 111869. 1340.17   3
   0  -2  -2 113395. 1337.56   3
   0   2  -2 108518. 1390.34   4
   0   2  -2 111215. 1356.44   1
   0   2   2 111799. 1347.32   1
   0   2  -2 111653. 2159.86   9
   0   2   2 116519. 2191.08   9
   0  -2  -2 109747. 2139.93   9
   0  -2   2 109649. 1582.64   5
   0   2   2 110348. 2088.72   5
   0   2  -2 110761. 1551.76   5
   0   2  -3 435.886 139.015   4
   0   2   3 11.3027 128.406   4
   0  -2  -3-28.7054 44.5909   3
   0  -2   3 377.753 84.2246   3
   0  -2   3 169.143 135.117   9
   0   2  -3 225.772 162.426   9
   0   2   3 195.647 197.102   9
   0   2   3 64.6957 131.417   5
   0  -2   3 202.944 138.975   5
   0  -2   4 14217.6 415.327   3
   0   2  -4 14444.2 766.196   4
   0   2   4 15091.9 981.307   4
   0  -2  -4 14924.1 1145.15   9
   0   2  -4 13129.5 1067.11   9
   0   2   4 14501.9 1016.76   5
   0  -2   4 14453.5 892.953   5
   0   2   5 33.2531 131.232   4
   0   2  -5 85.1246 98.1209   4
   0  -2  -5 482.945 256.047   9
   0   2  -5 40.1295 193.260   9
   0  -2   5 33.8247 158.326   5
   0   2   5 293.572 235.294   5
   0   2   6 3453.71 582.194   4
   0  -2  -6 2680.34 627.070   9
   0   2  -6 2760.30 597.824   9
   0   2   6 4174.25 693.458   5
   0  -2   6 3453.72 581.706   5
   0   2   7 61.7424 164.314   4
   0  -2  -7 38.1786 219.725   9
   0   2  -7-84.6738 247.759   9
   0   2   7-116.618 200.396   5
   0  -2   7-63.9496 176.065   5
   0   2   8-574.138 294.825   4
   0   2  -8 85.3468 237.704   9
   0   2   8-164.527 370.633   5
   0  -2   8-157.824 282.882   5
   0   2   9-122.367 215.790   4
   0   2  -9 150.990 402.510   9
   0  -2   9-468.592 331.996   5
   0   2   9 148.462 302.214   5
   0  -2  10 166.210 248.245   5
   0   2  10-181.909 264.274   5
   0  -3   0 89.1148 86.2091   3
   0   3   0 126.559 100.250   3
   0   3   0 158.475 83.1896   1
   0  -3   0 102.781 101.762   1
   0   3   0 209.866 72.8823   8
   0  -3   0 175.557 62.7116   8
   0  -3   1 9169.60 478.220   1
   0   3   1 9232.16 480.698   1
   0   3  -1 9219.52 479.179   1
   0  -3  -1 9462.05 481.805   1
   0   3   1 9317.46 482.600   3
   0  -3   1 9651.11 486.104   3
   0  -3  -1 8440.75 453.647   3
   0   3  -1 9150.79 480.049   3
   0   3  -1 9502.99 420.234   6
   0   3   2 160.375 95.3382   3
   0  -3  -2 96.4157 83.9658   3
   0  -3   2 113.065 83.4879   3
   0   3  -2 110.345 98.9301   3
   0   3   2 178.833 128.521   4
   0   3  -2 38.8343 84.9247   1
   0   3   2-4.23056 80.0264   1
   0   3   2 102.310 123.012   9
   0   3  -2 169.648 122.762   9
   0   3  -2-12.1562 60.0718   5
   0  -3   2 1.57580 59.2854   5
   0   3   2 336.052 160.599   5
   0  -3  -3 184269. 2081.54   3
   0   3   3 181379. 3173.76   4
   0  -3   3 185739. 2085.76   3
   0   3  -3 183307. 2203.45   4
   0   3   3 186158. 3409.55   9
   0   3  -3 184199. 3430.96   9
   0   3   3 182668. 3296.74   5
   0  -3   3 180322. 2509.83   5
   0   3  -4 50.7546 80.5505   4
   0   3   4 576.896 229.147   4
   0  -3   4 35.2495 49.0416   3
   0  -3  -4 88.2245 55.1033   3
   0   3  -4 162.992 193.707   9
   0  -3  -4-50.8760 199.937   9
   0  -3   4 74.3020 123.712   5
   0   3   4 110.342 150.363   5
   0   3  -5 149935. 2677.95   4
   0   3   5 159229. 3646.69   4
   0  -3   5 156674. 1586.02   3
   0  -3  -5 159897. 1503.18   3
   0  -3  -5 157022. 1497.11   2
   0  -3  -5 162813. 4227.86   9
   0   3  -5 164286. 4220.41   9
   0  -3   5 157325. 3266.53   5
   0   3   5 159036. 3840.00   5
   0   3  -6 41.0063 116.701   4
   0   3   6 248.861 245.458   4
   0  -3  -6-368.165 334.036   9
   0   3  -6-129.001 303.337   9
   0   3   6-84.7847 189.561   5
   0  -3   6 52.3454 161.839   5
   0   3   7 33719.7 1953.72   4
   0   3  -7 33425.9 2318.97   9
   0   3   7 36092.3 2182.45   5
   0  -3   7 35245.8 1904.70   5
   0   3   8-98.4603 169.402   4
   0   3  -8 61.2266 258.191   9
   0  -3   8-116.264 214.708   5
   0   3   8 280.939 303.092   5
   0   3   9 15932.2 1504.14   4
   0   3  -9 14452.5 1754.45   9
   0   3   9 17259.4 1754.16   5
   0  -3   9 15699.2 1481.23   5
   0   3  10 483.484 379.907   5
   0  -4   0 65444.0 1452.24   3
   0   4   0 62513.8 1434.55   3
   0   4   0 66826.4 1481.87   1
   0  -4   0 64426.2 1445.98   1
   0  -4   0 64440.8 1085.81   8
   0   4   0 65081.2 1090.69   8
   0   4   1 114.553 121.593   1
   0   4  -1 123.058 121.240   1
   0   4  -1 263.749 138.954   3
   0  -4  -1 0.90291 69.2105   3
   0   4   1 77.4864 103.979   3
   0  -4   1 125.357 98.6224   3
   0   4  -1 129.287 88.1771   6
   0  -4   1 137.411 85.8138   6
   0  -4   2 29436.2 975.481   3
   0   4  -2 27957.6 970.509   3
   0   4   2 29020.6 969.851   3
   0  -4  -2 29858.9 975.418   3
   0   4  -2 27220.6 951.309   1
   0   4   2 28361.9 964.370   1
   0   4   2 28092.8 1081.79   9
   0   4  -2 28264.2 632.143   5
   0   4   2 26881.1 1150.47   5
   0   4   3 67.3719 165.385   4
   0  -4  -3 55.3885 89.0940   3
   0  -4   3 232.048 114.078   3
   0   4  -3 25.4558 96.0422   1
   0   4   3-100.322 107.983   1
   0   4  -3 453.619 252.088   9
   0   4   3 504.482 264.616   9
   0  -4   3 261.360 130.024   5
   0   4   3-6.91036 180.708   5
   0   4   4 48890.2 1905.66   4
   0   4  -4 48470.0 1299.49   4
   0  -4   4 48188.6 1224.32   3
   0  -4  -4 51622.1 1244.65   3
   0   4  -4 48400.4 2052.60   9
   0  -4   4 44936.3 1449.57   5
   0   4   4 49373.1 2010.50   5
   0   4  -5-34.6335 98.4464   4
   0   4   5-43.1967 187.267   4
   0  -4  -5-4.89182 59.0550   3
   0  -4   5 121.973 86.5210   3
   0   4  -5 188.941 262.540   9
   0  -4   5-93.6047 106.510   5
   0   4   5 94.5228 169.594   5
   0   4   6 60666.5 2508.22   4
   0   4  -6 62942.9 1833.30   4
   0  -4   6 59779.0 998.580   2
   0   4  -6 69463.4 3062.41   9
   0   4   6 62815.8 2719.68   5
   0  -4   6 62567.7 2229.28   5
   0   4   7-29.8053 192.438   4
   0   4  -7 419.776 365.786   9
   0  -4   7 50.1584 201.800   5
   0   4   7 534.565 345.983   5
   0   4   8 5835.83 897.698   4
   0   4  -8 3520.09 838.121   9
   0  -4   8 4504.53 731.371   5
   0   4   8 5121.82 943.002   5
   0  -4   9 82.2092 222.240   5
   0   4   9-108.712 284.786   4
   0   4  -9 743.531 444.766   9
   0   4   9-418.938 438.504   5
   0   4  10 20041.5 2028.35   5
   0  -5   0 234.160 156.979   3
   0   5   0 76.4750 102.877   3
   0  -5   0-84.2674 98.6012   1
   0   5   0 311.673 131.427   1
   0   5   0 140.077 79.4469   8
   0  -5   0 103.180 81.6995   8
   0   5  -1 12517.8 732.458   3
   0  -5   1 13309.8 740.001   3
   0  -5  -1 14160.1 762.305   3
   0   5   1 14010.3 775.320   3
   0   5   1 13289.1 742.595   1
   0   5  -1 13736.1 760.903   1
   0  -5  -1 12508.7 611.201   8
   0  -5   1 12330.8 570.156   6
   0   5   2 66.0701 92.3571   1
   0   5  -2-23.5059 109.005   1
   0   5   2 120.218 138.128   3
   0  -5   2-15.4821 91.0200   3
   0   5  -2 220.117 143.483   3
   0  -5  -2-10.1918 92.9356   3
   0   5  -2 115.699 53.3532   5
   0   5  -2 81.7459 95.9285   6
   0   5   2 145.582 161.924   5
   0  -5   3 163994. 2569.94   3
   0  -5  -3 164388. 2561.26   3
   0   5   3 162084. 3297.31   4
   0   5   3 169611. 2651.33   1
   0   5  -3 163317. 2626.04   1
   0   5  -3 160414. 3221.34   9
   0   5   3 163468. 3218.65   9
   0   5   3 159407. 3312.24   5
   0  -5   4 10.5434 82.9506   5
   0   5  -4 86.3346 70.7371   4
   0   5   4-31.3836 128.902   4
   0  -5   4 204.756 105.589   3
   0  -5  -4-54.2564 100.451   3
   0   5  -4 207.378 242.444   9
   0   5   4-270.060 195.360   5
   0  -5  -5 86891.9 1777.57   3
   0   5   5 84539.0 2838.80   4
   0  -5   5 87828.0 1840.39   3
   0   5  -5 90145.4 1951.33   4
   0   5  -5 88378.7 3122.00   9
   0  -5   5 89629.7 2249.30   5
   0   5   5 88679.7 3030.02   5
   0   5   6-98.9934 242.480   4
   0   5  -6 93.8303 94.4420   4
   0  -5  -6 7.41107 77.4174   3
   0   5  -6-20.1130 212.893   9
   0   5   6-127.511 246.822   5
   0  -5   6-18.7614 138.785   5
   0   5   7 19179.0 1560.06   4
   0   5  -7 17347.2 1678.53   9
   0   5   7 16713.4 1564.82   5
   0  -5   7 18095.0 1289.36   5
   0   5   8 327.802 336.904   4
   0  -5   8-69.1215 184.954   5
   0   5  -8 28.8504 335.355   9
   0   5   8 318.855 273.557   5
   0   5   9 7257.58 1083.99   4
   0   5  -9 6330.99 1185.37   9
   0   5   9 4937.49 983.387   5
   0   5  10 7.67045 319.205   5
   0   6   0 287600. 3827.79   3
   0  -6   0 290777. 3777.10   3
   0   6   0 295428. 3829.64   1
   0   6   0 297091. 2881.42   8
   0  -6   0 290761. 2855.80   8
   0   6   1-30.0379 143.287   3
   0  -6   1-52.8975 85.6359   3
   0  -6  -1 121.331 103.968   3
   0   6  -1-59.0243 120.111   3
   0   6  -1 22.6708 98.1168   1
   0   6   1 190.400 149.881   1
   0   6  -1 44.0094 72.4942   8
   0  -6   1 36.7146 97.8025   6
   0   6   2 143314. 2674.23   1
   0   6  -2 143865. 2715.93   1
   0  -6   2 142143. 2637.85   3
   0   6   2 141324. 2653.68   3
   0  -6  -2 144960. 2664.22   3
   0   6  -2 141950. 2668.48   3
   0   6   2 136273. 2827.26   5
   0   6  -2 141541. 2294.74   6
   0  -6  -3 19.2758 95.6328   3
   0  -6   3 173.255 138.927   3
   0   6   3 331.673 263.827   4
   0   6  -3 166.939 148.088   1
   0   6   3 211.317 120.677   1
   0   6   3 295.608 176.844   9
   0   6  -3 197.762 164.545   9
   0   6   3 78.1680 195.334   5
   0   6  -3-31.9038 81.6870   6
   0   6   4 2120.31 446.034   4
   0   6  -4 1489.42 228.736   4
   0  -6  -4 1976.69 316.098   3
   0  -6   4 1284.58 254.901   3
   0   6  -4 882.389 297.093   9
   0   6   4 1986.62 445.525   5
   0   6   5 62.8740 181.364   4
   0   6  -5-8.77887 80.1830   4
   0  -6   5 150.116 141.910   3
   0  -6  -5-24.0230 80.5098   3
   0   6  -5 262.471 240.580   9
   0   6   5 56.7495 175.669   5
   0   6   6 15548.8 1354.72   4
   0   6  -6 13815.7 802.500   4
   0  -6  -6 13158.5 733.523   3
   0   6  -6 14886.3 1423.17   9
   0   6   6 14979.0 1383.09   5
   0   6   7 254.436 294.788   4
   0   6  -7 21.5784 274.497   9
   0   6   7 55.2889 312.934   5
   0   6   8 230.122 322.075   4
   0   6  -8-307.616 316.210   9
   0   6   8 104.217 268.736   5
   0   6   9 194.643 287.495   4
   0   6  -9-74.1126 321.857   9
   0   6   9 147.664 256.521   5
   0  -7   0 211.817 180.259   3
   0   7   0-17.7471 133.395   3
   0   7   0 191.150 149.922   1
   0  -7   0 95.2891 111.595   8
   0   7   0 196.466 101.339   8
   0   7   1 126863. 2717.91   3
   0   7  -1 126896. 2738.84   3
   0  -7   1 130995. 2766.83   3
   0  -7  -1 126791. 2719.13   3
   0   7  -1 131027. 2783.60   1
   0   7   1 136589. 2830.78   1
   0   7  -1 132780. 2174.08   8
   0  -7  -1 131098. 2238.09   8
   0  -7   1 131710. 2183.91   6
   0  -7   2-71.0447 134.502   3
   0   7  -2 123.427 173.302   3
   0  -7  -2 1.38588 114.110   3
   0   7   2 121.650 145.829   3
   0   7   2 203.745 159.582   1
   0   7  -2-125.844 159.547   1
   0  -7  -2 87.5056 129.634   8
   0   7  -2-317.838 134.168   6
   0   7   2 121.770 169.548   5
   0  -7  -3 7292.11 654.105   3
   0   7   3 7210.58 782.561   4
   0  -7   3 7667.77 672.375   3
   0   7   3 8110.87 701.624   1
   0   7  -3 7588.39 687.808   1
   0   7   3 7454.08 710.956   9
   0   7   3 8624.73 828.647   5
   0   7  -3 7929.33 641.293   6
   0   7   4 184.080 195.979   4
   0  -7   4-48.5752 146.791   3
   0  -7  -4-57.0079 133.836   3
   0   7  -4 72.2526 134.979   9
   0   7   4 31.1584 162.644   5
   0   7   5 128.058 210.519   4
   0   7  -5 158.870 107.231   4
   0  -7  -5 59.1677 84.7876   3
   0  -7   5-185.390 125.884   3
   0   7  -5 526.958 241.955   9
   0   7   5-33.4944 231.371   5
   0   7   6-21.0504 248.231   4
   0   7   6 285.550 264.388   5
   0   7   7 8960.41 1131.70   4
   0   7  -7 8784.42 1234.69   9
   0   7   7 8696.67 1173.47   5
   0   7   8 71.6596 266.725   4
   0   7  -8 620.240 497.653   9
   0   7   8 209.656 404.773   5
   0   7   9 4188.88 913.079   4
   0   7  -9 3849.63 986.252   9
   0   7   9 4058.08 922.722   5
   0   8   0 668670. 6733.03   3
   0  -8   0 681443. 6721.97   3
   0   8   0 676952. 6801.92   1
   0   8   0 694831. 5102.70   8
   0  -8   0 678587. 5053.51   8
   0  -8   1-58.7186 138.400   3
   0  -8  -1 150.182 125.316   3
   0   8   1 151.104 202.740   3
   0   8  -1-27.9865 155.152   3
   0   8  -1-3.84166 131.221   1
   0   8   1 66.0719 181.572   1
   0   8  -1 41.1499 73.7844   8
   0  -8  -1 223.958 144.630   8
   0  -8   1 139.016 123.267   6
   0  -8  -2 209612. 3725.71   3
   0   8  -2 195952. 3654.10   3
   0   8   2 193951. 3604.15   3
   0  -8   2 201859. 3664.96   3
   0   8  -2 208258. 3774.10   1
   0   8   2 204023. 3716.36   1
   0  -8  -2 194688. 3216.85   8
   0   8   2 196853. 3658.36   5
   0  -8  -3 101.876 140.670   3
   0  -8   3 152.592 148.012   3
   0   8  -3-291.670 180.219   1
   0   8   3-93.0630 128.044   1
   0   8   3 496.390 218.269   9
   0   8  -3 63.0119 148.361   6
   0   8   3 210.072 208.463   5
   0   8   4 78885.0 2836.18   4
   0  -8  -4 81671.9 2307.10   3
   0  -8   4 77055.2 2253.54   3
   0   8  -4 79942.5 2693.30   9
   0   8   4 79056.5 2824.71   5
   0   8   5 118.797 168.815   4
   0   8  -5 35.8182 62.9569   4
   0  -8   5-178.568 133.295   3
   0  -8  -5 343.938 270.535   3
   0   8  -5-28.3920 178.276   9
   0   8   5-115.644 186.139   5
   0   8   6 12607.5 1301.68   4
   0   8  -6 13333.6 1383.28   9
   0   8   6 13252.6 1370.12   5
   0   8   7-261.645 318.457   4
   0   8  -7-171.712 281.437   9
   0   8   7-332.259 376.317   5
   0   8   8 31260.2 2291.76   4
   0   8  -8 29600.7 2400.88   9
   0   8   8 37674.9 2645.58   5
   0   8  -9-196.528 350.944   9
   0   8   9-789.537 499.064   5
   0   8  10 107.256 290.865   4
   0   9   0 365.135 236.332   3
   0  -9   0-15.4994 73.4438   8
   0   9   0 291.904 136.760   8
   0   9  -1 46443.2 1894.88   3
   0   9   1 45994.2 1881.62   3
   0   9  -1 48344.2 1473.09   8
   0  -9  -1 51198.2 1092.88   7
   0  -9  -1 48469.0 1519.36   8
   0   9   1 51750.6 1725.64   5
   0  -9   1 47934.1 1509.69   6
   0  -9  -2 348.938 175.061   8
   0  -9   2 134.783 125.864   6
   0   9   2 17.9024 165.098   5
   0   9  -3 3169.40 431.336   6
   0   9   3 3506.66 569.881   5
   0   9   4 25.0721 159.964   4
   0   9  -4 84.6841 142.128   9
   0   9   4-166.970 249.461   5
   0   9   5 6723.50 929.834   4
   0   9  -5 5612.73 498.534   4
   0   9  -5 5272.98 799.277   9
   0   9   5 4708.09 782.266   5
   0   9   6-3.96154 247.715   4
   0   9  -6-122.371 250.864   9
   0   9   6-86.4451 233.862   5
   0   9   7 595.005 343.620   4
   0   9  -7 642.334 331.014   9
   0   9   7 431.776 346.741   5
   0   9   8 511.866 425.242   4
   0   9  -8-710.212 430.482   9
   0   9   8 166.376 278.703   5
   0   9   9 900.739 476.578   4
   0   9  -9 785.902 449.373   9
   0   9   9-47.8809 312.708   5
   0   9  10 141.571 329.515   4
   0  10   0 52421.6 2142.64   3
   0  10   0 51268.9 1574.39   8
   0 -10   0 51518.9 1582.98   8
   0  10  -1 36.9320 196.628   3
   0  10   1-5.87114 169.946   3
   0 -10  -1 49.3265 104.972   8
   0  10  -1 101.547 127.222   8
   0 -10  -1 93.0921 64.6681   7
   0  10   1 40.2643 121.760   5
   0 -10   1 141.522 139.399   6
   0  10  -2 32563.2 1363.98   8
   0 -10  -2 31299.4 1391.33   8
   0 -10   2 30152.6 1289.11   6
   0  10  -2 30390.9 602.078   5
   0  10   2 33723.2 1633.45   5
   0 -10  -3 170.422 170.332   8
   0  10   3-132.905 186.049   5
   0  10   4 22650.5 1627.08   4
   0  10  -4 21115.3 1444.65   9
   0  10   4 21650.9 1570.67   5
   0  10   5 104.871 336.723   4
   0  10  -5 47.1985 305.305   9
   0  10   5 205.043 276.564   5
   0  10   6 127.416 236.547   4
   0  10  -6 246.829 266.761   9
   0  10   6-221.929 358.869   5
   0  10   7 13.4665 227.631   4
   0  10  -7 289.465 314.060   9
   0  10   7-90.9127 288.020   5
   0  10   8 2172.44 662.229   4
   0  10  -8 3120.96 822.421   9
   0  10   8 2613.23 756.398   5
   0  10   9-226.832 355.514   4
   0  10  -9 93.4005 252.787   9
   0  11   0 103.644 92.9692   8
   0  11   0 21.2876 92.8391   5
   0  11  -1 33973.7 1357.05   8
   0 -11  -1 33588.2 1391.66   8
   0 -11  -1 34242.0 889.920   7
   0 -11   1 32036.6 1375.62   6
   0  11   1 31951.0 1486.88   5
   0  11  -1 32883.5 1093.91   5
   0 -11  -2 38.5073 132.339   8
   0  11  -2 83.8445 47.0239   5
   0 -11   2 155.249 178.605   6
   0  11   2 226.192 190.781   5
   0 -11  -3 127761. 3144.38   8
   0  11   3 128854. 3606.01   5
   0  11   4 295.843 301.872   4
   0  11  -4 113.291 136.921   9
   0 -11  -4 296.613 231.003   8
   0  11   4 310.807 265.889   5
   0  11   5 73412.0 3211.43   4
   0  11  -5 68784.9 2918.69   9
   0  11   5 72498.5 3163.12   5
   0  11   6-104.725 292.495   4
   0  11  -6 1.78302 225.204   9
   0  11   6-220.540 348.409   5
   0  11   7 16441.1 1719.34   4
   0  11  -7 14874.2 1610.92   9
   0  11   7 16341.0 1743.10   5
   0  11   8-458.377 436.584   4
   0  11  -8 167.365 317.642   9
   0  11   8 26.5757 304.570   5
   0  11   9 8986.62 1415.72   4
   0  11  -9 8372.59 1410.57   9
   0  12   0 33730.1 1385.02   5
   0 -12  -1 73.6627 141.917   8
   0  12   1 18.9369 171.978   5
   0  12  -1 153.484 106.931   5
   0 -12  -1 74.8172 63.2712   7
   0 -12   1 340.033 183.028   6
   0 -12  -2 9351.57 820.265   8
   0  12  -2 10527.5 413.708   5
   0  12   2 10004.0 965.536   5
   0 -12   2 11345.1 875.749   6
   0 -12  -3 652.408 280.140   8
   0  12   3-25.5632 235.013   5
   0  12   4 21122.5 1706.45   4
   0  12  -4 16219.3 1307.73   9
   0 -12  -4 20029.9 1380.57   8
   0  12   4 16895.4 1467.15   5
   0  12   5 108.481 236.325   4
   0  12  -5 128.207 249.639   9
   0 -12  -5 22.0779 147.959   8
   0  12   5 225.757 272.098   5
   0  12   6 29602.6 2239.98   4
   0  12  -6 26439.3 1997.19   9
   0  12   6 28337.0 2181.08   5
   0  12   7 97.3265 267.981   4
   0  12  -7 236.609 261.208   9
   0  12   7 55.8728 254.856   5
   0  12   8 2342.97 706.850   4
   0  12  -8 1523.62 635.781   9
   0  12   8 3204.66 872.490   5
   0  13   0 83.3373 118.042   5
   0 -13  -1 518.047 233.384   8
   0 -13   1 403.842 166.929   6
   0  13   1 821.088 291.208   5
   0  13  -1 793.964 195.791   5
   0 -13  -2-46.3518 109.588   8
   0  13   2 47.3821 162.237   5
   0  13  -2 49.6955 60.9275   5
   0 -13   2 142.914 179.831   6
   0 -13  -2-1.69371 89.1759   7
   0 -13  -3 27522.7 1562.10   8
   0  13   3 28225.0 1798.11   5
   0  13   4-239.166 199.312   4
   0 -13  -4 217.513 174.712   8
   0  13  -4 279.646 197.550   9
   0  13   4 402.038 325.248   5
   0  13   5 42118.5 2621.15   4
   0  13  -5 37182.8 2203.76   9
   0 -13  -5 36713.3 2072.29   8
   0  13   5 41023.9 2496.69   5
   0  13   6 383.221 333.570   4
   0 -13  -6 286.851 186.245   8
   0  13  -6 460.908 338.910   9
   0  13   6 266.898 338.278   5
   0  13   7 4204.90 943.850   4
   0  13  -7 2458.36 648.723   9
   0  13   7 4003.40 931.636   5
   0  13   8-1037.47 523.825   4
   0  13  -8 216.688 287.739   9
   0  13   8-408.134 429.691   5
   0  14   0 92412.0 2492.36   5
   0 -14  -1-92.0090 139.738   8
   0 -14   1 78.5044 132.347   6
   0  14   1 149.369 257.278   5
   0  14  -1-92.2184 92.8273   5
   0 -14  -2 78348.5 2539.86   8
   0  14  -2 77963.2 1202.56   5
   0 -14   2 71276.5 2369.88   6
   0  14   2 76868.6 2822.57   5
   0 -14  -2 78531.5 1768.93   7
   0 -14  -3 64.6492 148.824   8
   0  14   3 197.688 246.722   5
   0  14   4 339.900 339.369   4
   0 -14  -4 267.627 234.908   8
   0  14  -4 278.224 220.162   9
   0  14   4 382.075 265.311   5
   0  14   5-16.6490 323.717   4
   0 -14  -5 760.232 368.309   8
   0  14  -5 485.900 326.861   9
   0  14   5 272.959 374.681   5
   0  14   6 11152.8 1468.65   4
   0  14  -6 15732.2 1585.66   9
   0 -14  -6 11977.3 1310.38   8
   0  14   6 15182.2 1672.96   5
   0  14   7-285.485 404.008   4
   0 -14  -7 373.047 306.880   8
   0  14  -7-348.919 264.328   9
   0  14   7-394.944 420.027   5
   0 -14  -8 2284.20 706.982   8
   0  14  -8 2973.50 842.634   9
   0  15   0 94.9383 173.709   5
   0 -15  -1 57750.1 2161.88   8
   0  15   1 58002.2 2291.26   5
   0 -15   1 56721.9 2206.72   6
   0  15  -1 56618.8 1681.82   5
   0 -15  -2 172.013 211.960   8
   0  15   2-7.94474 196.376   5
   0 -15   2 200.869 215.731   6
   0  15   3 3368.50 745.276   4
   0 -15  -3 3809.38 621.101   8
   0  15   3 2769.29 599.792   5
   0  15   4 65.9982 299.415   4
   0 -15  -4 409.246 259.404   8
   0  15  -4-460.756 265.825   9
   0  15   4 32.8272 201.037   5
   0  15   5 1515.44 585.502   4
   0  15  -5 2078.64 574.915   9
   0 -15  -5 1318.65 422.758   8
   0  15   5 1790.93 614.361   5
   0  15   6 60.9327 248.883   4
   0  15  -6 367.702 331.593   9
   0 -15  -6-65.3273 208.902   8
   0  15   6-33.2065 302.156   5
   0  15   7 6132.47 1181.33   4
   0  15  -7 6228.24 1094.80   9
   0 -15  -7 5525.11 990.729   8
   0  15   7 6041.62 1147.47   5
   0 -15  -8 575.617 383.034   8
   0  15  -8-379.500 368.195   9
   0  16   0 186490. 3804.92   5
   0 -16   0 185576. 4309.43   6
   0 -16  -1 152.130 201.226   8
   0  16   1 129.131 212.059   5
   0 -16   1 114.863 213.705   6
   0 -16  -2 40354.3 1946.70   8
   0  16   2 39863.1 2145.55   5
   0 -16   2 39084.1 1905.57   6
   0  16   3 613.574 467.124   4
   0 -16  -3 130.297 175.856   8
   0  16   3 25.7509 195.045   5
   0  16   4 22160.9 1996.17   4
   0 -16  -4 21709.8 1588.88   8
   0  16  -4 21143.7 1616.18   9
   0  16   4 23566.9 1931.96   5
   0  16   5 171.602 250.732   4
   0  16  -5-171.894 215.236   9
   0 -16  -5-37.5365 163.125   8
   0  16   5-82.4219 270.174   5
   0  16   6 4099.28 992.739   4
   0  16  -6 3759.17 822.070   9
   0 -16  -6 4291.91 812.504   8
   0  16   6 4302.74 945.352   5
   0  16  -7 170.036 361.819   9
   0 -16  -7 7.88087 255.090   8
   0  16   7 211.846 285.854   5
   0 -17   0 116.067 195.477   6
   0 -17   1 5540.46 759.092   6
   0  17   1 6448.38 812.982   5
   0 -17  -2 324.100 199.723   8
   0  17   2 18.9022 160.041   5
   0 -17   2-67.8785 161.662   6
   0  17   3 3024.68 778.079   4
   0 -17  -3 4934.76 738.606   8
   0  17   3 3265.95 717.356   5
   0  17   4-221.786 225.814   4
   0  17  -4 38.3819 165.923   9
   0 -17  -4-116.901 175.254   8
   0  17   4 355.567 316.841   5
   0  17   5 3884.17 927.848   4
   0  17  -5 3018.69 683.252   9
   0 -17  -5 2876.30 649.190   8
   0  17   5 3131.50 817.305   5
   0  17   6 105.295 469.619   4
   0  17  -6 363.366 277.881   9
   0 -17  -6-51.7689 245.035   8
   0  17   6 5.07498 309.968   5
   0  17  -7 32.3474 220.285   9
   0 -17  -7 91.3238 205.272   8
   0 -18   0 3563.08 642.870   6
   0  18   1-46.4165 159.893   5
   0 -18   1 239.459 277.757   6
   0 -18  -2 2843.25 564.726   8
   0  18   2 2668.94 609.308   5
   0 -18   2 4244.27 691.897   6
   0  18   3 134.914 320.919   4
   0 -18  -3 219.995 195.164   8
   0  18   3-25.1080 229.212   5
   0  18   4 12883.3 1630.16   4
   0 -18  -4 13089.3 1286.21   8
   0  18  -4 11430.0 1243.66   9
   0  18   4 11957.3 1447.00   5
   0  18   5 658.974 424.898   4
   0  18  -5-77.3857 246.644   9
   0 -18  -5-8.59898 166.584   8
   0  18   5-78.2813 233.723   5
   0 -18  -6-1.31215 283.173   8
   0  18   6 155.829 259.966   5
   0 -18  -7-351.074 298.759   8
   0 -19   0-137.891 188.010   6
   0 -19   1 12373.9 1208.75   6
   0  19   2-102.145 249.487   4
   0 -19  -2 195.667 234.856   8
   0  19   2 451.239 350.313   5
   0 -19   2 216.642 185.536   6
   0  19   3 35623.2 2692.83   4
   0 -19  -3 35213.5 2072.21   8
   0  19   3 35247.7 2390.70   5
   0  19   4-91.4113 245.706   4
   0 -19  -4-100.441 243.388   8
   0  19   4 21.3462 228.557   5
   0 -19  -5 31331.5 2160.47   8
   0  19   5 34589.5 2663.40   5
   0 -19  -6-299.706 278.286   8
   0 -20   0 12587.4 1283.83   6
   0 -20   1 176.576 278.049   6
   0  20   2 4026.63 929.157   4
   0 -20  -2 2062.80 510.262   8
   0 -20   2 1873.75 496.013   6
   0  20   3 361.721 412.264   4
   0  20   4 2717.83 827.009   4
   0  20   4 4287.87 914.032   5
   0  20   5-165.919 309.027   5
   0 -21   0 288.707 278.258   6
   0  21   1 1108.65 570.649   4
   0 -21  -1 202.662 297.811   6
   0 -21   1 692.648 362.406   6
   0  21   2-461.388 389.688   4
   0 -21   2 150.876 309.104   6
   0  21   3 4535.64 1049.94   4
   0  21   5 1954.81 699.494   5
   0  22   0 32329.2 2592.75   4
   0 -22   0 29071.9 2098.91   6
   0  22   1-196.367 294.296   4
   0 -22  -1 111.150 245.335   6
   0 -22   1 152.320 255.518   6
   0  22   2 27789.6 2540.87   4
   0  23   0 48.3788 307.674   4
   0 -23   0-7.74054 355.813   6
   0 -23  -1 14179.0 1558.38   6
  -1   0   1 46209.3 963.766   4
   1   0  -1 46546.5 954.325   4
   1   0   1 47314.7 1005.64   9
   1   0  -1 47931.7 967.973   9
  -1   0  -1 46467.4 994.168   9
   1   0  -1 49008.1 950.183   5
  -1   0   1 48139.9 935.761   5
   1   0  -2 42902.9 1184.23   4
   1   0   2 42508.7 948.349   4
  -1   0   2 40083.1 1188.11   4
   1   0   2 43492.9 1360.13   9
   1   0  -2 44058.5 1354.01   9
  -1   0   2 43809.3 1327.19   9
  -1   0  -2 42986.7 1367.27   9
  -1   0   2 44533.3 1226.03   5
   1   0  -2 43322.6 1199.04   5
   1   0   3 13659.1 691.070   4
   1   0  -3 14353.0 804.260   4
  -1   0   3 12328.9 786.008   4
   1   0   3 13223.6 938.066   9
   1   0  -3 13405.7 929.206   9
  -1   0   3 13926.8 940.384   9
  -1   0  -3 13220.5 932.884   9
  -1   0   3 13051.9 805.855   5
   1   0   3 13075.9 771.909   5
   1   0  -3 14621.8 842.709   5
  -1   0   4 115.739 173.758   4
   1   0   4 128.572 139.186   4
   1   0  -4-39.3095 144.804   4
  -1   0  -4-112.729 184.660   9
   1   0  -4 115.091 177.529   9
   1   0   4-35.8091 148.255   5
  -1   0   4 43.2434 138.160   5
   1   0  -5 67.1857 99.6514   4
   1   0   5 212.041 162.478   4
  -1   0   5 310.247 206.569   4
   1   0  -5-60.3526 201.171   9
  -1   0  -5 403.502 268.120   9
  -1   0   5-40.8769 195.565   5
   1   0   5 143.362 205.519   5
   1   0   6 12164.7 963.217   4
  -1   0   6 12458.7 1063.16   4
  -1   0  -6 11609.8 1264.20   9
   1   0  -6 13128.8 1327.30   9
   1   0   6 13381.3 1145.16   5
  -1   0   6 12339.3 1124.79   5
   1   0   7 1365.67 367.846   4
  -1   0   7 933.032 333.221   4
   1   0  -7 1316.45 506.942   9
  -1   0  -7 913.437 397.332   9
  -1   0   7 446.780 282.375   5
   1   0   7 1452.82 446.069   5
   1   0   8 1435.05 421.870   4
  -1   0  -8 1933.35 620.720   9
   1   0  -8 2537.79 723.141   9
   1   0   8 2524.69 574.003   5
  -1   0   8 1577.86 494.436   5
   1   0  -9 4662.67 1011.29   9
  -1   0   9 4354.40 868.394   5
   1   0   9 4397.83 853.856   5
   1   0 -10 373.454 382.979   9
  -1   0  10 563.948 444.273   5
   1   0  10 651.341 404.799   5
   1   1   0 32.6972 43.4843   3
  -1  -1   0 126.813 50.4725   3
   1  -1   0 58.8378 33.8315   8
  -1   1   0 87.0846 39.7860   8
   1   1  -1 30297.4 646.313   3
   1   1   1 30785.3 645.740   3
   1  -1  -1 30357.1 861.994   4
  -1   1   1 29988.1 858.754   4
  -1  -1   1 30333.2 662.560   3
  -1  -1  -1 31270.5 667.591   3
  -1   1   1 30238.8 777.205   9
   1  -1   1 28594.4 795.483   9
  -1   1  -1 29198.0 794.611   9
   1  -1  -1 29876.5 781.474   9
   1  -1  -1 30661.3 827.423   5
  -1   1   1 30793.8 828.053   5
   1   1  -1 29844.2 663.094   5
   1  -1   2 6784.88 333.691   4
   1  -1  -2 7919.66 548.945   4
   1   1   2 6720.60 288.898   3
   1   1  -2 6770.16 444.988   4
   1   1  -2 7219.50 301.779   3
  -1   1   2 7595.21 563.180   4
  -1  -1   2 6861.45 322.623   3
  -1  -1   2 7179.80 333.783   2
  -1  -1  -2 7352.69 335.271   2
  -1  -1  -2 7360.17 331.637   3
   1   1   2 6876.98 549.595   9
  -1   1  -2 7302.88 571.085   9
   1  -1  -2 6819.11 548.040   9
  -1  -1  -2 6715.99 538.685   9
   1   1  -2 7225.39 554.295   9
  -1   1   2 7186.46 544.217   9
   1  -1   2 7539.84 585.749   9
   1   1  -2 6670.32 445.644   5
   1  -1  -2 6614.33 497.826   5
  -1   1   2 6912.84 524.954   5
  -1  -1   2 7615.88 485.209   5
   1   1   3 65045.1 1612.17   4
  -1   1   3 68156.2 1889.98   4
   1   1  -3 67534.8 1651.99   4
   1  -1   3 64116.6 1404.23   4
   1  -1  -3 68180.9 1832.35   4
  -1  -1   3 62392.7 1671.91   4
   1   1  -3 65476.1 814.890   3
  -1   1  -3 64549.1 2046.95   9
   1   1   3 66043.6 2044.87   9
   1   1  -3 65056.0 2012.05   9
   1  -1  -3 66133.6 2061.47   9
  -1  -1  -3 64300.4 2030.90   9
   1  -1   3 66402.2 2077.67   9
  -1   1   3 66962.8 2039.64   9
   1  -1   3 66321.5 1663.11   5
  -1   1   3 67252.4 1899.85   5
   1   1  -3 67482.4 1729.47   5
   1  -1  -3 66824.9 1876.77   5
  -1  -1   3 63290.6 1711.46   5
  -1  -1   4 26309.6 1247.13   4
  -1   1   4 25981.9 1332.92   4
   1  -1   4 26033.2 1070.42   4
   1  -1  -4 26444.0 1280.44   4
   1   1   4 25881.1 1166.62   4
   1   1  -4 25773.4 1165.41   4
   1   1  -4 26568.3 1506.77   9
  -1   1  -4 27049.6 1535.13   9
   1  -1  -4 26412.0 1538.81   9
  -1  -1  -4 27565.6 1560.60   9
   1  -1   4 24070.8 1174.47   5
   1   1   4 27095.6 1340.43   5
  -1  -1   4 26054.0 1276.60   5
   1   1  -4 26237.4 1260.85   5
  -1   1   4 26120.3 1356.82   5
   1   1   5 5362.50 613.653   4
   1   1  -5 3655.41 490.841   4
   1  -1  -5 4303.96 577.653   4
   1  -1   5 3071.31 432.663   4
  -1   1   5 3659.80 560.844   4
   1   1  -5 4597.30 727.566   9
  -1  -1  -5 5232.77 774.415   9
  -1   1  -5 3868.65 674.235   9
   1  -1  -5 4565.12 706.072   9
   1  -1   5 3619.66 540.552   5
   1   1   5 3484.67 543.340   5
  -1  -1   5 3171.84 513.820   5
  -1   1   5 3686.81 591.556   5
   1   1   6 13592.8 1052.22   4
  -1   1   6 13003.3 1107.89   4
   1  -1   6 13618.5 986.186   4
   1   1  -6 14597.9 1383.92   9
   1  -1  -6 12718.5 1308.72   9
  -1  -1  -6 12960.2 1323.04   9
  -1   1  -6 12086.8 1281.20   9
  -1  -1   6 15496.3 1227.77   5
   1  -1   6 14698.0 1162.30   5
   1   1   6 13708.2 1183.83   5
  -1   1   6 13686.3 1208.28   5
   1   1   7 1167.04 346.411   4
  -1   1   7 1101.82 344.003   4
   1  -1   7 1414.19 353.741   4
   1  -1  -7 1565.75 558.853   9
  -1   1  -7 1169.44 476.405   9
  -1  -1  -7 1147.87 518.249   9
   1   1  -7 2143.73 644.293   9
   1  -1   7 1659.37 457.019   5
  -1   1   7 718.901 323.277   5
  -1  -1   7 1026.03 384.573   5
   1   1   7 782.243 331.759   5
   1   1   8 932.625 372.017   4
  -1   1   8 935.258 362.487   4
   1   1  -8 215.711 288.412   9
   1  -1  -8 499.902 303.451   9
  -1   1  -8 977.892 521.836   9
  -1  -1   8 665.395 294.238   5
   1  -1   8 291.474 309.079   5
  -1   1   8 835.680 418.235   5
   1   1   8 475.708 378.921   5
  -1   1  -9 5365.28 1074.58   9
   1   1  -9 5055.74 1057.63   9
   1  -1  -9 5610.07 1126.91   9
  -1   1   9 5235.58 948.699   5
   1  -1   9 4894.74 913.926   5
  -1  -1   9 3929.46 785.515   5
   1   1   9 3337.48 760.238   5
  -1  -1  10 19.3503 321.307   5
  -1   1  10 371.758 344.578   5
   1   1  10-19.1685 254.210   5
   1  -1  10 122.664 340.194   5
  -1   2   0 12.1769 52.3630   4
   1   2   0 32.1430 69.5383   3
  -1  -2   0 107.477 80.6326   3
   1  -2   0 83.1646 58.9661   8
  -1   2   0 13.1334 37.4177   8
   1  -2   0 238.230 58.6907   5
  -1   2   0 30.3927 38.2808   5
  -1   2   0 106.067 44.3595   7
   1  -2  -1 21062.5 778.474   4
  -1  -2  -1 21619.8 654.555   3
   1   2  -1 20641.4 639.419   3
   1   2   1 21270.5 635.516   3
  -1   2   1 20451.3 770.697   4
  -1  -2   1 22099.7 658.804   3
  -1   2   1 21313.0 654.231   9
   1  -2  -1 20139.2 636.644   9
  -1   2  -1 20747.4 670.116   9
   1  -2   1 20582.8 663.348   9
   1  -2  -1 20375.1 729.221   5
  -1   2   1 20603.0 728.592   5
   1   2   2 56628.0 1012.93   3
  -1  -2  -2 59206.4 1076.37   3
   1   2  -2 58269.6 1049.10   3
  -1  -2   2 56333.1 1069.75   3
  -1   2   2 56060.9 1547.05   4
   1  -2  -2 56650.6 1534.86   4
   1  -2  -2 57077.3 1049.07   1
   1  -2   2 56518.4 1037.29   1
   1  -2  -2 56341.0 1549.64   9
  -1   2  -2 54632.5 1542.41   9
   1   2   2 56069.4 1525.74   9
   1   2  -2 57028.7 1521.20   9
  -1   2   2 57217.5 1526.22   9
   1  -2   2 57379.2 1576.51   9
   1   2  -2 56404.9 1214.46   5
  -1   2   2 56368.6 1525.38   5
  -1  -2   2 53379.8 1162.65   5
   1  -2  -2 58617.5 1550.65   5
   1   2   3 4719.49 283.855   3
   1  -2   3 4881.85 296.028   3
   1   2   3 4689.33 475.315   4
   1  -2  -3 5444.13 548.285   4
   1  -2  -3 4656.85 286.268   3
   1   2  -3 4002.68 395.487   4
   1   2  -3 4361.53 280.857   3
  -1   2  -3 5203.09 334.366   4
  -1   2   3 4644.78 524.213   4
   1   2  -3 4620.11 286.672   1
   1  -2   3 4483.30 283.015   1
   1  -2  -3 5050.16 298.523   1
  -1  -2  -3 4674.87 304.712   3
  -1  -2   3 5142.75 324.912   3
   1   2   3 4622.28 284.872   1
   1   2  -3 5003.44 567.202   9
  -1   2  -3 4683.85 567.695   9
   1   2   3 5952.64 622.389   9
  -1   2   3 5255.16 573.185   9
   1  -2   3 4240.67 540.685   9
   1  -2  -3 5162.03 593.248   9
   1  -2   3 4545.62 427.747   5
  -1   2   3 4625.11 532.318   5
   1   2  -3 4671.92 442.389   5
  -1  -2   3 4426.08 432.885   5
   1  -2  -3 4936.19 535.896   5
   1  -2   4 299.218 71.1346   3
   1  -2   4 314.203 121.757   4
   1  -2  -4 224.849 179.210   4
   1   2  -4 522.691 169.860   4
   1  -2  -4 435.857 84.1233   3
   1   2   4-42.8657 149.527   4
  -1   2   4 833.607 292.424   4
   1   2   4 321.809 74.1084   1
  -1  -2   4 249.106 79.6044   2
  -1  -2  -4 202.483 79.9311   2
   1   2  -4 254.922 68.8048   1
   1   2  -4 98.2375 171.436   9
  -1  -2  -4 522.046 284.241   9
   1  -2  -4 99.8814 152.175   9
  -1   2  -4 315.867 220.809   9
  -1   2   4-157.840 229.912   5
  -1  -2   4 373.805 196.608   5
   1   2  -4-39.8500 126.047   5
   1   2   4 339.555 209.139   5
   1  -2   4 215.977 153.455   5
   1   2  -5 12559.5 869.673   4
  -1   2   5 12173.6 1024.37   4
   1   2   5 13571.3 990.086   4
  -1  -2  -5 13176.3 1209.03   9
   1   2  -5 11741.7 1131.14   9
   1  -2  -5 13132.8 1203.71   9
  -1   2  -5 12629.8 1189.12   9
  -1   2   5 13309.2 1107.85   5
   1  -2   5 13373.8 978.800   5
   1   2   5 14257.8 1134.01   5
  -1  -2   5 13362.7 998.426   5
   1   2   6 11859.8 1017.43   4
   1   2  -6 9451.79 826.635   4
  -1   2   6 11895.0 1093.67   4
  -1   2  -6 10181.8 1172.51   9
   1  -2  -6 10721.3 1186.86   9
   1   2  -6 11265.4 1228.12   9
  -1  -2   6 11311.6 1023.87   5
   1   2   6 10103.6 1039.85   5
  -1   2   6 11580.9 1138.09   5
   1  -2   6 11656.5 1030.41   5
  -1   2   7 4124.94 704.517   4
   1   2   7 4118.74 657.254   4
   1   2  -7 3529.29 760.806   9
  -1   2  -7 4272.48 854.957   9
   1  -2  -7 3611.26 777.644   9
   1   2   7 4637.36 781.194   5
  -1  -2   7 4088.15 683.625   5
  -1   2   7 5160.75 869.747   5
   1  -2   7 4701.86 719.570   5
  -1   2   8 2886.50 623.217   4
   1   2   8 2280.90 531.979   4
   1   2  -8 2897.24 780.156   9
  -1   2  -8 4600.72 971.156   9
   1  -2  -8 3939.26 885.447   9
   1   2   8 2788.05 668.500   5
   1  -2   8 1513.35 453.819   5
  -1  -2   8 3470.24 690.955   5
  -1   2   8 2768.90 718.816   5
  -1   2   9 1580.73 499.041   4
  -1   2  -9 673.691 438.219   9
   1   2  -9 1422.70 590.277   9
   1   2   9 1840.83 580.561   5
  -1  -2   9 2657.16 667.844   5
   1  -2   9 2134.73 651.628   5
  -1   2   9 1732.97 558.382   5
  -1  -2  10 745.141 377.067   5
   1   2  10 486.566 290.020   5
   1   3   0 39.4953 93.3871   3
  -1  -3   0-72.1660 86.7949   3
   1  -3   0 10.1761 85.0046   1
  -1  -3   0 17.8143 29.7928   8
   1   3   0-27.6952 29.7693   8
  -1   3   0 108.927 70.1293   8
   1  -3   0 63.5654 71.0863   8
  -1   3   0 142.925 76.3231   5
  -1   3   0 88.9834 47.4975   7
   1  -3   0 181.845 77.5992   5
   1   3  -1 77017.6 1452.53   3
  -1  -3  -1 77730.2 1437.78   3
  -1  -3   1 76685.2 1420.78   3
   1   3   1 75435.0 1417.49   3
  -1   3   1 75644.9 1604.28   4
   1  -3  -1 76487.9 1459.85   1
   1  -3   1 74732.0 1449.74   1
  -1   3   1 76609.8 1236.08   9
  -1   3  -1 77206.6 1296.29   9
  -1  -3   1 76159.8 1335.68   6
   1  -3  -1 78871.5 1537.59   5
  -1   3  -1 78900.7 1019.93   6
   1   3  -1 78106.1 1359.73   6
  -1   3   1 76103.6 1494.83   5
  -1  -3   2 4856.41 365.284   3
   1   3   2 4642.76 349.703   3
   1  -3   2 4613.60 354.539   3
  -1   3   2 4055.09 460.348   4
  -1  -3  -2 4758.69 358.383   3
   1   3  -2 5448.03 386.479   3
   1  -3  -2 4573.95 354.858   3
   1  -3   2 3919.18 323.192   1
   1  -3  -2 4296.37 347.083   1
  -1   3  -2 5180.45 486.816   9
   1  -3  -2 5178.21 473.149   9
  -1   3   2 4384.26 430.751   9
  -1   3   2 5076.21 492.591   5
   1  -3   2 4077.36 265.831   5
   1   3  -2 4316.34 317.826   5
   1  -3  -2 5399.20 511.273   5
  -1   3  -3 60615.4 1036.08   4
  -1   3   3 61814.8 1929.57   4
   1   3   3 61368.7 1231.67   3
  -1  -3   3 62822.9 1301.75   3
   1  -3  -3 60890.6 1236.22   3
  -1  -3  -3 60034.2 1274.60   3
   1   3  -3 61098.0 1252.66   3
   1   3   3 60531.4 1755.47   4
   1  -3   3 60476.4 1238.71   3
   1   3  -3 62309.5 1472.49   4
   1  -3   3 60627.3 1235.05   1
   1   3  -3 64626.1 1281.62   1
   1  -3  -3 61872.5 1253.12   1
   1   3   3 59675.3 1223.97   1
   1   3   3 64064.4 2013.52   9
  -1   3   3 70250.4 2074.54   9
  -1   3  -3 63634.7 2033.07   9
   1  -3   3 60618.7 1973.49   9
   1  -3  -3 61357.4 2000.39   9
   1   3  -3 60449.4 1934.75   9
  -1  -3   3 59105.7 1477.02   5
   1  -3   3 60796.6 1409.47   5
  -1   3   3 61332.8 1951.89   5
   1   3  -3 63039.8 1515.24   5
   1   3   4 15091.7 988.820   4
  -1   3   4 15747.5 1087.52   4
   1  -3   4 14789.9 581.865   3
   1   3  -4 15174.4 832.106   4
  -1   3  -4 14653.0 640.098   4
   1  -3  -4 14502.8 568.226   3
   1   3   4 14997.2 589.385   1
  -1  -3   4 15294.5 632.448   3
  -1  -3  -4 15105.7 620.354   3
   1   3  -4 15550.7 610.430   1
   1   3  -4 14952.2 1138.49   9
  -1   3  -4 15676.7 1175.94   9
   1  -3  -4 15821.0 1175.28   9
  -1  -3   4 15160.8 898.130   5
   1   3   4 14218.3 1054.44   5
   1  -3   4 15015.2 861.502   5
  -1   3   4 15416.3 1107.82   5
   1   3  -4 14901.0 879.460   5
   1   3   5 2890.75 497.254   4
   1  -3  -5 2712.28 212.392   3
  -1   3   5 2751.64 544.979   4
   1   3  -5 3149.03 428.006   4
   1  -3   5 3190.48 236.926   3
  -1  -3  -5 2623.17 233.603   2
  -1  -3   5 2907.12 250.196   2
   1  -3  -5 3482.97 645.802   9
  -1   3  -5 3554.27 649.183   9
   1   3  -5 1670.94 463.120   9
   1   3   5 3100.82 549.787   5
  -1   3   5 2837.49 552.029   5
  -1  -3   5 2842.31 451.771   5
   1  -3   5 2514.31 427.836   5
   1   3   6 12738.9 1099.49   4
  -1   3   6 12929.3 1172.48   4
   1   3  -6 12313.5 908.477   4
   1   3  -6 9688.97 1143.94   9
   1  -3  -6 15168.9 1436.72   9
  -1   3  -6 15097.2 1429.70   9
  -1   3   6 12952.3 1228.11   5
   1  -3   6 13733.5 1070.72   5
   1   3   6 13151.0 1199.08   5
  -1  -3   6 14349.0 1135.21   5
  -1   3   7 4051.43 714.264   4
   1   3   7 3347.04 621.679   4
   1  -3  -7 3838.02 800.351   9
   1   3  -7 4680.35 867.204   9
  -1   3  -7 3096.56 738.580   9
   1  -3   7 3153.45 577.775   5
  -1  -3   7 2363.78 521.739   5
   1   3   7 3062.52 651.038   5
  -1   3   7 2590.83 622.552   5
  -1   3   8 622.746 385.663   4
   1   3   8 508.142 306.086   4
  -1   3  -8-184.961 396.344   9
   1   3  -8 159.621 227.174   9
  -1   3   8 57.2485 208.114   5
   1  -3   8 496.782 327.224   5
  -1  -3   8 88.9249 168.258   5
  -1   3   9 3129.32 699.607   4
  -1  -3   9 3243.53 702.198   5
   1   3   9 4020.94 750.384   4
  -1   3  -9 3442.36 898.123   9
   1   3  -9 4247.70 1004.26   9
  -1   3   9 3686.65 821.382   5
   1  -3   9 3561.99 715.908   5
   1   3   9 4307.42 900.370   5
  -1   3  10 250.719 334.662   5
   1   3  10-361.644 468.034   5
   1   4   0 551.874 188.858   3
   1  -4   0 35.4279 99.2475   3
   1  -4   0 94.4287 120.322   1
  -1  -4   0 357.492 132.857   3
   1  -4   0 162.716 98.7946   8
   1   4   0-29.6858 47.1600   8
  -1  -4   0 69.7565 50.7244   8
  -1   4   0 67.0047 79.0797   8
  -1   4   0 18.8354 41.0373   7
  -1   4   0-37.2061 66.6786   5
  -1   4   1 8842.83 606.083   4
  -1  -4  -1 9312.65 563.519   3
  -1  -4   1 9642.02 574.911   3
   1   4  -1 10006.1 591.001   3
   1  -4   1 9667.55 589.017   3
   1   4   1 10765.1 611.653   3
   1  -4  -1 9725.93 589.553   3
   1  -4   1 10393.2 616.708   1
   1  -4  -1 9276.18 581.539   1
   1  -4  -1 8881.29 525.528   8
   1  -4   1 10045.1 410.824   6
   1   4  -1 10478.4 540.670   6
  -1   4   1 9965.17 585.275   5
  -1  -4   1 9811.05 515.547   6
  -1  -4   2 25926.0 937.822   3
  -1   4   2 27137.5 1198.96   4
  -1  -4  -2 27723.4 972.590   3
   1  -4  -2 25495.5 940.029   3
   1   4  -2 26001.5 955.138   3
   1   4   2 25093.8 924.093   3
   1  -4   2 27040.1 968.957   3
   1   4  -2 25470.4 946.102   1
   1   4   2 26147.0 941.527   1
   1  -4   2 25471.2 941.389   1
   1  -4  -2 26342.4 957.660   1
  -1   4  -2 26995.4 1087.36   9
  -1   4   2 27378.5 1056.29   9
  -1   4   2 24944.0 1121.18   5
   1   4  -2 25329.3 964.410   6
   1  -4   2 25706.8 534.037   5
   1   4  -2 26356.5 725.811   5
  -1  -4   3 12838.4 668.594   3
  -1  -4  -3 13858.6 691.202   3
   1   4   3 12164.4 636.572   3
  -1   4   3 12451.1 913.860   4
   1  -4   3 13628.0 681.261   3
  -1   4  -3 12357.1 447.425   4
   1  -4  -3 13044.9 672.246   3
   1   4  -3 13315.4 682.375   3
   1  -4  -3 13088.1 673.151   1
   1   4   3 12845.6 657.630   1
   1  -4   3 14098.4 695.441   1
   1   4  -3 14115.7 696.190   1
   1   4  -3 14497.8 965.952   9
  -1   4   3 13358.6 918.152   9
  -1   4  -3 14215.7 972.335   9
   1   4   3 12639.1 904.262   9
   1  -4   3 13479.9 615.426   5
   1   4  -3 12098.3 635.295   5
  -1   4   3 13524.7 949.624   5
  -1  -4   4 408.138 153.914   5
  -1   4  -4 295.611 102.328   4
   1  -4  -4 250.960 107.300   3
  -1   4   4 123.461 177.292   4
   1   4   4 290.201 215.216   4
   1  -4   4 311.570 110.108   3
   1   4   4 417.947 132.651   3
   1   4  -4 213.533 102.231   4
   1   4  -4 187.189 95.8454   3
   1   4   4 204.990 93.1530   1
  -1  -4  -4 169.290 100.580   3
  -1  -4   4 358.880 115.409   3
   1   4  -4 68.9027 78.1581   1
   1   4  -4 628.648 306.758   9
   1  -4  -4 524.474 249.515   9
  -1   4  -4 141.343 200.067   9
   1   4   4 466.404 242.837   5
   1  -4   4 559.710 189.427   5
  -1   4   4 219.168 154.842   5
   1   4  -4 329.557 148.133   5
   1   4   5 720.765 257.388   4
   1   4  -5 389.445 167.283   4
  -1  -4   5 667.701 227.593   5
  -1   4   5 547.453 285.245   4
  -1   4  -5 1002.99 200.353   4
   1  -4  -5 872.976 164.941   3
  -1  -4   5 553.755 140.311   3
  -1  -4  -5 730.537 163.636   3
   1  -4   5 862.494 161.315   3
   1   4  -5 897.730 367.802   9
   1  -4  -5 1609.29 458.530   9
  -1   4  -5 1173.57 395.776   9
   1   4   5 621.639 287.796   5
   1  -4   5 1000.05 268.437   5
  -1   4   5 269.888 212.655   5
   1  -4   6 10396.3 428.999   3
   1   4   6 10776.4 1038.06   4
   1   4  -6 9623.76 785.308   4
  -1   4   6 10301.0 1075.24   4
   1  -4  -6 9944.29 382.460   3
  -1  -4   6 8684.62 431.996   2
   1   4  -6 10049.7 1170.12   9
  -1   4  -6 9655.02 1154.68   9
   1  -4  -6 8944.26 1128.27   9
  -1   4   6 10333.8 1120.48   5
   1  -4   6 10690.1 917.530   5
  -1  -4   6 9802.58 901.752   5
   1   4   6 9893.33 1081.30   5
  -1  -4   7 420.245 239.623   5
   1   4   7 722.032 333.662   4
  -1   4   7 443.201 306.463   4
   1   4  -7 353.588 398.321   9
  -1   4  -7 415.141 305.599   9
  -1   4   7 673.946 341.291   5
   1   4   7 696.588 390.398   5
   1  -4   7 904.334 311.908   5
  -1  -4   8 675.801 351.644   5
   1   4   8 1052.26 403.746   4
  -1   4   8 1655.77 513.191   4
   1   4  -8 463.198 264.528   9
  -1   4  -8 1366.91 530.787   9
  -1   4   8 730.232 359.605   5
   1   4   8 1521.14 570.683   5
   1  -4   8 848.789 315.703   5
   1   4   9 8777.88 1141.72   4
  -1   4   9 9573.14 1232.06   4
   1   4  -9 10770.1 1526.73   9
  -1   4  -9 10259.5 1489.04   9
  -1   4   9 9273.05 1319.71   5
   1  -4   9 9088.82 1094.38   5
   1   4   9 9757.42 1315.46   5
   1   4  10 280.742 371.188   5
  -1   4  10 29.8064 446.844   5
   1  -5   0 51.3178 134.089   3
   1   5   0 122.633 162.348   3
  -1  -5   0 339.111 163.449   3
   1  -5   0 61.6223 140.382   1
  -1   5   0 68.1340 122.698   1
  -1   5   0 166.936 108.085   8
  -1  -5   0-39.9324 53.2246   8
   1  -5   0 53.4190 90.4781   8
   1   5   0 33.0637 62.5863   8
  -1   5   0 159.476 80.9694   5
  -1   5   0 69.0586 58.1189   7
  -1  -5   1 29236.6 1095.85   3
   1  -5   1 30130.4 1144.24   3
   1  -5  -1 29927.4 1130.15   3
  -1  -5  -1 31404.3 1141.80   3
   1   5   1 28858.8 1114.38   3
   1   5  -1 28893.0 1122.95   3
   1  -5   1 29302.5 1124.44   1
  -1   5  -1 29768.3 1140.85   1
  -1   5   1 29604.5 1132.46   1
   1   5   1 30893.4 1152.32   1
   1   5  -1 27595.2 1099.35   1
   1  -5  -1 30384.6 1144.99   1
   1  -5  -1 29850.5 999.306   8
  -1  -5  -1 29477.4 871.389   8
  -1   5   1 28801.5 1044.88   5
   1  -5   1 27672.3 771.489   6
  -1  -5   1 30358.2 972.362   6
   1  -5   2 747.320 198.606   3
   1  -5  -2 702.792 196.148   3
   1   5  -2 992.158 223.228   3
   1   5   2 441.762 152.293   3
  -1   5   2 856.648 261.961   4
   1   5   2 802.819 208.438   1
  -1  -5  -2 564.500 196.479   3
   1   5  -2 595.753 189.790   1
   1  -5  -2 906.758 233.264   1
   1  -5   2 554.577 172.926   1
  -1  -5   2 458.565 154.441   3
  -1   5  -2 1069.91 231.691   9
  -1   5   2 708.011 192.287   9
  -1   5  -2 645.699 154.631   6
  -1   5   2 106.748 136.913   5
   1   5  -2 541.521 154.738   6
   1   5  -3 57832.3 1572.55   3
  -1   5   3 60271.4 2074.00   4
   1  -5  -3 62433.2 1615.41   3
  -1  -5   3 59457.1 1583.51   3
  -1  -5  -3 60747.0 1597.42   3
   1   5   3 58313.6 1546.96   3
   1  -5   3 62973.8 1625.67   3
   1   5   3 59360.8 1573.24   1
   1   5  -3 57841.3 1575.17   1
   1  -5  -3 60157.3 1598.57   1
   1  -5   3 55160.8 1522.38   1
  -1   5  -3 58678.0 1976.13   9
   1   5   3 60251.2 1975.38   9
  -1   5   3 61847.6 1965.11   9
   1  -5   3 58360.2 1113.96   5
   1   5  -3 58675.1 1315.40   5
  -1   5   3 55056.5 1964.29   5
   1   5  -4 18646.0 885.593   3
   1   5  -4 18174.8 884.564   4
   1   5   4 17367.9 1161.04   4
   1  -5  -4 19225.1 878.710   3
   1   5   4 19566.0 889.438   3
  -1  -5  -4 19485.3 900.787   3
  -1   5  -4 19227.3 662.244   4
   1  -5   4 18889.4 873.046   3
  -1  -5   4 18304.2 880.843   3
  -1   5   4 19835.3 1312.37   4
   1   5  -4 18683.2 889.340   1
   1   5   4 16532.1 822.740   1
  -1   5  -4 19132.4 1299.80   9
   1   5  -4 19146.5 1280.79   9
   1   5   4 19585.8 1295.33   5
   1   5  -4 18217.1 894.018   5
  -1   5   4 18549.0 1265.48   5
   1  -5   4 17903.7 835.007   5
   1  -5   5 4050.78 385.262   3
   1   5   5 4103.92 620.038   4
  -1   5  -5 4683.77 374.138   4
   1  -5  -5 4406.94 411.579   3
  -1   5   5 4617.10 698.371   4
  -1  -5   5 3853.03 395.884   3
   1   5  -5 4173.10 468.889   4
  -1  -5  -5 4144.15 407.866   3
  -1   5  -5 5583.07 804.439   9
   1   5  -5 4866.72 756.629   9
   1   5   5 4558.32 711.950   5
  -1   5   5 5855.54 785.276   5
   1  -5   5 4806.05 522.241   5
  -1   5   6 6728.87 903.688   4
   1   5  -6 7791.18 685.773   4
   1  -5  -6 6771.84 448.916   3
   1   5   6 7202.13 881.642   4
  -1  -5  -6 7152.38 505.071   2
  -1  -5  -6 7198.52 506.745   3
  -1  -5   6 6875.96 496.294   2
   1   5  -6 7898.02 1044.31   9
  -1   5  -6 6367.74 954.245   9
  -1   5   6 6943.07 958.877   5
   1  -5   6 7811.47 763.561   5
   1   5   6 6051.21 868.807   5
  -1   5   7 2107.26 566.596   4
   1   5   7 1369.13 422.755   4
  -1   5  -7 1401.64 503.159   9
   1   5  -7 2230.59 635.754   9
   1  -5   7 1462.73 377.618   5
  -1   5   7 1849.56 595.417   5
   1   5   7 1944.35 542.021   5
   1   5   8 445.570 310.213   4
  -1   5   8 459.556 304.858   4
  -1   5  -8 261.585 357.140   9
   1   5  -8 405.867 348.825   9
   1  -5   8-74.6897 165.395   5
   1   5   8 480.013 325.172   5
  -1   5   9 4452.38 875.033   4
   1   5   9 5418.15 920.632   4
  -1   5  -9 6409.91 1217.51   9
   1   5  -9 5198.87 1106.18   9
  -1   5   9 5053.91 1028.00   5
   1   5   9 4813.20 983.600   5
   1   5  10 131.619 302.459   5
  -1   5  10 393.526 475.871   5
  -1  -6   0 207.850 200.237   3
   1   6   0 85.1688 159.539   3
   1  -6   0 72.0063 123.388   3
  -1   6   0 70.4212 100.085   1
   1  -6   0 60.4656 139.010   1
   1   6   0 301.994 133.473   1
  -1   6   0 46.6458 70.9515   8
  -1  -6   0 94.3966 86.9872   8
   1   6   0-12.9878 57.3683   8
   1  -6   0 77.3014 99.9189   8
  -1   6   0 113.093 76.9040   5
   1  -6   1 3526.75 441.262   3
   1   6   1 2638.80 379.410   3
   1   6  -1 3112.45 412.771   3
   1  -6  -1 2897.03 400.105   3
  -1  -6  -1 3237.83 408.173   3
   1   6  -1 3313.76 423.877   1
  -1  -6   1 3249.82 410.792   3
  -1   6   1 2598.58 388.126   1
   1   6   1 3310.25 424.578   1
  -1   6  -1 2851.73 402.725   1
   1  -6   1 2572.29 384.773   1
   1  -6  -1 2747.72 396.682   1
  -1  -6  -1 2593.34 280.881   8
  -1   6  -1 3125.94 340.727   8
   1  -6  -1 2867.98 347.797   8
  -1  -6   1 3187.97 352.384   6
   1  -6   1 2666.20 272.266   6
  -1   6   1 3325.73 381.893   5
   1  -6   2 35908.9 1353.64   3
   1   6   2 32842.2 1294.90   3
   1  -6  -2 34336.4 1322.05   3
  -1  -6   2 31389.5 1246.85   3
  -1  -6  -2 35846.4 1342.49   3
   1   6  -2 32911.7 1300.75   3
  -1   6   2 34317.2 1501.03   4
   1   6  -2 34770.0 1335.79   1
   1  -6  -2 33083.4 1299.87   1
   1   6   2 34452.9 1326.49   1
   1  -6   2 33556.4 1315.50   1
  -1   6   2 34780.0 1229.20   9
   1   6  -2 32452.1 1187.34   6
  -1   6  -2 33897.4 1043.18   6
  -1   6   2 33663.7 1396.74   5
   1   6  -3 2480.61 380.974   3
   1   6   3 2440.20 362.715   3
   1  -6   3 2562.83 373.212   3
   1  -6  -3 2245.44 342.839   3
  -1   6   3 2552.25 465.336   4
  -1  -6   3 2119.32 338.908   3
   1  -6  -3 2732.47 393.747   1
   1   6   3 2658.02 368.885   1
   1  -6   3 2642.34 377.746   1
  -1  -6  -3 2052.66 331.288   3
   1   6  -3 2475.77 380.006   1
  -1   6  -3 2136.78 392.669   9
   1   6   3 2776.17 447.767   9
  -1   6   3 2321.23 395.270   9
   1   6  -3 2958.63 410.157   6
  -1   6  -3 2600.45 344.081   6
  -1   6   3 2411.43 452.895   5
   1   6  -3 2163.80 248.444   5
   1  -6   4 87.7201 110.240   5
   1   6  -4 144.689 135.384   3
  -1   6  -4 1.10790 39.4573   4
   1  -6   4-39.4772 98.3985   3
   1   6   4-27.5559 114.414   3
  -1   6   4-92.0736 197.030   4
   1   6   4 17.8317 174.236   4
   1  -6  -4 133.591 107.179   3
  -1  -6   4 22.7424 91.0455   3
   1   6  -4 109.308 101.501   1
   1   6   4 148.752 112.252   1
  -1  -6  -4-32.9210 108.031   3
   1   6  -4-89.4295 174.437   9
  -1   6  -4-22.4393 133.648   9
   1   6  -4 246.534 128.840   5
  -1   6   4 79.3281 185.349   5
   1   6   4 204.239 236.817   5
   1   6  -5 12434.5 794.936   4
   1   6   5 12447.7 1113.84   4
  -1   6  -5 11991.9 572.747   4
   1  -6  -5 10909.4 704.066   3
  -1  -6  -5 12087.1 764.510   3
  -1  -6   5 11926.8 769.715   3
  -1   6   5 10461.5 1059.22   4
   1  -6   5 12698.2 772.474   3
  -1   6  -5 13620.7 1242.71   9
   1   6  -5 10625.6 1089.28   9
   1  -6   5 13130.9 801.289   5
  -1   6   5 13727.5 1234.01   5
   1   6   5 13448.5 1211.31   5
  -1   6   6 9812.00 1105.40   4
   1   6  -6 10350.3 790.041   4
   1  -6  -6 9998.31 643.449   3
   1   6   6 9812.33 1056.69   4
  -1  -6  -6 10248.5 675.713   3
  -1   6  -6 11483.0 1271.50   9
   1   6  -6 10532.1 1201.87   9
  -1   6   6 11715.8 1236.41   5
   1  -6   6 9866.22 809.633   5
   1   6   6 12238.4 1263.96   5
   1   6   7 6653.91 938.647   4
  -1   6   7 4904.76 828.090   4
   1   6  -7 4915.10 911.996   9
  -1   6  -7 4097.09 815.601   9
   1   6   7 5313.90 901.005   5
   1  -6   7 4602.92 622.733   5
  -1   6   7 6149.35 984.127   5
   1  -6   8 1326.26 362.642   5
  -1   6   8 1959.64 590.261   4
   1   6   8 2482.98 646.872   4
  -1   6  -8 1979.86 685.278   9
   1   6  -8 1602.54 565.920   9
   1   6   8 1003.92 435.487   5
  -1   6   8 1504.53 542.305   5
  -1   6   9 661.426 419.167   4
   1   6   9 549.467 364.495   4
  -1   6  -9 110.970 304.657   9
   1   6  -9 253.104 331.870   9
  -1   6   9 569.889 464.676   5
   1   6   9 332.488 357.785   5
  -1   6  10 219.787 276.705   4
   1  -7   0 42.4021 143.701   3
   1   7   0 132.282 161.216   3
  -1  -7   0-14.8182 125.522   3
   1  -7   0 74.0673 197.758   1
   1   7   0 52.6999 146.777   1
  -1   7   0 57.0857 130.081   1
   1   7   0-1.77120 55.4010   8
   1  -7   0 108.532 102.900   8
  -1   7   0 126.904 113.675   8
  -1  -7   0 72.7773 71.8196   8
  -1   7   0 126.766 95.5752   5
   1   7   1 27738.6 1296.56   3
   1   7  -1 27385.9 1292.46   3
   1  -7   1 26402.8 1266.80   3
  -1  -7   1 26164.6 1240.57   3
  -1  -7  -1 28868.1 1293.94   3
   1  -7  -1 30178.2 1343.45   3
   1  -7   1 26399.9 1263.97   1
   1   7  -1 30092.6 1354.06   1
   1   7   1 29565.8 1330.31   1
   1  -7  -1 26749.2 1273.23   1
  -1   7   1 31114.1 1366.36   1
  -1   7  -1 27864.4 1291.54   1
  -1   7  -1 29157.6 1089.21   8
   1   7  -1 27758.9 926.875   8
   1  -7  -1 28503.8 1107.57   8
  -1  -7  -1 29857.4 998.708   8
   1  -7  -1 29412.6 873.052   7
  -1  -7   1 27913.5 1072.40   6
  -1   7  -1 28578.7 627.014   5
   1  -7   1 27469.2 930.228   6
  -1   7   1 27613.9 1143.00   5
   1  -7  -2 3550.88 470.632   3
   1  -7   2 3247.87 444.785   3
   1   7  -2 3525.33 484.898   3
   1   7   2 3729.28 477.161   3
  -1   7   2 3742.15 540.678   4
  -1  -7   2 3131.57 437.293   3
   1   7   2 4526.01 528.110   1
   1   7  -2 4189.16 517.482   1
  -1  -7  -2 3935.16 486.990   3
   1  -7   2 3972.42 499.042   1
   1  -7  -2 3167.30 454.092   1
   1  -7  -2 3407.92 435.529   8
  -1   7   2 2920.62 435.901   5
  -1   7  -2 4065.78 388.515   6
   1   7  -2 3394.22 407.817   6
   1  -7  -3 55342.0 1815.95   3
  -1  -7   3 56392.1 1823.22   3
  -1   7   3 55662.3 2166.62   4
   1  -7   3 56488.2 1839.03   3
  -1  -7  -3 52431.7 1752.40   3
   1   7   3 54793.5 1789.26   3
   1   7  -3 54371.9 1812.33   3
   1   7  -3 55095.3 1839.15   1
   1   7   3 56723.2 1837.62   1
  -1   7   3 56182.5 1911.97   9
  -1   7  -3 54959.2 1936.79   9
   1   7  -3 53993.6 1753.54   6
   1   7  -3 56011.1 1147.71   5
  -1   7  -3 55243.4 1574.26   6
  -1   7   3 52543.4 2038.63   5
   1   7  -4 10920.5 816.536   3
   1   7   4 11102.9 803.680   3
   1  -7  -4 9957.86 765.533   3
   1  -7   4 10059.7 760.985   3
  -1  -7   4 10673.4 792.141   3
  -1   7   4 10033.7 1000.80   4
   1   7   4 9034.01 922.476   4
  -1  -7  -4 10943.8 806.447   3
   1   7   4 9936.73 766.951   1
   1   7  -4 10792.1 809.525   1
   1   7  -4 11898.4 1038.96   9
  -1   7  -4 10014.9 953.237   9
   1   7   4 9967.18 989.498   5
   1   7  -4 10544.2 615.292   5
  -1   7   4 8562.20 916.781   5
  -1   7  -4 11434.9 826.691   6
   1   7   5 5946.01 807.539   4
  -1   7  -5 4325.60 341.087   4
   1  -7  -5 4117.05 480.114   3
  -1  -7  -5 4310.90 501.657   3
  -1  -7   5 5051.83 545.694   3
   1  -7   5 4506.83 500.586   3
  -1   7   5 3797.11 656.264   4
   1   7  -5 4431.49 479.604   4
  -1   7  -5 3891.04 683.265   9
   1   7  -5 3637.09 668.262   9
  -1   7   5 4418.31 720.428   5
   1   7   5 5648.53 818.390   5
   1   7   6 9470.62 1074.83   4
  -1   7   6 12021.9 1266.53   4
   1   7  -6 10779.4 1229.84   9
  -1   7  -6 10921.2 1250.62   9
  -1   7   6 10678.9 1211.22   5
   1   7   6 10906.2 1221.54   5
   1   7   7 2177.90 565.897   4
  -1   7   7 1793.23 565.183   4
   1   7  -7 2425.82 682.420   9
  -1   7  -7 2251.03 627.714   9
   1   7   7 1404.80 479.939   5
  -1   7   7 1123.46 457.776   5
  -1   7   8 356.976 293.805   4
   1   7   8 969.711 441.907   4
   1   7  -8 782.716 490.802   9
  -1   7  -8 1212.95 560.503   9
   1   7   8 1123.37 533.600   5
  -1   7   8 793.159 430.437   5
   1   7   9 3392.17 784.920   4
  -1   7   9 3530.93 829.484   4
  -1   7  -9 4822.39 1049.70   9
   1   7  -9 3565.31 904.527   9
   1   7   9 4165.57 933.536   5
  -1   7   9 4638.14 983.554   5
  -1   7  10-241.928 410.350   4
   1   8   0 102.962 178.077   3
   1  -8   0-204.355 202.862   3
  -1  -8   0-110.295 207.478   3
  -1   8   0-169.632 215.084   1
   1  -8   0 371.553 251.291   1
   1   8   0 63.4217 142.313   1
  -1  -8   0-17.3933 81.9564   8
  -1   8   0 52.1660 97.9407   8
   1   8   0-15.4217 59.6092   8
   1  -8   0 246.508 151.227   8
  -1   8   0 104.449 106.175   5
   1   8  -1 4269.21 558.608   3
   1  -8   1 3605.38 523.740   3
   1  -8  -1 3647.33 513.967   3
   1   8   1 4353.41 555.928   3
   1  -8   1 3644.36 524.962   1
   1   8   1 4189.38 545.975   1
   1   8  -1 4176.81 529.282   1
  -1   8  -1 4632.35 585.895   1
  -1   8   1 4503.43 562.882   1
  -1  -8  -1 3278.25 482.834   3
   1  -8  -1 4238.67 551.006   1
  -1  -8   1 3941.17 528.637   3
  -1  -8  -1 3944.75 397.292   8
   1  -8  -1 3518.96 414.573   8
   1   8  -1 3862.49 373.960   8
  -1   8  -1 4390.34 448.245   8
   1  -8   1 3634.07 379.483   6
  -1   8  -1 4021.69 272.152   5
  -1  -8   1 4334.50 461.244   6
  -1   8   1 3582.16 442.304   5
   1  -8  -1 3938.64 337.176   7
   1   8  -2 26636.3 1362.14   3
   1  -8  -2 26360.4 1342.20   3
   1  -8   2 26454.1 1346.59   3
  -1  -8  -2 28197.8 1375.58   3
   1   8   2 26071.3 1335.46   3
  -1  -8   2 26967.0 1340.33   3
   1  -8  -2 27837.7 1380.85   1
   1   8  -2 27496.4 1388.18   1
   1  -8   2 26827.2 1351.70   1
   1   8   2 26002.8 1339.64   1
  -1  -8  -2 24945.5 1101.13   8
   1  -8  -2 26373.1 1224.63   8
  -1   8   2 26561.0 1345.69   5
  -1  -8   2 25976.1 1141.66   6
   1   8  -3 11430.8 898.957   3
   1  -8  -3 12824.1 941.589   3
   1  -8   3 11734.0 895.843   3
  -1  -8   3 11435.9 876.111   3
  -1  -8  -3 10735.3 855.309   3
   1   8   3 9648.21 808.793   3
  -1   8   3 11274.4 1024.25   4
   1   8  -3 11690.9 915.509   1
   1   8   3 11505.8 896.885   1
  -1   8  -3 11386.3 899.317   9
  -1   8   3 11325.7 874.193   9
   1   8  -3 10424.8 465.418   5
  -1   8  -3 12263.4 771.942   6
   1   8  -3 10766.4 810.814   6
  -1   8   3 10946.0 973.240   5
   1  -8   4 40.4520 130.913   3
   1  -8  -4 415.571 195.275   3
  -1   8   4 60.7306 190.207   4
   1   8   4 179.914 216.105   4
  -1  -8  -4 210.062 206.960   3
   1   8   4-26.2674 165.394   1
  -1  -8   4 53.3228 117.216   3
   1   8  -4-10.7966 156.846   1
  -1   8  -4 108.165 209.232   9
   1   8  -4 187.859 177.304   9
  -1   8  -4 452.435 193.337   6
   1   8   4 455.999 324.081   5
  -1   8   4-115.830 161.660   5
   1   8  -4 115.584 96.4046   5
   1   8   5 96.2016 255.949   4
  -1   8  -5-38.6964 63.5989   4
   1   8  -5 97.4036 76.8684   4
  -1   8   5 136.133 192.541   4
   1  -8   5 63.2185 97.4385   3
   1  -8  -5-99.0390 143.052   3
  -1  -8   5-43.2659 120.589   3
  -1  -8  -5 45.0482 136.924   3
  -1   8  -5 92.3660 250.645   9
   1   8  -5 199.355 241.970   9
  -1   8   5-2.43176 182.018   5
   1   8   5-126.398 213.756   5
  -1   8   6 7083.20 999.679   4
   1   8   6 7072.96 956.025   4
  -1   8  -6 5898.83 928.838   9
   1   8  -6 6148.27 948.331   9
   1   8   6 7265.27 1021.97   5
  -1   8   6 6859.42 1011.14   5
   1   8   7 2152.94 606.725   4
  -1   8   7 2053.69 550.030   4
   1   8  -7 1630.54 569.689   9
  -1   8  -7 1561.28 563.884   9
  -1   8   7 2292.70 648.984   5
   1   8   7 2964.78 716.615   5
  -1   8   8 966.397 524.115   4
   1   8   8 1628.78 526.439   4
   1   8  -8 1858.18 643.215   9
  -1   8  -8 754.023 391.827   9
  -1   8   8 989.171 469.306   5
   1   8   8 538.348 437.148   5
  -1   8   9 7067.67 1181.72   4
   1   8   9 7593.48 1201.64   4
  -1   8  -9 8131.77 1379.06   9
   1   8  -9 5945.19 1173.84   9
   1   8   9 7781.51 1284.75   5
  -1   8   9 6753.52 1195.05   5
  -1   8  10 1275.79 621.813   4
   1   9   0-62.1590 169.260   3
   1  -9   0 46.0850 163.151   1
  -1  -9   0 61.6809 104.560   8
   1  -9   0 79.6144 139.242   8
  -1   9   0-39.5972 78.3928   8
   1   9   0 128.585 87.7828   8
  -1   9   0-98.4071 86.1260   5
   1   9  -1 22905.5 1343.05   3
   1   9   1 22801.5 1332.93   3
   1  -9  -1 21700.5 1303.84   1
   1  -9   1 22727.6 1334.72   1
  -1   9  -1 21006.2 1028.69   8
   1   9  -1 21338.9 914.137   8
  -1  -9  -1 21570.5 961.863   8
   1  -9  -1 22624.5 1096.95   8
   1  -9  -1 22725.6 791.852   7
  -1   9  -1 21989.5 572.711   7
  -1  -9   1 21107.3 1051.14   6
   1  -9   1 22166.2 969.020   6
  -1   9   1 22411.0 1130.92   5
  -1   9  -1 21274.7 692.642   5
   1   9   2 1482.48 352.193   3
   1   9  -2 1614.25 375.508   3
   1  -9  -2 869.785 250.809   8
  -1  -9  -2 1401.21 288.031   8
   1  -9   2 1196.15 240.995   6
  -1   9   2 1137.00 309.897   5
  -1  -9   2 1422.29 282.471   6
   1   9   3 22966.3 1329.76   3
   1   9  -3 24481.5 1388.69   3
  -1   9   3 23950.2 1544.51   4
  -1   9  -3 22888.2 1284.27   9
  -1   9   3 25139.5 1318.44   9
   1  -9  -3 22664.4 1281.44   8
   1   9  -3 22316.5 633.052   5
  -1   9   3 23457.3 1469.10   5
  -1   9  -3 23759.2 1119.74   6
  -1   9   4 10892.6 1126.79   4
   1   9  -4 11026.6 1023.85   9
  -1   9  -4 11013.4 1024.41   9
  -1   9   4 12421.5 1170.50   5
   1   9   4 11466.2 1116.56   5
   1   9  -4 11014.4 530.410   5
  -1   9   5 293.860 244.429   4
  -1   9  -5 285.989 103.307   4
   1   9   5 64.2912 172.549   4
   1   9  -5 188.201 196.106   9
  -1   9  -5 153.223 223.951   9
  -1   9   5-140.740 207.155   5
   1   9   5-52.5794 269.538   5
  -1   9   6 10603.3 1256.81   4
   1   9   6 8530.02 1099.76   4
  -1   9  -6 7908.15 1071.21   9
   1   9  -6 7536.44 1042.76   9
  -1   9   6 10972.5 1273.71   5
   1   9   6 9952.87 1229.11   5
   1   9   7 319.417 296.689   4
  -1   9   7 1587.07 545.789   4
  -1   9  -7 514.293 343.133   9
   1   9  -7 1116.59 428.359   9
   1   9   7 709.034 439.132   5
  -1   9   7 1463.92 567.522   5
   1   9   8 736.189 402.270   4
  -1   9   8 892.511 451.188   4
   1   9  -8 1330.65 595.102   9
  -1   9  -8 857.563 450.511   9
   1   9   8 422.802 284.115   5
  -1   9   8 1151.96 496.959   5
   1   9   9 3295.22 819.387   4
  -1   9   9 3302.23 813.046   4
  -1   9  -9 2854.60 848.424   9
   1   9  -9 2326.27 749.473   9
  -1   9   9 3092.81 860.776   5
   1   9   9 2649.00 872.020   5
   1   9  10 77.1458 311.244   4
  -1   9  10-161.677 304.552   4
   1  10   0 196.209 220.573   3
   1  10   0-35.6814 98.5746   8
   1 -10   0 202.662 141.071   8
  -1  10   0-43.1455 95.4716   8
  -1  10   0 125.327 101.822   5
   1  10   1 2817.29 510.181   3
   1  10  -1 2484.71 477.764   3
   1  10  -1 2617.40 340.985   8
  -1  10  -1 2697.42 384.399   8
  -1  10  -1 2848.07 199.961   7
   1 -10  -1 3208.20 439.547   8
  -1 -10  -1 2539.83 351.519   8
   1 -10  -1 3185.71 305.235   7
  -1 -10   1 2564.23 394.252   6
   1 -10   1 2701.80 370.370   6
  -1  10   1 2594.46 406.419   5
  -1  10  -1 2581.88 268.233   5
   1  10   2 15406.8 1168.68   3
   1  10  -2 19664.5 1331.16   3
   1 -10  -2 18713.4 1123.52   8
  -1 -10  -2 19428.5 1056.25   8
   1  10  -2 18148.6 969.198   8
  -1 -10   2 16905.7 1011.95   6
   1 -10   2 17653.8 943.985   6
  -1  10   2 18166.7 1194.37   5
  -1  10   3 3774.36 643.007   4
   1  10  -3 4496.23 638.959   3
   1  10   3 3749.80 587.573   3
  -1  10   3 4750.94 596.161   9
   1 -10  -3 3295.44 515.751   8
  -1 -10  -3 4234.62 545.750   8
  -1  10  -3 3226.61 512.033   9
   1  10   3 4357.36 670.558   5
   1  10  -3 4080.41 249.044   5
  -1  10   3 4015.85 640.279   5
  -1  10   4 1079.69 404.004   4
  -1  10  -4 1497.82 411.961   9
  -1  10   4 1344.52 423.714   5
   1  10   4 853.050 349.007   5
  -1  10   5 5071.93 851.496   4
   1  10   5 3591.37 707.712   4
   1  10  -5 4041.10 724.170   9
  -1  10  -5 4766.51 761.885   9
  -1  10   5 5691.77 874.682   5
   1  10   5 5819.67 891.885   5
   1  10   6 8728.82 1141.88   4
  -1  10   6 7799.93 1134.18   4
  -1  10  -6 5939.00 934.900   9
   1  10  -6 6970.77 1025.47   9
   1  10   6 7772.62 1089.40   5
  -1  10   6 7986.50 1123.20   5
   1  10   7 2783.28 698.532   4
  -1  10   7 3329.91 797.877   4
   1  10  -7 3741.25 822.108   9
  -1  10  -7 4388.36 877.553   9
   1  10   7 5204.73 969.707   5
  -1  10   7 4580.25 929.732   5
  -1  10   8 1313.01 589.492   4
   1  10   8 1503.56 606.399   4
  -1  10  -8 1511.42 573.737   9
   1  10  -8 1067.93 504.260   9
   1  10   8 1349.64 568.021   5
  -1  10   8 1418.42 548.049   5
   1  10   9-91.6447 238.302   4
   1  10  -9 115.309 249.145   9
  -1  10  -9 555.875 488.199   9
   1  11   0-21.5894 201.066   3
   1  11   0-22.8674 67.4399   8
   1 -11   0 56.3322 121.056   8
  -1  11   0-47.2062 116.349   5
   1  11   1 16530.4 1291.53   3
   1  11  -1 14500.5 1206.56   3
  -1 -11  -1 14931.8 882.060   8
  -1 -11  -1 17326.7 591.820   7
   1  11  -1 15695.7 880.390   8
   1 -11  -1 15164.8 980.360   8
  -1  11  -1 14649.9 669.627   5
   1 -11   1 16104.7 938.659   6
  -1 -11   1 14862.6 981.257   6
  -1  11   1 15570.0 1023.25   5
   1 -11  -1 15975.6 674.358   7
   1  11   2 2282.73 488.998   3
   1  11  -2 3008.61 573.364   3
   1 -11  -2 2136.30 403.448   8
  -1 -11  -2 2707.75 420.132   8
   1  11  -2 2776.21 402.068   8
  -1  11   2 3389.79 542.877   5
  -1 -11   2 2846.43 448.009   6
   1 -11   2 3035.86 420.967   6
   1 -11  -2 2934.21 375.946   7
   1  11   3 27388.3 1629.11   3
  -1  11   3 33406.0 1973.48   4
   1  11  -3 32593.5 1823.78   3
  -1 -11  -3 28135.0 1446.55   8
   1 -11  -3 28865.2 1541.73   8
  -1  11   3 28868.1 1716.45   5
   1  11   3 31017.1 1806.70   5
   1  11  -3 29042.2 597.769   5
  -1  11   4 19464.1 1592.45   4
   1 -11  -4 19074.9 1348.50   8
  -1  11  -4 20711.0 1441.47   9
   1  11   4 17683.2 1467.39   5
  -1  11   4 21306.3 1598.23   5
  -1  11   5 2224.40 592.670   4
   1  11   5 1681.50 545.888   4
  -1  11  -5 2917.94 609.993   9
   1  11  -5 2273.39 540.336   9
  -1  11   5 2294.33 599.357   5
   1  11   5 2072.57 573.478   5
  -1  11   6 8928.01 1214.22   4
   1  11   6 13437.1 1499.39   4
  -1  11  -6 8552.16 1136.04   9
   1  11  -6 11183.3 1306.01   9
  -1  11   6 9933.28 1295.40   5
   1  11   6 7700.17 1112.92   5
   1  11   7 1042.15 470.158   4
  -1  11   7 792.939 433.795   4
  -1  11  -7 945.619 470.465   9
   1  11  -7 1967.87 595.396   9
  -1  11   7 1887.56 628.857   5
   1  11   7 476.606 369.834   5
  -1  11   8 359.629 413.848   4
   1  11   8 92.6712 236.354   4
  -1  11  -8 43.0918 276.676   9
   1  11   8 825.373 434.323   5
  -1  11   8 443.856 290.488   5
   1  11   9 2700.37 767.033   4
  -1  11   9 3044.80 832.243   4
  -1  11  -9 3653.31 922.419   9
   1  12   0 279.380 183.234   3
   1  12   0-54.1142 131.355   8
  -1  12   0 62.8629 111.414   5
   1  12  -1 8153.45 951.013   3
   1  12   1 7607.75 914.878   3
   1 -12  -1 7438.67 722.939   8
  -1 -12  -1 7127.17 639.603   8
   1  12  -1 7136.56 622.426   8
   1 -12   1 6442.37 633.748   6
  -1  12  -1 6169.50 463.450   5
  -1 -12   1 7136.72 710.839   6
  -1 -12  -1 6869.93 349.688   7
  -1  12   1 6559.19 692.077   5
   1  12   2 13434.7 1204.61   3
   1  12  -2 13423.4 1228.35   3
  -1 -12  -2 17409.5 1071.95   8
   1 -12  -2 14337.9 1047.57   8
  -1  12   2 11970.7 1037.68   5
   1 -12  -2 14863.3 831.571   7
  -1 -12   2 14622.5 1023.87   6
   1  12   2 14068.1 1144.64   5
   1 -12   2 13712.3 919.370   6
  -1  12   3 2929.61 635.079   4
  -1 -12  -3 2359.01 445.488   8
   1 -12  -3 3185.24 544.729   8
   1  12   3 3446.09 629.844   5
  -1  12   3 3464.98 601.525   5
  -1  12   4 6.14334 213.145   4
  -1  12  -4 61.0165 159.377   9
  -1 -12  -4-105.581 181.228   8
   1 -12  -4 135.425 151.781   8
   1  12   4 33.2172 202.185   5
  -1  12   4 141.585 197.841   5
  -1  12   5 388.060 300.065   4
   1  12   5 545.716 367.160   4
   1  12  -5 899.512 381.897   9
   1 -12  -5 702.372 289.253   8
  -1  12  -5 489.673 255.499   9
   1  12   5 660.202 276.317   5
  -1  12   5 1584.70 591.951   5
   1  12   6 6355.53 1037.97   4
  -1  12   6 5278.08 1010.80   4
  -1  12  -6 5257.02 900.559   9
   1  12  -6 4534.87 857.910   9
   1  12   6 5352.06 959.319   5
  -1  12   6 5015.17 941.374   5
   1  12   7 654.915 458.869   4
  -1  12   7 444.994 365.186   4
   1  12  -7-262.282 289.949   9
  -1  12  -7-117.792 318.293   9
  -1  12   7 74.4880 316.366   5
   1  12   7-42.0297 255.841   5
  -1  12   8 490.007 408.674   4
   1  12   8 322.611 317.556   4
  -1  12  -8 307.358 248.173   9
   1  12  -8-217.914 311.928   9
  -1  12   8-96.2670 431.394   5
   1  12   8 962.204 528.590   5
   1  13   0 253.205 277.409   3
  -1  13   0 19.3906 97.2369   5
   1  13   1 11140.6 1154.13   3
   1  13  -1 10561.0 1139.18   3
   1 -13  -1 11078.1 915.897   8
  -1 -13  -1 11147.1 837.094   8
  -1 -13   1 10038.8 889.828   6
  -1  13   1 11334.4 943.579   5
  -1  13  -1 11483.2 658.978   5
   1 -13   1 10113.9 819.498   6
   1  13  -2 832.805 414.297   3
   1  13   2 265.463 267.287   3
  -1 -13  -2-33.8289 128.189   8
   1 -13  -2 445.603 255.996   8
   1 -13   2 400.783 205.732   6
  -1  13  -2 139.879 44.9097   7
   1  13   2 202.659 254.056   5
  -1 -13   2 305.226 250.417   6
   1 -13  -2 161.312 117.857   7
  -1  13   2 117.393 163.963   5
  -1  13   3 20778.8 1676.37   4
   1 -13  -3 17883.5 1288.93   8
  -1 -13  -3 17830.9 1203.40   8
  -1  13   3 18645.6 1454.19   5
   1  13   3 16474.3 1386.62   5
  -1  13   4 801.186 419.796   4
  -1 -13  -4 796.826 299.918   8
  -1  13  -4 164.892 200.127   9
   1 -13  -4 421.369 183.521   8
  -1  13   4 1213.56 449.426   5
   1  13   4 969.378 381.986   5
   1  13   5 1728.91 565.858   4
  -1  13   5 1759.59 588.240   4
   1 -13  -5 1772.71 499.722   8
  -1  13  -5 1262.69 435.335   9
   1  13  -5 897.204 387.483   9
  -1 -13  -5 1085.53 378.715   8
  -1  13   5 1153.65 476.055   5
   1  13   5 1041.16 477.277   5
   1  13   6 2244.39 648.621   4
  -1  13   6 2629.15 747.799   4
   1 -13  -6 2705.56 633.879   8
   1  13  -6 2263.60 640.148   9
  -1  13  -6 2401.41 631.492   9
   1  13   6 2436.74 685.304   5
  -1  13   6 1679.35 576.168   5
  -1  13   7 405.805 409.230   4
   1  13   7 1363.03 533.884   4
   1  13  -7 953.131 458.161   9
  -1  13  -7 64.0254 280.632   9
  -1  13   7 1691.96 612.387   5
   1  13   7 1861.48 677.195   5
   1  13   8-61.7850 342.443   4
  -1  13   8 70.7830 256.780   4
   1  13  -8 234.575 293.245   9
  -1  13  -8 72.0456 350.936   9
  -1  13   8-716.195 480.902   5
   1  14   0 122.703 211.776   3
  -1  14   0 48.9399 147.370   5
   1  14   0-94.3357 129.827   5
   1  14  -1 3920.82 745.060   3
   1  14   1 2274.51 568.830   3
  -1 -14  -1 2892.55 450.263   8
   1 -14  -1 3503.23 542.204   8
   1 -14   1 3505.97 521.979   6
  -1  14   1 4143.19 610.350   5
  -1  14  -1 3496.66 382.792   5
   1  14   1 2913.07 510.657   5
  -1 -14   1 3409.26 552.069   6
   1  14  -1 2891.29 407.482   5
  -1  14   2 12605.3 1285.09   4
  -1 -14  -2 11710.5 953.197   8
   1 -14  -2 12794.6 1073.70   8
  -1  14   2 10770.1 1048.20   5
   1 -14   2 11181.5 916.161   6
  -1 -14   2 13252.5 1055.07   6
   1  14   2 12943.4 1161.82   5
   1  14  -2 11766.9 632.642   5
   1 -14  -2 10477.7 700.878   7
  -1  14   3 810.207 380.851   4
  -1 -14  -3 266.194 200.676   8
  -1  14   3 153.327 189.148   5
   1  14   3 940.491 423.440   5
  -1  14   4 137.929 275.217   4
   1  14   4 518.040 347.653   4
  -1 -14  -4-120.116 151.318   8
   1 -14  -4 93.6940 160.223   8
  -1  14  -4 193.977 183.773   9
  -1  14   4 245.574 299.040   5
   1  14   4 643.331 363.904   5
  -1  14   5 7946.03 1178.71   4
   1  14   5 9446.87 1292.48   4
  -1 -14  -5 7828.19 966.943   8
   1  14  -5 6539.90 955.688   9
  -1  14  -5 7251.54 1005.75   9
   1 -14  -5 7362.48 977.543   8
  -1  14   5 6469.42 1033.39   5
   1  14   5 6708.79 1032.31   5
   1  14   6 4625.88 947.840   4
  -1  14   6 3249.40 835.478   4
  -1 -14  -6 3433.22 704.474   8
   1 -14  -6 3079.28 696.804   8
   1  14  -6 2655.35 696.774   9
  -1  14  -6 3923.47 821.264   9
   1  14   6 3053.77 797.374   5
  -1  14   6 3608.90 840.847   5
   1  14   7 2022.10 676.224   4
  -1  14   7 1615.21 633.946   4
  -1  14  -7 291.990 305.770   9
  -1 -14  -7 1013.60 406.478   8
   1 -14  -7 1820.17 603.804   8
   1  14  -7 1130.31 500.187   9
  -1  14   7 874.493 479.701   5
   1  14   7 1467.61 614.930   5
   1  14  -8 1068.19 584.864   9
  -1  14  -8 302.189 318.593   9
   1 -14  -8 476.270 335.322   8
  -1 -15   0 16.7989 161.110   6
   1  15   0 343.517 243.095   5
  -1  15   0-46.3272 100.706   5
   1 -15  -1 8510.67 873.245   8
  -1 -15  -1 8144.76 780.676   8
  -1 -15   1 8126.99 864.306   6
   1  15  -1 9115.84 718.620   5
  -1  15   1 8683.19 879.366   5
   1 -15   1 9916.25 894.180   6
   1  15   1 8907.49 921.326   5
  -1  15  -1 9606.54 646.193   5
  -1  15   2 1175.19 552.143   4
  -1 -15  -2 328.664 213.429   8
   1 -15  -2 264.274 175.169   8
  -1  15   2 339.896 227.240   5
   1  15   2 557.044 265.237   5
   1 -15   2 284.845 182.991   6
  -1 -15   2 0.73577 136.649   6
  -1  15   3 16102.0 1577.31   4
   1 -15  -3 16902.3 1328.04   8
  -1 -15  -3 16425.2 1236.46   8
   1  15   3 18993.8 1584.11   5
  -1  15   3 17249.6 1482.70   5
   1  15   4 3942.96 852.073   4
  -1  15   4 4809.98 911.003   4
  -1 -15  -4 4199.73 702.731   8
  -1  15  -4 5298.02 791.698   9
   1 -15  -4 4436.09 733.565   8
   1  15   4 7440.43 1083.51   5
  -1  15   4 6156.42 971.701   5
  -1  15   5 1215.45 537.056   4
   1  15   5 393.502 259.397   4
  -1  15  -5 1011.46 420.880   9
   1 -15  -5 1997.63 541.100   8
   1  15  -5 1266.98 469.487   9
  -1 -15  -5 1212.47 417.543   8
  -1  15   5 831.070 413.061   5
   1  15   5 823.387 369.808   5
  -1  15   6 2521.28 799.042   4
   1  15   6 5212.89 1056.38   4
   1  15  -6 3567.21 811.651   9
  -1  15  -6 4738.76 896.816   9
  -1 -15  -6 3246.33 712.781   8
   1 -15  -6 3949.96 789.493   8
   1  15   6 4084.00 909.377   5
  -1  15   6 3307.71 822.729   5
   1  15   7 826.932 553.066   4
  -1  15   7 177.649 277.651   4
  -1  15  -7 751.329 424.893   9
  -1 -15  -7 762.958 367.474   8
   1 -15  -7 251.450 232.101   8
   1  15  -7 927.176 486.326   9
   1  15   7-0.87052 313.902   5
  -1  15   7 334.380 400.122   5
  -1  15  -8 389.344 320.596   9
  -1 -15  -8 973.455 517.253   8
   1  15  -8-93.3407 285.286   9
  -1  16   0-1.15757 109.388   5
  -1 -16   0 84.4923 220.113   6
   1  16   0 290.430 193.394   5
   1 -16  -1 4286.00 642.021   8
  -1 -16  -1 3861.12 573.375   8
  -1  16   1 4179.04 641.253   5
   1 -16   1 4765.30 648.679   6
   1  16   1 3952.62 650.339   5
  -1 -16   1 3735.33 629.859   6
  -1  16   2 4168.67 815.733   4
   1 -16  -2 4447.62 681.292   8
  -1 -16  -2 6048.14 738.648   8
  -1  16   2 3960.21 674.478   5
  -1 -16   2 5370.14 731.465   6
   1 -16   2 4481.29 631.337   6
   1  16   2 3770.20 694.181   5
  -1  16   3 664.497 428.045   4
  -1 -16  -3 2026.95 459.539   8
   1 -16  -3 1647.82 452.162   8
   1  16   3 1720.84 538.647   5
  -1  16   3 1116.79 413.329   5
   1  16   4 667.718 495.880   4
  -1  16   4 86.0310 249.484   4
   1 -16  -4-175.975 204.943   8
  -1 -16  -4 101.746 185.970   8
  -1  16  -4-96.1650 174.368   9
   1  16   4-255.192 272.345   5
  -1  16   4-186.162 338.113   5
  -1  16   5 463.644 371.212   4
   1  16   5 567.944 515.634   4
  -1  16  -5-435.133 293.474   9
   1  16  -5 796.163 382.936   9
   1 -16  -5-28.5346 233.767   8
  -1 -16  -5 593.867 328.295   8
   1  16   5 812.870 438.832   5
  -1  16   5 405.514 316.681   5
  -1  16   6 4620.36 1077.38   4
   1  16   6 3899.68 957.084   4
   1  16  -6 3139.40 762.674   9
  -1 -16  -6 3935.79 763.746   8
   1 -16  -6 4319.47 834.905   8
  -1  16  -6 5027.15 928.643   9
   1  16   6 3417.11 875.293   5
  -1  16   6 7377.89 1249.64   5
  -1 -16  -7 431.108 371.749   8
   1 -16  -7 364.261 317.505   8
   1  16  -7 279.181 350.053   9
  -1  16  -7 416.043 335.429   9
  -1  16  -8 1113.04 550.934   9
   1  17   0 78.2791 188.577   5
  -1 -17   0 196.772 258.592   6
   1 -17   0 67.5738 184.154   6
   1 -17  -1 6138.73 787.880   8
   1  17   1 5147.71 741.530   5
   1 -17   1 4616.67 684.267   6
  -1  17   1 6075.22 794.716   5
  -1 -17   1 5056.96 744.522   6
  -1  17   2 797.104 429.332   4
   1 -17  -2 707.908 313.418   8
  -1 -17  -2 439.484 192.077   8
  -1 -17   2 462.056 221.585   6
  -1  17   2 620.147 325.747   5
   1 -17   2 363.129 231.942   6
   1  17   2-165.376 216.575   5
  -1  17   3 6774.70 1104.67   4
  -1 -17  -3 7034.10 857.078   8
   1 -17  -3 8212.55 991.988   8
   1  17   3 8594.51 1130.60   5
  -1  17   3 7399.97 1041.94   5
  -1  17   4 5605.28 1067.47   4
   1  17   4 4906.28 1008.56   4
  -1  17  -4 4504.40 757.487   9
  -1 -17  -4 5216.14 784.899   8
   1 -17  -4 7072.58 956.042   8
  -1  17   4 6582.01 1058.45   5
   1  17   4 4518.65 881.611   5
  -1  17   5 352.233 441.328   4
   1  17   5 846.405 540.152   4
   1 -17  -5-367.677 285.505   8
  -1 -17  -5 109.165 221.468   8
  -1  17  -5 145.831 212.319   9
   1  17  -5-382.117 299.642   9
  -1  17   5-287.677 379.957   5
   1  17   5-5.30786 268.311   5
  -1  17   6 3583.27 940.313   4
   1  17   6 4651.94 1074.24   4
  -1  17  -6 4618.96 874.896   9
  -1 -17  -6 3586.03 759.346   8
   1 -17  -6 2789.06 703.690   8
   1  17  -6 3285.55 790.892   9
   1  17   6 4651.91 1049.91   5
  -1  17   6 4295.01 979.175   5
   1 -17  -7 579.682 305.516   8
  -1 -17  -7-119.064 216.000   8
  -1 -18   0-123.548 199.358   6
   1 -18   0-39.3872 180.736   6
  -1  18   1 1462.97 540.049   4
  -1 -18   1 1879.95 588.891   6
   1 -18   1 1584.45 417.311   6
   1  18   1 2170.72 522.308   5
  -1  18   2 6173.06 1054.75   4
  -1 -18  -2 5082.03 711.281   8
   1 -18  -2 6206.37 843.110   8
   1 -18   2 7470.63 880.047   6
   1  18   2 6320.71 931.094   5
  -1 -18   2 6011.32 844.861   6
  -1  18   2 6383.67 906.573   5
  -1  18   3 1465.76 544.052   4
  -1 -18  -3 999.837 346.245   8
   1 -18  -3 679.891 321.684   8
   1  18   3 1299.26 508.850   5
  -1  18   3 760.772 310.395   5
   1  18   4 569.953 491.864   4
  -1  18   4 450.189 422.176   4
   1 -18  -4 497.375 341.527   8
  -1 -18  -4 69.3470 220.482   8
  -1  18   4 477.145 441.945   5
   1  18   4-15.5717 235.326   5
  -1  18   5 3749.26 928.963   4
   1  18   5 2868.10 833.058   4
   1  18  -5 2156.31 610.143   9
  -1 -18  -5 2280.70 589.738   8
   1 -18  -5 2470.80 640.654   8
   1  18   5 3470.99 858.873   5
  -1  18   5 2863.00 787.835   5
   1 -18  -6 2596.24 673.702   8
  -1 -18  -6 2445.09 644.683   8
   1  18  -6 1218.09 500.766   9
  -1  18   6 1752.16 623.127   5
   1  18   6 1781.44 698.723   5
  -1 -18  -7 3.69977 306.148   8
   1  18  -7 619.818 401.641   9
   1 -19   0 25.6381 156.515   6
  -1 -19   0 78.1894 178.541   6
  -1  19   1 3377.31 799.683   4
   1 -19   1 3992.03 690.809   6
  -1 -19   1 4201.46 730.558   6
  -1  19   2-108.653 323.418   4
  -1 -19  -2-109.208 183.426   8
   1 -19  -2 665.709 297.161   8
  -1 -19   2 334.601 236.416   6
   1 -19   2 317.124 227.349   6
   1  19   2-49.5194 187.043   5
  -1  19   3 6997.86 1207.81   4
   1  19   3 7265.75 1234.37   4
   1 -19  -3 6733.88 943.780   8
  -1 -19  -3 6109.81 839.950   8
   1  19   3 6287.44 1033.50   5
  -1  19   3 5983.95 986.435   5
   1  19   4 1428.29 599.268   4
  -1  19   4 1389.24 608.293   4
  -1 -19  -4 651.523 310.586   8
   1 -19  -4 949.003 431.346   8
  -1  19   4 1127.74 477.089   5
   1  19   4 1171.06 501.601   5
   1 -19  -5 690.784 371.288   8
   1  19   5 1178.90 597.980   5
  -1  19   5 159.022 268.942   5
   1 -19  -6 974.207 420.639   8
   1 -20   0 45.1206 236.912   6
  -1 -20   0-66.8932 243.384   6
  -1  20  -1 2854.58 734.127   4
  -1  20   1 1754.07 578.774   4
  -1 -20   1 2638.81 609.055   6
   1 -20   1 1783.58 493.443   6
  -1 -20  -1 2585.83 645.368   6
  -1  20   2 3271.01 872.432   4
   1 -20  -2 5339.94 823.297   8
   1 -20   2 4405.39 737.350   6
  -1 -20   2 5287.58 834.587   6
  -1  20   3 1398.11 585.368   4
   1  20   3 1490.17 669.611   4
   1 -20  -3 483.460 279.727   8
   1  20   3 635.628 394.056   5
   1 -20  -4-410.942 291.701   8
  -1  20   4-394.608 330.939   5
   1  20   4-21.9607 319.459   5
   1 -20  -5 505.647 330.877   8
  -1  20   5-57.7501 403.923   5
   1  20   5-216.129 340.394   5
  -1  21   0 102.001 237.626   4
  -1 -21   0 58.4975 206.919   6
   1 -21   0 117.866 258.353   6
  -1  21  -1 3038.74 775.647   4
  -1  21   1 3266.42 825.391   4
   1 -21   1 1557.37 470.847   6
  -1 -21  -1 3812.02 809.439   6
  -1 -21   1 1806.65 525.467   6
   1 -21  -1 3349.96 743.310   6
   1  21   2 1136.66 569.408   4
  -1  21   2 365.972 459.368   4
  -1 -21   2-117.453 239.497   6
  -1  21   3 5882.26 1202.48   4
   1  21   3 5268.89 1128.48   4
  -1  22   0 20.5877 324.805   4
  -1 -22   0 212.537 247.573   6
   1 -22   0 250.396 347.967   6
   1 -22  -1-98.9306 338.921   6
  -1 -22  -1 246.287 375.670   6
  -1 -22   1-745.569 384.030   6
  -1  22   2 2235.67 737.049   4
  -1 -22   2 2324.76 604.859   6
  -1  23   0 65.4352 268.034   4
  -1 -23   0-443.900 333.640   6
  -1  23   1 1595.28 643.198   4
  -1 -23  -1 2266.86 664.301   6
  -1 -23   1 1462.05 531.415   6
   1 -23  -1 2575.84 692.792   6
   2   0   0 2656.51 162.164   8
  -2   0   0 2677.56 163.008   8
   2   0   0 2690.37 166.822   6
  -2   0   0 2904.08 173.746   6
   2   0  -1 6819.82 429.245   4
  -2   0   2 2043.69 315.822   4
   2   0  -2 2585.05 332.496   4
   2   0   2 2623.32 275.015   2
   2   0  -2 2801.88 294.707   2
   2   0   2 2492.12 340.007   9
   2   0  -2 2696.40 346.267   9
  -2   0   2 2706.87 337.341   5
   2   0  -2 2788.98 332.591   5
   2   0   3 3984.27 352.496   4
   2   0  -3 4483.35 490.398   4
  -2   0   3 4254.85 495.879   4
   2   0   3 4489.77 311.649   3
   2   0  -3 4313.57 314.269   2
   2   0  -3 4680.99 325.208   3
   2   0   3 3757.18 287.966   2
   2   0   3 4377.78 544.186   9
   2   0  -3 3819.01 493.187   9
  -2   0  -3 4411.48 545.140   9
   2   0  -3 4088.81 460.876   5
  -2   0   3 4440.29 498.121   5
   2   0   4 31287.1 1161.93   4
   2   0  -4 32174.2 682.334   3
   2   0   4 33674.3 681.667   3
  -2   0   4 32380.3 1513.92   4
   2   0  -4 34485.7 1485.10   4
   2   0  -4 33753.6 1685.51   9
  -2   0  -4 32881.6 1688.49   9
   2   0  -4 34299.8 1524.84   5
  -2   0   4 30945.9 1448.20   5
  -2   0   5 28323.9 1560.71   4
   2   0  -5 31883.4 1558.63   4
   2   0   5 31910.7 1333.20   4
   2   0  -5 30407.7 1832.33   9
  -2   0  -5 29307.2 1790.73   9
   2   0   5 31729.8 1568.05   5
  -2   0   5 33067.2 1676.54   5
   2   0   6 4515.75 574.216   4
  -2   0   6 5928.94 778.708   4
  -2   0  -6 4608.47 815.748   9
   2   0  -6 5093.64 828.934   9
  -2   0   6 5813.44 788.154   5
   2   0   6 4970.19 709.394   5
   2   0   7 64122.5 2268.51   4
   2   0  -7 64714.7 3157.31   9
  -2   0  -7 63972.4 3185.77   9
   2   0   7 63152.3 2682.44   5
  -2   0   7 66524.0 2855.60   5
   2   0   8 392.413 251.568   4
   2   0  -8-209.493 293.793   9
   2   0   8-79.3999 270.464   5
  -2   0   8 69.4141 234.914   5
   2   0  -9 23252.1 2218.72   9
  -2   0   9 21465.4 1859.08   5
   2   0   9 23045.8 1904.53   5
  -2   0  10-182.119 253.935   5
   2   0  10-167.733 348.508   5
   2  -1   0 95736.6 1314.94   4
  -2  -1   0 94615.9 1616.36   2
   2   1   0 93296.7 1598.02   3
  -2  -1   0 94039.9 1597.53   3
   2   1   0 95222.3 1637.53   2
  -2   1   0 95555.3 1160.22   8
   2  -1   0 95975.4 1168.11   8
   2   1   0 95154.4 1168.79   6
  -2  -1   0 97424.9 1174.20   6
   2  -1  -1 2327.01 285.283   4
  -2   1   1 1503.34 241.108   4
  -2   1   1 2017.78 239.198   5
   2   1  -1 1658.93 221.336   3
  -2  -1  -1 2125.18 255.738   2
   2   1   1 1901.04 237.210   3
   2   1  -1 1651.22 228.051   2
   2   1   1 1865.02 238.740   2
  -2  -1   1 1523.12 217.781   3
  -2  -1   1 2257.78 266.632   2
   2  -1   1 1915.65 213.875   9
   2  -1  -1 1423.50 209.856   5
   2   1  -2 85195.2 1727.72   4
   2  -1  -2 85227.6 1927.13   4
  -2   1   2 84321.7 1968.78   4
   2   1   2 81707.9 1392.38   3
  -2  -1   2 82201.1 1564.91   2
  -2  -1  -2 85852.7 1604.15   2
   2   1  -2 80765.2 1404.82   3
   2   1   2 85596.4 1899.67   9
   2  -1   2 85903.7 1930.66   9
   2  -1  -2 86084.4 1876.65   9
  -2   1  -2 82889.4 1889.14   9
  -2   1   2 83149.2 1854.45   5
   2   1  -2 84659.8 1674.00   5
   2  -1  -2 87936.0 1886.23   5
   2   1  -3 23144.8 1050.94   4
   2   1  -3 23427.8 706.299   3
   2  -1   3 23059.1 743.599   4
  -2   1   3 22938.7 1182.17   4
   2   1   3 22506.2 684.835   3
   2  -1  -3 23655.5 1161.32   4
   2  -1   3 23084.8 1234.26   9
   2  -1  -3 22853.5 1204.26   9
  -2   1   3 23431.4 1184.33   9
   2   1  -3 23557.6 1197.20   9
  -2   1  -3 24208.7 1254.31   9
   2   1   3 22902.3 1213.16   9
   2  -1  -3 24114.6 1161.59   5
   2   1  -3 23059.9 1054.24   5
  -2  -1   3 22556.1 1045.67   5
  -2   1   3 23203.8 1145.62   5
   2   1  -4 52266.1 1768.40   4
  -2   1   4 52154.2 1960.19   4
   2   1  -4 50198.1 890.180   3
   2  -1  -4 52727.6 1899.84   4
   2   1   4 48359.6 1531.90   4
   2   1   4 53018.5 890.378   3
   2  -1   4 49561.4 1360.88   4
   2  -1  -4 51629.6 1033.55   2
   2  -1   4 50617.5 1009.97   2
  -2   1  -4 52453.8 2134.47   9
   2  -1  -4 50946.3 2077.32   9
   2   1  -4 52846.0 2086.60   9
  -2   1   4 52366.4 1943.32   5
  -2  -1   4 53036.0 1855.15   5
   2  -1  -4 50984.0 1912.61   5
   2   1  -4 54299.4 1850.31   5
   2  -1   4 48602.8 1673.64   5
   2   1   5 14305.6 940.562   4
   2   1  -5 14764.8 1031.01   4
   2  -1   5 15123.2 877.872   4
  -2   1   5 14070.4 1116.41   4
   2   1  -5 15305.7 1292.65   9
  -2   1  -5 15357.3 1308.17   9
   2  -1  -5 14708.7 1255.97   9
   2  -1   5 15016.1 1052.96   5
  -2   1   5 14440.1 1141.86   5
  -2  -1   5 14419.4 1084.61   5
   2   1   5 13451.8 1081.13   5
   2  -1   6 75209.5 2166.37   4
   2   1   6 72795.0 2339.88   4
  -2   1   6 75731.1 2787.06   4
   2   1  -6 72823.1 3081.65   9
   2  -1  -6 73325.6 3103.15   9
  -2   1  -6 78404.7 3229.63   9
  -2   1   6 73577.2 2808.20   5
   2   1   6 71783.1 2678.11   5
   2  -1   6 76211.2 2627.63   5
  -2  -1   6 72610.1 2690.29   5
   2   1   7 295.191 203.468   4
   2  -1   7 178.448 158.823   4
  -2   1   7 138.958 217.088   4
   2   1  -7 84.8134 293.651   9
   2  -1  -7 99.2343 247.875   9
  -2   1  -7 121.139 253.837   9
   2   1   7 310.253 232.149   5
  -2   1   7 99.9638 239.005   5
  -2  -1   7 231.659 208.683   5
   2  -1   7 8.81319 166.746   5
   2   1   8 44019.7 2107.80   4
  -2   1  -8 43315.2 2833.14   9
   2  -1  -8 41563.5 2746.51   9
   2   1  -8 47622.1 2962.55   9
  -2   1   8 45556.0 2578.17   5
   2   1   8 44436.3 2493.02   5
   2  -1   8 45869.7 2429.65   5
  -2  -1   8 43619.5 2432.34   5
  -2  -1   9-305.272 353.454   5
   2   1  -9-220.281 371.798   9
   2  -1  -9 675.533 465.999   9
   2  -1   9 96.0705 291.122   5
   2   1   9 247.432 361.712   5
  -2   1   9 497.602 361.973   5
  -2  -1  10 4711.98 926.127   5
   2  -1 -10 4093.29 1008.96   9
  -2   1  10 3448.95 815.961   5
   2   1  10 4471.49 933.537   5
   2  -1  10 3245.03 773.414   5
   2   2   0 170241. 2190.90   3
  -2   2   0 166008. 1926.35   4
   2  -2   0 166396. 1944.44   4
  -2  -2   0 168477. 2186.77   3
  -2   2   0 173209. 1798.19   8
   2  -2   0 171268. 1788.27   8
  -2  -2   0 172048. 1829.62   6
   2  -2  -1 45141.5 1279.61   4
   2   2   1 44633.6 1120.81   3
   2   2  -1 45069.9 1119.74   3
  -2   2   1 45772.0 1281.19   4
  -2  -2  -1 47591.2 1165.02   3
  -2  -2   1 45150.4 1141.55   3
   2   2  -1 46302.8 909.157   7
  -2   2   1 46611.2 917.745   9
   2  -2  -1 45124.2 940.945   9
   2  -2   1 46160.6 1030.78   9
  -2   2  -1 47531.7 1011.56   9
   2  -2  -1 45676.0 1038.64   7
  -2   2   1 43894.1 1124.59   5
   2   2  -1 45265.5 1075.20   6
   2  -2  -1 48013.9 1189.41   5
   2  -2  -2 57.9721 106.169   4
  -2   2   2-96.5858 125.287   4
  -2  -2  -2 150.876 99.8438   3
  -2  -2   2 64.3439 75.3491   3
   2   2  -2 155.050 84.2280   3
  -2  -2  -2 192.990 110.937   2
   2   2   2 91.0459 85.0921   3
  -2  -2   2 153.179 121.478   2
   2  -2   2 173.347 131.755   9
   2  -2  -2 142.242 130.837   9
  -2   2   2 93.1060 95.7288   9
  -2   2  -2 48.4127 108.683   9
   2  -2  -2-12.2741 86.2505   5
   2   2  -2 182.014 118.467   5
  -2   2   2 459.807 187.603   5
   2   2   3 82020.6 1396.99   3
   2  -2   3 77404.4 1169.91   4
   2   2  -3 78538.1 1413.07   3
   2   2  -3 77177.7 1847.78   4
  -2   2   3 77695.3 2223.27   4
   2  -2  -3 81987.2 2235.14   4
  -2  -2   3 78835.0 1542.06   2
  -2  -2  -3 77876.8 1536.68   3
  -2  -2  -3 77205.3 1550.43   2
  -2  -2   3 79657.0 1534.02   3
  -2   2   3 81078.7 2201.22   9
   2   2   3 82913.4 2292.14   9
  -2   2  -3 78072.9 2252.18   9
   2  -2  -3 80901.3 2271.34   9
   2  -2   3 84495.2 2357.80   9
   2   2  -3 78336.2 2184.73   9
  -2   2   3 76906.3 2173.28   5
  -2  -2   3 74333.6 1796.75   5
   2  -2  -3 78129.0 2158.09   5
   2   2  -3 72312.6 1791.65   5
   2  -2  -4 2823.92 463.602   4
  -2   2   4 2036.25 422.686   4
   2  -2   4 1940.95 255.747   4
   2   2   4 1669.74 187.644   3
   2   2  -4 2398.70 381.840   4
   2   2  -4 1612.10 188.079   3
   2   2   4 2086.26 366.496   4
   2  -2   4 1943.43 213.415   1
   2  -2  -4 1641.56 194.188   1
  -2   2  -4 2500.77 494.054   9
   2  -2  -4 2035.91 424.173   9
   2   2  -4 2177.99 439.151   9
   2   2  -4 2094.73 374.321   5
  -2  -2   4 1823.00 346.567   5
  -2   2   4 2389.03 441.369   5
   2  -2   4 2221.26 360.837   5
   2   2   5 7605.91 719.061   4
   2  -2   5 7347.74 578.799   4
   2  -2   5 7646.97 321.590   3
   2  -2  -5 6582.79 292.120   3
   2   2  -5 6542.11 674.197   4
  -2   2   5 7591.90 850.353   4
   2   2   5 6138.93 284.421   1
   2   2  -5 6664.72 303.357   1
   2  -2   5 6880.21 348.805   2
   2  -2  -5 6472.20 330.992   2
   2  -2  -5 7008.46 883.957   9
  -2   2  -5 7769.32 933.353   9
   2   2  -5 5644.41 793.657   9
  -2   2   5 6680.89 810.271   5
  -2  -2   5 6029.99 695.735   5
   2  -2   5 6886.21 700.535   5
   2   2   5 6127.38 749.871   5
  -2   2   6 656.615 287.347   4
   2   2   6 905.868 305.346   4
   2  -2  -6 393.994 275.290   9
  -2   2  -6 827.279 346.181   9
   2   2  -6 1878.30 542.647   9
  -2  -2   6 830.542 328.522   5
   2   2   6 477.341 291.337   5
   2  -2   6 891.071 294.310   5
  -2   2   6 495.374 261.624   5
  -2   2   7 1795.71 485.090   4
   2   2   7 2412.96 495.325   4
   2   2  -7 2502.77 660.669   9
   2  -2  -7 1353.76 528.352   9
  -2   2  -7 1771.38 553.160   9
  -2  -2   7 1838.83 477.689   5
   2   2   7 1751.30 530.703   5
  -2   2   7 1585.44 468.390   5
   2  -2   7 2023.78 483.980   5
  -2  -2   8 7428.73 991.266   5
   2   2   8 6094.54 826.348   4
  -2   2   8 5677.68 880.393   4
   2  -2  -8 8458.06 1256.28   9
  -2   2  -8 6340.95 1101.51   9
   2   2  -8 4976.82 1000.33   9
   2   2   8 5662.04 938.036   5
   2  -2   8 6754.56 932.434   5
  -2   2   8 6278.87 985.684   5
  -2  -2   9 512.421 388.626   5
   2   2  -9 275.715 326.364   9
   2  -2  -9 889.606 478.938   9
  -2   2   9-30.6587 286.761   5
   2   2   9 377.394 360.171   5
   2  -2   9 797.156 408.084   5
  -2   2  10 1623.95 571.579   5
   2   2  10 2025.00 637.723   5
   2   3   0 14003.0 687.988   3
  -2  -3   0 13830.8 682.160   3
   2  -3   0 14000.1 612.780   4
  -2   3   0 12863.2 587.017   4
  -2   3   0 13911.8 572.420   8
   2  -3   0 13332.2 560.352   8
  -2   3   0 13531.2 490.391   7
   2  -3   0 13609.8 503.124   5
  -2   3   1-102.024 149.357   4
   2  -3  -1 493.722 162.763   4
  -2   3  -1 32.4766 50.3458   4
  -2  -3   1 182.076 131.233   3
  -2  -3  -1 305.105 123.133   3
   2   3   1 73.1957 96.8977   3
   2   3  -1 148.842 116.926   3
  -2   3  -1 9.71764 73.6006   9
  -2   3   1 7.14955 58.7004   9
   2  -3  -1 46.0448 63.7183   9
   2  -3   1 83.9504 68.9229   9
   2  -3  -1 338.662 133.205   8
   2  -3  -1 69.3406 93.3510   5
   2   3  -1 73.0474 59.8078   7
  -2   3   1 13.7686 93.9342   5
  -2  -3   1 58.6476 87.1696   6
   2  -3  -1 21.6968 85.6974   7
   2   3  -1 0.92643 69.3498   6
   2   3   2 87369.8 1669.39   3
   2   3  -2 84938.5 1655.66   3
   2  -3  -2 91080.4 2199.52   4
  -2  -3   2 88733.7 1742.63   3
  -2  -3  -2 88188.1 1717.94   3
  -2   3   2 88420.7 2184.93   4
   2  -3  -2 83465.0 1887.74   9
  -2   3   2 87841.6 1859.49   9
   2  -3   2 87789.9 1993.07   9
  -2   3  -2 88503.0 1959.77   9
   2  -3  -2 90451.5 2098.73   5
  -2   3   2 85402.5 2035.94   5
   2   3  -2 89706.9 1560.26   5
   2  -3  -3 25329.1 1295.24   4
  -2   3   3 22213.8 1240.30   4
   2   3  -3 23687.2 862.518   3
   2   3   3 24556.5 856.044   3
  -2  -3   3 24100.2 915.999   3
   2  -3  -3 23836.9 874.629   1
   2  -3   3 24084.6 866.515   1
  -2  -3  -3 23889.8 897.098   3
   2  -3   3 25302.0 1299.76   9
   2   3   3 24714.1 1264.56   9
  -2   3   3 25259.7 1248.08   9
   2  -3  -3 23380.2 1237.56   9
  -2   3  -3 24041.5 1248.75   9
   2   3  -3 24671.2 1240.72   9
   2   3  -3 25260.8 1020.04   5
  -2   3   3 26469.2 1302.65   5
   2  -3  -3 24652.0 1262.98   5
   2  -3   4 35997.2 1020.56   3
   2  -3  -4 37022.0 1710.39   4
   2   3  -4 37731.9 1419.39   4
   2   3   4 36037.7 989.770   3
   2   3  -4 33818.9 988.735   3
  -2   3   4 34918.1 1689.58   4
   2   3   4 33946.6 1440.83   4
   2  -3  -4 36835.1 1027.28   3
  -2  -3   4 34304.9 1081.34   3
  -2  -3  -4 34002.2 1072.72   3
   2  -3   4 35769.0 1008.10   1
  -2  -3  -4 33495.3 1085.26   2
   2  -3  -4 34092.9 990.657   1
  -2  -3   4 35185.5 1103.03   2
  -2   3  -4 31665.2 1668.58   9
   2  -3  -4 33257.1 1706.42   9
   2   3  -4 35541.6 1730.03   9
   2  -3   4 34631.5 1285.77   5
   2   3  -4 33980.2 1368.81   5
  -2   3   4 36358.1 1720.25   5
  -2   3   5 1657.09 432.876   4
   2  -3   5 1599.31 194.015   3
  -2  -3   5 1434.84 346.109   5
   2   3  -5 1774.37 347.665   4
   2   3  -5 1478.83 196.269   3
   2   3   5 1308.33 332.366   4
   2   3   5 1284.30 174.376   3
   2  -3  -5 1531.11 191.908   3
  -2  -3   5 1295.05 206.911   2
   2   3   5 1234.44 174.260   1
   2   3  -5 1402.21 187.910   1
   2   3  -5 1266.74 407.937   9
   2  -3  -5 1676.16 454.315   9
  -2   3  -5 1709.89 473.716   9
  -2   3   5 1402.86 381.823   5
   2   3   5 1158.52 335.675   5
   2   3  -5 1629.42 347.729   5
   2  -3   5 913.259 247.640   5
   2   3   6 154.258 194.295   4
  -2  -3   6 227.672 191.389   5
  -2   3   6 39.3284 175.113   4
   2  -3  -6-47.7894 185.429   9
   2   3  -6 116.017 188.836   9
  -2   3  -6 122.164 276.779   9
   2   3   6-135.872 208.810   5
   2  -3   6 9.50922 166.868   5
  -2   3   6-39.5633 187.351   5
   2   3   7 3154.32 600.420   4
  -2  -3   7 3231.40 592.848   5
  -2   3   7 3077.19 647.090   4
   2  -3  -7 3170.52 709.871   9
   2   3  -7 3808.58 771.198   9
  -2   3  -7 4432.53 862.469   9
   2   3   7 4659.31 791.925   5
   2  -3   7 4025.56 645.629   5
  -2   3   7 2978.79 658.263   5
  -2  -3   8 282.475 246.575   5
  -2   3   8-253.589 199.228   4
   2   3   8 189.532 240.400   4
  -2   3  -8 439.008 371.013   9
   2  -3  -8 43.9927 284.013   9
   2   3  -8-808.036 434.384   9
  -2   3   8 961.083 422.865   5
   2   3   8 114.790 290.689   5
   2  -3   8-256.002 164.289   5
  -2   3   9 1759.01 550.665   4
   2   3  -9 590.326 420.412   9
  -2   3  -9 234.355 436.208   9
   2   3   9 1063.12 520.856   5
   2  -3   9 1231.56 454.777   5
  -2   3   9 498.637 377.838   5
  -2   3  10 2762.67 776.858   5
   2   3  10 3238.14 814.972   5
   2   4   0 53837.6 1464.56   3
  -2   4   0 52747.8 1291.59   4
  -2  -4   0 51935.8 1427.37   3
   2  -4   0 52714.8 1220.05   8
  -2  -4   0 52088.9 659.160   8
   2   4   0 53406.4 673.001   8
  -2   4   0 54220.1 1231.06   8
   2  -4   0 54660.3 1107.34   5
  -2   4   0 51195.3 1014.31   5
  -2   4   0 53278.6 1008.15   7
  -2   4   1 542431. 4887.32   4
  -2   4  -1 538277. 3160.98   4
   2  -4  -1 547695. 4976.91   4
   2   4   1 555097. 4654.21   3
  -2  -4   1 541139. 4620.76   3
  -2  -4  -1 551803. 4676.02   3
   2   4  -1 526157. 4561.38   3
   2  -4  -1 564001. 4352.33   8
  -2   4   1 546701. 3272.73   9
   2  -4  -1 571896. 3940.17   7
   2   4  -1 566080. 4310.46   6
   2  -4  -1 552672. 4554.93   5
   2   4  -1 551163. 2846.82   7
  -2   4   1 542855. 4444.88   5
  -2  -4   1 551663. 4238.44   6
   2  -4  -2 67501.7 1981.73   4
  -2  -4  -2 70302.3 1675.76   3
   2   4  -2 65253.3 1612.23   3
  -2   4   2 66238.5 1981.20   4
  -2  -4   2 65949.4 1621.41   3
   2   4   2 68822.7 1633.34   3
   2  -4  -2 70042.6 1680.77   1
   2  -4   2 64911.2 1616.79   1
  -2   4  -2 69867.8 1758.32   9
   2  -4  -2 69103.1 1653.24   9
  -2   4   2 69357.0 1661.39   9
  -2   4   2 68081.4 1878.75   5
   2  -4  -2 67978.0 1901.18   5
   2   4  -2 68048.9 1681.29   6
   2   4   3 325483. 3470.28   3
   2   4  -3 322612. 3521.33   3
  -2  -4  -3 334848. 3647.43   3
  -2  -4   3 316600. 3598.17   3
  -2   4   3 327876. 4865.12   4
   2  -4  -3 337576. 4910.90   4
   2  -4   3 322473. 3523.58   3
   2  -4  -3 325014. 3557.86   1
   2  -4   3 326168. 3538.35   1
   2   4   3 341714. 4738.94   9
  -2   4  -3 321289. 4574.75   9
   2  -4  -3 315290. 4500.87   9
  -2   4   3 336029. 4484.68   9
   2  -4   3 320515. 4564.29   9
   2   4  -3 325616. 3524.85   5
   2  -4   3 322021. 2959.71   5
  -2   4   3 322169. 4658.15   5
   2  -4  -3 332556. 4794.71   5
   2  -4   4 7981.61 541.232   3
   2   4   4 6950.42 498.446   3
   2   4  -4 7648.29 532.004   3
  -2   4   4 6166.61 741.930   4
   2   4  -4 7462.06 634.881   4
   2  -4  -4 7295.09 515.054   3
   2   4  -4 7397.85 527.176   1
  -2  -4  -4 7115.77 533.188   3
   2  -4   4 6758.32 495.904   1
   2   4   4 6824.61 493.893   1
   2  -4  -4 6946.87 509.496   1
  -2  -4   4 6354.17 509.620   3
  -2   4  -4 7531.67 818.834   9
   2   4  -4 6552.37 754.171   9
   2  -4  -4 6898.36 786.753   9
   2   4  -4 7556.24 629.544   5
  -2   4   4 7038.07 780.649   5
   2  -4   4 7479.48 574.278   5
   2   4  -5 83912.2 1667.59   3
  -2   4   5 91117.3 3030.61   4
   2   4   5 87090.0 1638.99   3
   2  -4  -5 87452.9 1655.41   3
   2   4   5 86543.8 2624.40   4
   2  -4   5 87992.5 1681.26   3
   2   4  -5 83188.6 2291.48   4
  -2  -4  -5 84968.2 1845.75   2
   2   4   5 83346.0 1632.17   1
  -2  -4   5 86661.0 1854.88   2
   2   4  -5 87138.5 1676.55   1
  -2  -4   5 82776.5 1794.10   3
  -2  -4  -5 87948.6 1846.55   3
   2   4  -5 89187.7 3104.69   9
  -2   4  -5 87504.5 3132.43   9
   2  -4  -5 85706.8 3094.33   9
   2   4   5 88668.7 2942.58   5
   2  -4   5 88677.7 2287.45   5
   2   4  -5 84074.2 2366.04   5
  -2   4   5 90118.9 3039.98   5
   2  -4   6 12840.8 551.365   3
   2   4  -6 12322.6 955.173   4
  -2   4   6 14593.0 1307.90   4
   2  -4  -6 12564.1 514.651   3
   2   4   6 12345.1 1095.77   4
   2  -4  -6 13481.2 1355.17   9
   2   4  -6 13829.1 1367.16   9
  -2   4  -6 12074.3 1301.34   9
  -2   4   6 12635.7 1253.59   5
   2   4   6 12322.8 1200.18   5
   2  -4   6 12223.4 979.181   5
  -2   4   7 4363.40 763.509   4
   2   4   7 5840.66 826.015   4
  -2   4  -7 5144.49 907.792   9
   2   4  -7 5855.44 998.071   9
   2  -4  -7 4313.21 862.414   9
   2   4   7 4492.43 793.202   5
  -2   4   7 4322.56 768.531   5
   2  -4   7 3421.25 595.128   5
   2   4   8 499.438 319.377   4
  -2   4   8 919.004 435.826   4
  -2   4  -8 684.515 442.897   9
   2   4  -8 307.574 359.994   9
   2  -4   8 281.496 221.388   5
  -2   4   8 770.234 397.097   5
   2   4   8-27.7654 210.076   5
   2   4   9 2439.53 588.514   4
  -2   4   9 2771.32 705.592   4
   2   4  -9 2712.79 824.806   9
  -2   4  -9 2701.21 763.408   9
  -2   4   9 3458.42 828.105   5
   2   4   9 2456.07 697.563   5
   2   4  10 1457.32 592.008   5
  -2   4  10 829.648 417.430   5
   2   5   0 9455.19 675.845   3
  -2   5   0 9318.22 594.794   4
  -2  -5   0 10007.6 682.691   3
   2  -5   0 9677.22 686.846   1
  -2  -5   0 9440.51 354.015   8
  -2   5   0 10523.2 591.073   8
   2   5   0 9472.04 353.686   8
   2  -5   0 9860.99 574.517   8
  -2   5   0 9154.15 474.544   5
   2  -5   0 9922.10 509.118   5
  -2   5   0 9552.88 440.592   7
   2   5   1 8380.17 637.133   3
   2   5  -1 8365.14 634.168   3
  -2   5  -1 9698.31 495.659   4
  -2  -5   1 9927.81 686.083   3
  -2   5   1 7278.75 627.203   4
  -2  -5  -1 8290.49 628.158   3
   2  -5  -1 8712.18 657.428   1
   2  -5   1 8663.33 650.384   1
  -2   5   1 9169.06 436.211   9
  -2   5  -1 8976.69 575.741   8
  -2   5  -1 9234.61 474.724   9
   2  -5  -1 8875.11 581.288   8
   2  -5   1 8279.02 374.963   6
   2   5  -1 9098.75 588.235   6
   2   5  -1 9034.88 333.738   7
   2  -5   1 9195.97 319.777   5
   2  -5  -1 9492.26 633.836   5
  -2  -5   1 7817.48 542.912   6
   2  -5  -1 8705.77 494.478   7
  -2   5   1 8081.71 573.167   5
  -2  -5  -2 11548.3 735.006   3
   2   5  -2 10728.0 718.892   3
   2   5   2 10481.1 705.173   3
  -2  -5   2 10910.3 716.501   3
  -2   5   2 10601.8 827.138   4
   2  -5  -2 10889.0 724.859   1
   2  -5   2 10895.3 720.528   1
  -2   5  -2 11282.5 716.322   9
  -2   5   2 11711.3 686.279   9
   2  -5  -2 10636.8 796.236   5
  -2   5   2 10232.6 768.474   5
   2   5  -2 11146.0 710.763   6
  -2   5  -2 11164.4 512.569   6
   2   5  -3 5416.43 504.184   3
   2  -5  -3 5374.25 506.603   3
  -2   5   3 4866.89 633.422   4
   2  -5   3 5632.81 516.756   3
  -2  -5   3 5273.62 501.191   3
  -2  -5  -3 5779.59 530.764   3
   2   5   3 5839.92 521.219   3
   2  -5  -3 4755.11 475.996   1
   2  -5   3 4912.08 481.421   1
  -2   5   3 5689.46 605.469   9
  -2   5  -3 5484.96 609.744   9
   2  -5   3 5699.08 355.309   5
  -2   5   3 4947.49 620.305   5
   2   5  -3 5555.33 445.058   5
   2  -5  -3 5427.56 646.491   5
   2  -5  -4 12189.3 732.904   3
   2   5  -4 12747.8 827.074   4
  -2  -5  -4 14546.9 829.703   3
   2  -5   4 12671.9 750.465   3
  -2   5   4 12034.7 1057.66   4
   2   5   4 13262.7 756.124   3
   2   5  -4 13669.0 777.572   3
  -2  -5   4 13397.7 798.029   3
   2  -5  -4 12137.1 737.027   1
   2   5   4 11680.2 714.379   1
   2   5  -4 12305.2 737.337   1
   2  -5   4 11909.7 724.402   1
   2   5  -4 13688.6 1090.75   9
  -2   5  -4 12931.5 1078.99   9
   2  -5  -4 13921.2 1111.32   9
  -2   5   4 12568.9 1061.48   5
   2  -5   4 12810.7 704.146   5
   2   5  -4 12005.6 756.669   5
   2  -5   5 4427.42 427.398   3
   2  -5  -5 4213.45 422.161   3
   2   5  -5 4169.73 509.194   4
  -2   5   5 3665.77 651.991   4
   2   5   5 3854.63 396.827   3
   2   5  -5 3770.98 404.784   3
   2   5   5 4723.77 655.072   4
  -2  -5   5 4576.37 461.401   3
  -2  -5  -5 4231.59 441.151   3
   2   5  -5 4002.08 412.784   1
   2   5   5 4394.93 424.568   1
   2  -5  -5 4481.51 728.865   9
  -2   5  -5 4098.43 695.587   9
   2   5  -5 4764.20 751.623   9
   2   5   5 3788.01 646.352   5
  -2   5   5 3461.30 643.910   5
   2  -5   5 4130.38 484.576   5
   2   5  -5 4728.87 549.723   5
  -2   5   6 405.908 291.892   4
   2   5  -6 80.5241 113.125   4
   2   5   6 86.0784 178.889   4
  -2  -5   6-167.473 109.466   2
   2  -5  -6-6.01232 78.9198   3
  -2  -5  -6 285.105 142.082   2
  -2   5  -6-105.422 358.635   9
   2   5  -6 495.421 370.887   9
   2   5   6-42.9235 239.614   5
  -2   5   6 175.596 284.288   5
   2  -5   6 240.564 184.560   5
   2   5   7 772.429 340.380   4
  -2   5   7 1097.79 427.049   4
  -2   5  -7 836.544 376.623   9
   2   5  -7 773.447 351.315   9
   2  -5   7 1377.89 382.675   5
   2   5   7 1236.97 458.470   5
  -2   5   7 1491.68 491.963   5
  -2   5   8 955.541 421.606   4
   2   5   8 747.123 362.040   4
   2   5  -8 892.002 472.277   9
  -2   5  -8 527.835 337.254   9
   2  -5   8 632.676 280.096   5
  -2   5   8 1208.46 483.227   5
   2   5   8 1653.00 552.281   5
  -2   5   9-73.9368 301.264   4
   2   5   9 198.056 355.449   4
  -2   5  -9 46.3220 272.296   9
   2   5  -9 587.946 454.633   9
   2   5   9 1028.15 477.441   5
  -2   5   9 158.894 240.782   5
  -2   5  10 2253.07 688.269   4
   2   5  10 2701.97 803.764   5
  -2   6   0 62886.9 1667.93   4
  -2  -6   0 60832.4 1801.25   3
   2   6   0 61465.7 1853.31   3
   2  -6   0 64578.4 1895.21   3
   2  -6   0 59786.1 1842.86   1
  -2   6   0 63439.8 1543.99   8
   2  -6   0 63565.9 1555.95   8
  -2  -6   0 63444.0 1054.80   8
   2   6   0 64271.6 1067.50   8
  -2   6   0 61545.3 1331.31   5
  -2   6   0 63379.8 1160.16   7
   2  -6   0 62893.6 1376.56   5
   2   6  -1 23312.6 1146.64   3
   2   6   1 23040.4 1141.35   3
  -2  -6   1 22782.0 1105.16   3
  -2  -6  -1 24826.6 1152.22   3
   2  -6  -1 24895.1 1183.62   3
   2  -6   1 24595.4 1172.41   3
  -2   6   1 24119.4 1179.01   4
   2  -6  -1 25915.5 1206.83   1
   2  -6   1 23786.3 1150.69   1
  -2   6   1 25915.3 1042.55   8
  -2  -6  -1 24622.8 788.148   8
  -2   6  -1 24810.6 1012.49   8
   2  -6  -1 25008.4 1034.26   8
   2  -6  -1 26930.6 1115.42   5
   2   6  -1 24890.6 503.514   7
  -2   6   1 24633.1 1049.74   5
  -2  -6   1 23945.3 993.508   6
   2  -6   1 24138.1 718.291   6
   2  -6  -1 25390.5 871.159   7
   2   6   2 3920.04 475.105   3
  -2   6   2 5594.11 637.522   4
  -2  -6   2 5113.71 528.711   3
   2  -6   2 4599.53 510.944   3
   2  -6  -2 4280.88 496.775   3
   2   6  -2 4109.98 479.326   3
  -2  -6  -2 5094.08 539.356   3
   2  -6   2 3631.20 455.330   1
   2  -6  -2 4400.95 504.040   1
   2  -6  -2 4390.91 485.154   8
  -2   6  -2 4161.95 445.588   9
  -2   6   2 4416.92 436.346   9
  -2   6  -2 4500.06 345.203   6
   2   6  -2 4720.96 490.511   6
  -2   6   2 4698.18 533.129   5
  -2   6   3 28624.1 1544.49   4
   2   6   3 26326.5 1178.59   3
   2   6  -3 28155.5 1245.46   3
   2  -6   3 29452.5 1268.84   3
   2  -6  -3 28740.8 1248.64   3
  -2  -6   3 29857.8 1274.80   3
  -2  -6  -3 28046.9 1237.27   3
   2   6  -3 28217.0 1251.54   1
   2  -6   3 28103.6 1234.15   1
   2  -6  -3 27804.2 1232.88   1
   2   6   3 28948.9 1246.49   1
  -2   6   3 27230.6 1303.59   9
  -2   6  -3 28215.1 1380.66   9
   2   6  -3 28257.8 959.303   5
  -2   6  -3 25969.8 983.637   6
   2  -6   3 28351.0 615.122   5
  -2   6   3 30335.8 1521.73   5
   2   6  -3 25740.7 1240.73   6
   2   6  -4 259.755 142.864   3
  -2   6   4 622.149 320.680   4
   2  -6   4 408.811 168.730   3
   2  -6  -4 472.676 177.187   3
   2   6   4 253.167 132.499   3
   2   6  -4 449.845 183.310   1
  -2  -6   4 326.610 153.865   3
   2  -6  -4 243.911 127.498   1
  -2  -6  -4 423.086 181.595   3
   2   6   4 557.279 193.414   1
   2  -6   4 215.618 149.811   1
   2   6  -4 798.858 311.133   9
  -2   6  -4 347.713 206.601   9
   2   6  -4 438.780 149.046   5
  -2   6   4 581.662 272.322   5
   2  -6   4 261.500 113.861   5
  -2   6   5 245.565 177.727   4
   2  -6  -5 318.788 126.879   3
   2   6   5 594.785 305.819   4
   2   6   5 129.711 101.554   3
   2   6  -5 149.682 122.400   3
   2   6  -5 264.308 136.056   4
   2  -6   5 361.850 157.248   3
   2   6   5 477.694 170.192   1
   2   6  -5 234.769 141.691   1
  -2  -6   5 420.669 161.459   3
  -2  -6  -5 381.715 158.741   3
   2   6  -5 337.499 255.857   9
  -2   6  -5 1672.40 467.415   9
   2  -6   5 381.259 177.606   5
   2   6  -5 315.105 122.683   5
   2   6   5 929.233 384.144   5
  -2   6   5 219.474 158.426   5
   2   6   6 368.514 266.467   4
  -2   6   6 603.739 326.083   4
   2   6  -6 794.584 255.456   4
  -2  -6  -6 290.985 150.647   3
  -2  -6   6 505.864 184.395   2
   2  -6  -6 208.053 133.437   3
  -2  -6  -6 158.115 101.282   2
  -2   6  -6 190.151 262.456   9
   2   6  -6 343.261 225.370   9
   2   6   6 493.120 341.032   5
   2  -6   6 262.625 183.728   5
  -2   6   6 161.997 275.417   5
  -2   6   7 10459.5 1237.76   4
   2   6   7 11316.2 1191.73   4
  -2   6  -7 10944.0 1345.66   9
   2   6  -7 11428.3 1364.61   9
   2  -6   7 9883.36 907.256   5
  -2   6   7 10098.7 1241.55   5
   2   6   7 11008.4 1291.51   5
   2   6   8 7160.76 1031.84   4
  -2   6   8 7740.07 1139.20   4
  -2   6  -8 7641.93 1234.33   9
   2   6  -8 7065.45 1178.52   9
  -2   6   8 6553.91 1082.32   5
   2   6   8 6167.16 1044.64   5
  -2   6   9 4763.77 954.499   4
   2   6   9 1592.87 523.459   4
  -2   6  -9 3184.12 901.809   9
   2   6  -9 3678.33 953.379   9
  -2   6   9 1848.87 658.780   5
   2   6   9 1667.06 602.513   5
  -2   6  10 1938.80 650.303   4
   2   7   0 127982. 2858.84   3
   2  -7   0 131145. 2902.49   3
  -2  -7   0 128195. 2793.24   3
   2  -7   0 131170. 2884.61   1
  -2   7   0 132539. 2379.90   8
   2   7   0 131977. 1714.67   8
   2  -7   0 127083. 2339.66   8
  -2  -7   0 130013. 1719.11   8
  -2   7   0 128706. 2028.07   5
  -2   7   0 128957. 1717.91   7
   2   7  -1 395.378 223.527   3
   2  -7  -1 78.2935 125.983   3
   2  -7   1 18.6224 118.957   3
  -2   7   1 469.536 215.965   4
   2   7   1 242.166 195.354   3
   2  -7  -1 402.441 200.845   1
  -2  -7   1 727.724 239.550   3
   2  -7   1 326.678 217.653   1
  -2  -7  -1 342.165 192.692   3
  -2   7   1 456.823 160.285   8
   2  -7  -1 322.615 176.675   8
  -2   7  -1 500.453 178.738   8
  -2  -7  -1 474.713 137.073   8
   2   7  -1 373.176 108.713   8
   2  -7   1 484.738 130.889   6
  -2   7   1 466.269 179.070   5
  -2  -7   1 413.915 176.756   6
   2  -7  -1 226.066 111.289   7
   2  -7  -2 81674.1 2273.03   3
   2   7  -2 75084.8 2202.67   3
  -2   7   2 76924.4 2404.25   4
   2   7   2 75233.0 2162.01   3
   2  -7   2 77067.1 2216.95   3
  -2  -7   2 77758.1 2181.52   3
  -2  -7  -2 81158.6 2248.16   3
   2  -7   2 74379.5 2165.75   1
   2  -7  -2 79800.8 2248.61   1
   2  -7  -2 72936.4 2029.74   8
  -2   7   2 78208.4 1826.50   9
  -2   7  -2 77207.4 1919.16   9
  -2   7   2 79602.1 2255.54   5
   2   7  -2 77591.4 2028.14   6
   2   7  -3 22398.2 1184.25   3
  -2  -7   3 21210.1 1148.00   3
   2  -7  -3 23586.8 1222.17   3
  -2  -7  -3 22812.8 1196.45   3
   2  -7   3 22233.1 1182.84   3
   2   7   3 20775.8 1126.20   3
  -2   7   3 23518.7 1451.77   4
   2  -7   3 23530.2 1208.00   1
   2   7  -3 23136.1 1216.65   1
   2  -7  -3 21484.4 1163.56   1
   2   7   3 21484.5 1149.95   1
  -2   7  -3 24316.6 1292.40   9
  -2   7   3 22242.1 1188.27   9
  -2   7   3 23206.0 1368.64   5
   2   7  -3 21473.3 817.463   5
  -2   7  -3 22387.0 942.706   6
  -2  -7  -4 50144.3 1767.19   3
   2   7  -4 50120.5 1755.75   3
   2  -7   4 51109.2 1773.89   3
   2   7   4 50129.3 1728.70   3
  -2   7   4 51137.6 2303.91   4
  -2  -7   4 50113.7 1774.14   3
   2  -7  -4 49841.4 1751.68   3
   2   7   4 49706.4 1737.23   1
   2  -7   4 47759.3 1709.46   1
   2  -7  -4 51799.0 1785.12   1
   2   7  -4 50958.3 1781.98   1
  -2   7  -4 49149.6 2111.70   9
   2   7  -4 48030.6 1412.30   5
  -2   7  -4 48723.4 1626.57   6
  -2   7   4 54185.4 2300.16   5
  -2  -7   5 7549.48 691.169   3
   2   7  -5 7724.57 703.534   4
  -2   7   5 9092.52 1057.85   4
   2   7   5 8506.14 942.442   4
   2   7   5 9461.25 739.011   3
   2  -7  -5 8297.54 700.046   3
   2  -7   5 8905.77 725.623   3
  -2  -7  -5 8795.59 752.825   3
   2   7  -5 10406.6 790.903   3
   2   7   5 8556.27 711.512   1
   2   7  -5 8453.47 712.134   1
   2   7  -5 8358.97 978.492   9
  -2   7  -5 9124.67 1021.67   9
  -2   7   5 8635.68 1017.65   5
   2   7   5 9072.86 1029.11   5
   2  -7   5 8971.01 598.743   5
   2   7  -5 8733.27 688.078   5
   2   7   6 67360.2 2808.57   4
   2   7  -6 64901.8 2126.59   4
  -2   7   6 68084.8 3032.71   4
   2   7  -6 69913.0 3098.91   9
  -2   7  -6 71284.9 3148.02   9
   2   7   6 72071.6 3084.75   5
  -2   7   6 73759.2 3170.60   5
   2  -7   6 66205.5 1944.23   5
   2   7   7 541.490 352.894   4
  -2   7   7-161.737 265.583   4
  -2   7  -7 806.001 448.929   9
   2   7  -7-402.260 312.218   9
   2   7   7-66.7489 211.292   5
   2  -7   7-529.519 222.667   5
  -2   7   7-98.7120 241.968   5
  -2   7   8 39829.9 2601.98   4
   2   7   8 42059.6 2521.86   4
  -2   7  -8 39624.4 2760.93   9
   2   7  -8 42660.9 2874.68   9
   2   7   8 41076.5 2685.31   5
  -2   7   8 39998.6 2686.01   5
   2   7   9 285.523 315.867   4
  -2   7   9 192.412 243.462   4
  -2   7  -9-74.6242 293.547   9
   2   7  -9-165.858 315.717   9
   2   7   9 131.261 375.122   5
  -2   7   9-75.8442 342.340   5
  -2   7  10 5207.94 1058.76   4
   2  -8   0 6055.26 670.170   3
  -2  -8   0 6956.25 699.361   3
   2   8   0 5673.93 653.333   3
   2  -8   0 5777.05 676.721   1
   2   8   0 5624.68 650.977   1
   2   8   0 6098.71 410.365   8
  -2   8   0 6349.40 558.539   8
  -2  -8   0 6280.10 417.055   8
   2  -8   0 5729.79 540.397   8
  -2   8   0 6762.28 499.063   5
  -2   8   1 10647.8 873.777   4
   2  -8  -1 10386.8 870.033   3
   2   8   1 10902.1 893.663   3
  -2  -8   1 10330.4 857.942   3
   2   8  -1 10569.6 890.462   3
   2  -8   1 9948.47 856.123   3
  -2  -8  -1 11091.5 891.717   3
   2  -8  -1 9162.88 816.379   1
   2  -8   1 11169.2 899.557   1
   2   8  -1 9616.82 855.680   1
   2   8   1 8910.53 806.076   1
  -2   8   1 10302.7 733.965   8
   2  -8  -1 9500.21 717.003   8
   2   8  -1 9167.72 526.951   8
  -2  -8  -1 8816.50 544.392   8
  -2   8  -1 10448.3 730.598   8
  -2   8   1 10227.3 730.993   5
   2  -8  -1 10146.8 564.926   7
  -2  -8   1 9184.36 697.290   6
   2  -8   1 10038.3 573.736   6
   2  -8   2 9024.44 812.369   3
   2   8  -2 8389.94 789.484   3
   2   8   2 8936.71 806.333   3
   2  -8  -2 7542.79 748.101   3
  -2  -8   2 8065.14 761.877   3
  -2  -8  -2 9071.08 801.302   3
  -2   8   2 8053.35 830.555   4
   2   8  -2 7016.04 724.305   1
   2  -8  -2 8587.89 788.838   1
   2  -8   2 8773.51 794.779   1
   2   8   2 8388.51 785.554   1
  -2   8  -2 7274.97 604.898   9
   2  -8  -2 6970.80 659.461   8
  -2   8   2 7901.12 596.963   9
  -2   8   2 8142.23 757.111   5
   2   8  -2 8816.91 720.697   6
  -2  -8   2 7301.98 646.183   6
   2  -8   3 972.321 276.069   3
   2   8  -3 611.605 230.639   3
  -2   8   3 247.109 207.443   4
   2  -8  -3 838.906 255.701   3
   2   8   3 682.633 243.583   3
   2   8   3 597.108 229.127   1
  -2  -8   3 747.258 257.282   3
  -2  -8  -3 852.746 254.370   3
   2  -8   3 593.969 231.741   1
   2  -8  -3 942.188 274.534   1
  -2   8   3 631.119 220.318   9
  -2   8  -3 885.857 273.618   9
   2  -8  -3 971.481 287.272   8
   2   8  -3 690.719 150.097   5
  -2   8   3 944.920 333.262   5
  -2   8  -3 956.262 210.018   6
   2   8   4 19866.3 1169.91   3
   2   8  -4 21856.6 1250.10   3
   2  -8   4 21415.1 1230.62   3
  -2  -8   4 21312.0 1235.79   3
  -2  -8  -4 21573.3 1241.52   3
  -2   8   4 19959.2 1499.10   4
   2  -8   4 22269.0 1252.91   1
   2  -8  -4 21758.0 1236.82   1
   2   8   4 20710.4 1204.76   1
  -2   8  -4 21489.8 1411.53   9
  -2   8  -4 21124.2 1073.05   6
  -2   8   4 21917.5 1508.75   5
   2   8  -4 20046.7 880.846   5
  -2   8   5 24517.9 1785.77   4
  -2  -8   5 22135.5 1257.46   3
   2  -8  -5 23062.7 1255.82   3
   2  -8   5 21543.8 1213.42   3
   2   8   5 22080.7 1574.42   4
   2   8  -5 22887.5 1256.42   3
  -2  -8  -5 25292.3 1336.02   3
   2   8   5 23187.0 1247.87   3
   2   8   5 23252.3 1264.41   1
   2   8  -5 21862.6 1596.46   9
  -2   8  -5 26289.6 1746.68   9
   2   8  -5 22616.7 1070.39   5
  -2   8   5 24518.8 1747.18   5
   2   8   5 23719.2 1689.89   5
   2   8   6 1178.26 418.982   4
  -2   8   6 2222.76 605.965   4
   2   8  -6 1373.43 477.198   9
  -2   8  -6 1865.33 588.112   9
  -2   8   6 2176.85 609.501   5
   2   8   6 2069.25 581.015   5
   2   8   7 37330.1 2303.59   4
  -2   8   7 35661.2 2389.12   4
   2   8  -7 35180.7 2425.31   9
  -2   8  -7 37980.3 2521.16   9
  -2   8   7 38643.3 2525.09   5
   2   8   7 35665.5 2386.30   5
   2   8   8 377.383 277.200   4
  -2   8   8 1212.31 548.703   4
   2   8  -8 1224.07 521.094   9
  -2   8  -8 1442.33 553.218   9
   2   8   8 1564.96 576.710   5
  -2   8   8 282.836 361.904   5
   2   8   9 15271.9 1662.33   4
  -2   8   9 13983.1 1651.62   4
   2   8  -9 12531.8 1696.22   9
  -2   8  -9 13105.3 1750.23   9
  -2   8   9 11383.4 1551.20   5
   2   8   9 14568.4 1744.22   5
  -2   8  10 261.912 391.416   4
   2   9   0 49637.3 2011.47   3
   2  -9   0 49451.0 2001.83   1
  -2   9   0 53266.2 1677.60   8
   2  -9   0 50646.2 1653.04   8
   2   9   0 52163.9 1293.97   8
  -2   9   0 50290.3 1423.17   5
  -2   9   1 132.270 216.312   4
   2   9  -1 99.1454 183.670   3
   2   9   1-46.0626 147.475   3
   2  -9  -1 225.025 219.060   1
   2  -9   1-82.4347 186.552   1
   2   9  -1 84.1691 88.1589   8
   2  -9  -1 11.2764 90.8812   8
  -2  -9  -1 103.970 95.1635   8
  -2   9  -1-16.5708 91.6777   8
  -2   9  -1 271.829 100.748   7
  -2   9   1 50.0247 154.610   5
  -2   9  -1 63.1099 54.7439   5
   2  -9   1 154.553 128.216   6
  -2  -9   1-47.9502 120.102   6
   2  -9  -1 130.004 108.398   7
   2   9   2 16995.8 1170.06   3
   2   9  -2 16257.4 1159.27   3
  -2   9   2 16998.0 1236.49   4
   2  -9  -2 16348.5 1155.18   1
   2  -9   2 15963.0 1135.10   1
   2   9  -2 16082.3 530.585   7
  -2  -9  -2 17251.4 913.769   8
  -2   9   2 17908.4 925.450   9
   2  -9  -2 18644.5 944.326   7
   2  -9  -2 17250.2 1073.03   8
  -2   9   2 17537.5 1139.04   5
  -2  -9   2 16532.2 1001.06   6
   2   9  -3 17610.1 1200.42   3
   2   9   3 17871.4 1192.63   3
  -2   9   3 18518.0 1389.90   4
   2  -9  -3 17910.2 1208.38   1
   2  -9   3 17879.4 1207.69   1
  -2   9  -3 17442.6 1126.05   9
   2  -9  -3 16281.3 1118.20   8
  -2   9   3 19601.3 1143.72   9
   2   9  -3 17688.5 713.407   5
  -2   9   3 17946.2 1283.99   5
  -2   9   4 15932.8 1379.07   4
   2   9   4 16117.9 1129.37   3
   2   9  -4 15663.1 1132.98   3
  -2   9  -4 16545.3 1249.90   9
  -2   9   4 16977.8 1362.68   5
   2   9  -4 15407.4 738.451   5
  -2   9  -4 15632.3 941.489   6
   2   9  -5 6842.30 731.344   3
  -2   9   5 5310.50 883.342   4
   2   9   5 7333.13 953.520   4
  -2   9  -5 6174.92 882.090   9
   2   9  -5 5591.41 825.148   9
  -2   9   5 6249.80 914.999   5
   2   9   5 5054.65 820.704   5
   2   9  -5 5113.55 487.933   5
  -2   9   6 42681.8 2530.50   4
   2   9   6 40311.3 2333.15   4
  -2   9  -6 41127.0 2418.50   9
   2   9  -6 36868.2 2307.50   9
   2   9   6 40906.3 2438.19   5
  -2   9   6 39653.9 2423.86   5
   2   9   7 365.510 251.023   4
  -2   9   7 99.5676 232.513   4
   2   9  -7 207.572 303.514   9
  -2   9  -7-143.130 380.786   9
   2   9   7 27.5971 229.686   5
  -2   9   7 513.512 358.607   5
   2   9   8 19096.5 1810.52   4
  -2   9   8 19676.1 1924.80   4
  -2   9  -8 18318.8 1907.94   9
   2   9  -8 17021.7 1855.84   9
   2   9   8 17519.6 1841.75   5
  -2   9   8 17416.6 1845.76   5
   2   9   9-123.169 317.571   4
  -2   9   9 117.421 359.177   4
  -2   9  -9 138.342 268.027   9
   2   9  -9 827.257 543.328   9
   2   9   9 744.214 562.795   5
  -2   9   9-181.513 295.878   5
   2  10   0 56113.0 2258.55   3
   2 -10   0 56098.9 2255.35   1
   2  10   0 56567.5 1436.89   8
   2 -10   0 50685.4 1743.15   8
  -2  10   0 55941.3 1565.69   5
   2  10  -1 68658.0 2506.79   3
   2  10   1 74822.1 2598.13   3
  -2  10   1 73013.5 2468.10   4
   2 -10   1 69772.5 2515.08   1
   2 -10  -1 74900.2 2612.38   1
   2  10  -1 72431.3 1669.27   8
  -2 -10  -1 73764.8 1752.29   8
   2 -10  -1 75301.6 2183.62   8
  -2 -10   1 70729.9 2124.44   6
   2 -10   1 70972.4 1749.68   6
  -2  10  -1 71883.5 1282.63   5
  -2  10  -1 71501.2 1296.84   7
  -2  10   1 73500.2 2134.44   5
   2 -10  -1 74074.7 1600.17   7
   2  10   2 37.6583 147.714   3
   2  10  -2 109.354 187.497   3
  -2  10   2 199.806 269.181   4
   2 -10   2-129.688 218.461   1
   2 -10  -2 288.696 207.723   1
  -2 -10  -2 235.565 121.679   8
   2  10  -2 273.570 140.607   8
   2 -10  -2 301.859 178.540   8
   2  10  -2 19.9226 35.1652   7
   2 -10  -2-15.7333 83.8650   7
   2 -10   2 4.59798 79.2686   6
  -2 -10   2-20.8879 158.633   6
  -2  10   2-68.8600 184.468   5
   2  10  -3 57414.1 2286.85   3
  -2  10   3 60960.5 2590.73   4
   2  10   3 61465.4 2327.92   3
   2 -10  -3 60065.0 2331.65   1
   2 -10   3 56492.5 2254.56   1
  -2  10  -3 56221.2 2055.64   9
   2 -10  -3 59226.1 2204.20   8
  -2  10   3 56497.9 1975.38   9
  -2  10   3 57896.6 2361.94   5
   2  10   4 1035.45 338.436   3
   2  10  -4 1409.23 383.932   3
  -2  10   4 1438.07 456.472   4
  -2  10  -4 1579.91 404.859   9
   2 -10  -4 1284.01 350.617   8
  -2  10  -4 652.796 242.583   6
   2  10  -4 957.460 177.407   5
  -2  10   4 1070.36 395.681   5
  -2  10   5 19907.1 1691.39   4
   2  10   5 19804.5 1599.26   4
  -2  10  -5 19386.8 1521.37   9
   2  10  -5 18770.6 1527.17   9
   2  10   5 19321.1 1612.25   5
  -2  10   5 21839.5 1715.26   5
  -2  10   6-16.6402 243.157   4
   2  10   6 397.676 388.277   4
  -2  10  -6 876.218 406.254   9
   2  10  -6 380.592 331.751   9
  -2  10   6 172.549 298.549   5
   2  10   6 224.141 284.104   5
   2  10   7 528.341 378.376   4
  -2  10   7 791.953 526.829   4
  -2  10  -7 45.5212 220.903   9
   2  10  -7 227.438 258.389   9
   2  10   7 151.103 220.612   5
  -2  10   7-336.181 384.653   5
   2  10   8 5888.75 1044.41   4
  -2  10   8 6309.20 1098.14   4
  -2  10  -8 7557.19 1238.74   9
   2  10  -8 7361.86 1239.26   9
   2  10   8 6236.36 1171.14   5
  -2  10   8 6690.50 1178.24   5
  -2  10   9 602.303 503.078   4
   2  10  -9 357.356 348.427   9
  -2  10  -9 617.656 442.217   9
   2  11   0 29281.6 1733.01   3
   2 -11   0 29454.8 1710.82   1
   2  11   0 27841.9 1081.88   8
   2 -11   0 28261.8 1359.71   8
  -2  11   0 29648.7 1210.96   5
  -2  11   1 4565.61 661.267   4
   2  11  -1 3353.90 587.454   3
   2  11   1 2909.53 556.254   3
   2 -11  -1 4032.87 651.456   1
   2 -11   1 3229.26 584.291   1
   2  11  -1 3087.60 369.536   8
   2 -11  -1 2753.71 447.741   8
  -2 -11  -1 3302.12 397.781   8
  -2  11  -1 3063.43 289.471   5
  -2  11  -1 3153.52 268.554   7
   2 -11   1 4357.36 469.995   6
  -2  11   1 3561.04 497.439   5
  -2 -11   1 3717.46 522.333   6
   2  11   2 35874.5 1886.90   3
   2  11  -2 37056.8 1953.00   3
  -2  11   2 36131.9 1952.97   4
   2 -11   2 36799.8 1908.44   1
   2 -11  -2 36826.7 1917.11   1
   2 -11  -2 38323.7 1729.43   8
  -2 -11  -2 34252.8 1390.62   8
   2  11  -2 38931.3 1403.44   8
  -2  11   2 38126.4 1788.47   5
   2 -11   2 38714.4 1385.97   6
  -2 -11   2 33820.9 1556.84   6
   2 -11  -2 34322.6 1307.06   7
  -2  11   3 5658.40 844.268   4
   2  11  -3 3300.27 588.519   3
   2  11   3 3555.29 608.323   3
  -2 -11  -3 3670.50 517.526   8
  -2  11  -3 3476.73 522.928   9
   2 -11  -3 3684.78 583.535   8
  -2  11   3 3481.24 513.903   9
  -2  11   3 3823.51 644.200   5
   2  11   4 30636.4 1732.40   3
   2  11  -4 28004.7 1688.61   3
  -2  11   4 28974.4 1968.32   4
  -2  11  -4 30791.9 1757.72   9
   2 -11  -4 25642.4 1595.86   8
   2  11   4 30030.6 1918.54   5
   2  11  -4 29253.0 892.013   5
  -2  11   4 30872.4 1931.21   5
   2  11   5 2267.83 640.184   4
  -2  11   5 1503.71 495.060   4
  -2  11  -5 1277.78 426.140   9
   2 -11  -5 2643.15 570.840   8
   2  11  -5 1703.39 499.707   9
  -2  11   5 1613.47 478.854   5
   2  11   5 2317.51 580.359   5
   2  11   6 2504.51 665.748   4
  -2  11   6 1535.47 516.197   4
  -2  11  -6 2507.93 618.779   9
   2  11  -6 2424.14 654.931   9
  -2  11   6 2836.13 707.393   5
   2  11   6 2343.16 680.100   5
   2  11   7 784.350 438.547   4
  -2  11   7 1897.93 548.244   4
   2  11  -7 1063.46 545.057   9
  -2  11  -7 787.674 448.741   9
  -2  11   7 1035.88 462.611   5
   2  11   7 940.989 466.875   5
   2  11   8 175.637 225.152   4
  -2  11   8-192.859 345.305   4
   2  11  -8 273.577 333.983   9
  -2  11  -8 149.207 375.762   9
   2  11   8 7.47519 321.085   5
  -2  11   8-180.215 349.049   5
   2  11   9-42.6905 375.974   4
  -2  11  -9-860.499 504.883   9
   2  12   0 10890.8 1107.41   3
   2 -12   0 9475.84 1023.08   1
   2  12   0 12222.1 756.223   8
  -2  12   0 11273.3 775.982   5
   2  12  -1 121942. 3675.07   3
  -2  12   1 130094. 3609.26   4
   2  12   1 128921. 3766.52   3
   2 -12   1 120402. 3626.67   1
   2 -12  -1 130423. 3779.35   1
   2  12  -1 129708. 2486.36   8
   2 -12  -1 127261. 3065.38   8
  -2 -12  -1 129331. 2580.78   8
  -2 -12   1 124077. 3086.33   6
   2 -12   1 128307. 2656.33   6
  -2  12  -1 124926. 1907.04   5
  -2  12   1 130068. 3050.26   5
   2  12   2 14948.2 1288.15   3
   2  12  -2 14388.8 1277.26   3
  -2  12   2 15098.0 1324.53   4
   2 -12   2 16711.9 1355.90   1
   2 -12  -2 18498.5 1423.30   1
  -2 -12  -2 16547.1 1008.84   8
   2 -12  -2 17947.6 1218.42   8
   2  12  -2 16119.1 945.225   8
  -2  12   2 16361.0 1209.90   5
   2 -12  -2 17494.7 938.511   7
   2 -12   2 15597.7 931.838   6
  -2 -12   2 17598.7 1172.14   6
  -2  12   3 123828. 3971.26   4
   2  12  -3 123308. 3715.77   3
   2  12   3 120036. 3605.01   3
   2  12  -3 119154. 1637.54   7
   2 -12  -3 127443. 3427.19   8
  -2 -12  -3 122137. 2980.77   8
  -2  12  -3 122546. 3122.06   9
  -2  12   3 125935. 3681.99   5
  -2  12   4 2466.37 623.815   4
   2  12   4 3328.32 607.113   3
   2  12  -4 3924.46 670.699   3
   2 -12  -4 3069.35 597.873   8
  -2  12  -4 2440.19 523.082   9
  -2 -12  -4 2679.82 501.465   8
   2  12   4 3636.93 715.593   5
  -2  12   4 4509.99 788.643   5
  -2  12   5 36292.9 2399.28   4
   2  12   5 37364.9 2350.62   4
  -2  12  -5 31198.8 1979.63   9
   2  12  -5 32896.4 2080.28   9
   2 -12  -5 31326.2 1935.93   8
   2  12   5 37058.7 2334.26   5
  -2  12   5 37709.6 2350.97   5
   2  12   6 9692.38 1267.58   4
  -2  12   6 7858.34 1197.95   4
   2  12  -6 9590.38 1225.63   9
   2 -12  -6 6753.63 973.457   8
  -2  12  -6 8539.30 1139.37   9
  -2  12   6 8266.89 1178.07   5
   2  12   6 7693.21 1153.41   5
   2  12   7 2843.16 751.969   4
  -2  12   7 3051.00 801.228   4
  -2  12  -7 3158.17 781.777   9
   2  12  -7 2043.28 673.323   9
  -2  12   7 3205.81 793.347   5
   2  12   7 2630.77 735.168   5
   2  12   8 76.7444 303.940   4
  -2  12   8 1154.14 564.596   4
   2  12  -8 151.428 264.487   9
  -2  12  -8 395.327 362.320   9
   2  12   8 628.818 426.332   5
  -2  12   8 664.042 456.289   5
  -2  12  -9 937.935 542.855   9
   2 -13   0-89.6390 252.740   1
   2  13   0-149.094 244.217   3
  -2  13   0 462.600 159.834   5
   2  13  -1 1474.34 460.798   3
  -2  13   1 961.880 366.295   4
   2  13   1 652.383 347.067   3
  -2 -13  -1 1225.68 268.240   8
   2 -13  -1 1054.48 311.841   8
   2  13  -1 1381.14 276.284   8
  -2  13  -1 920.637 178.877   5
  -2 -13   1 817.665 269.990   6
  -2 -13  -1 1217.54 119.825   7
  -2  13   1 1491.78 370.371   5
   2 -13   1 1417.68 315.413   6
  -2  13   2 2900.67 622.624   4
   2  13  -2 4126.19 727.338   3
   2  13   2 2079.23 521.268   3
  -2 -13  -2 3448.66 488.884   8
   2 -13  -2 2817.42 501.406   8
   2 -13   2 3666.31 487.843   6
  -2 -13   2 2687.63 481.956   6
  -2  13   2 3572.89 599.243   5
  -2  13  -2 2979.88 275.719   7
   2 -13  -2 2797.17 385.575   7
  -2  13   3 3119.10 661.767   4
   2  13   3 3098.29 626.109   3
   2  13  -3 3191.87 641.329   3
  -2 -13  -3 3347.57 515.411   8
   2 -13  -3 3010.05 536.065   8
  -2  13  -3 4570.05 624.524   9
  -2  13   3 3501.85 636.431   5
  -2  13   4 1465.45 523.893   4
  -2  13  -4 604.016 285.057   9
  -2 -13  -4 1316.05 366.897   8
   2 -13  -4 1011.17 316.036   8
   2  13   4 970.767 387.667   5
  -2  13   4 1211.24 423.553   5
  -2  13   5 1483.50 534.904   4
   2  13   5 1253.71 485.120   4
  -2 -13  -5 1332.39 401.004   8
   2 -13  -5 1354.15 434.768   8
  -2  13  -5 1073.12 418.009   9
   2  13  -5 1179.86 413.283   9
   2  13   5 1998.81 623.840   5
  -2  13   5 1006.61 407.966   5
   2  13   6 2019.09 606.006   4
  -2  13   6 2068.21 694.477   4
   2 -13  -6 1594.97 499.673   8
  -2  13  -6 1870.89 586.746   9
   2  13  -6 2136.46 624.789   9
   2  13   6 2692.86 733.568   5
  -2  13   6 2055.32 634.385   5
  -2  13   7 434.367 444.539   4
   2  13   7-17.9562 327.657   4
   2  13  -7 861.469 442.600   9
   2 -13  -7 887.360 457.852   8
  -2  13  -7 948.645 462.095   9
   2  13   7 445.073 380.822   5
  -2  13   7 381.425 400.227   5
   2  13   8 2331.45 734.825   4
  -2  13   8 1895.70 699.337   4
  -2  13  -8 1380.19 591.305   9
   2  13  -8 2333.49 783.024   9
   2 -13  -8 2271.34 733.589   8
   2  14   0 28611.2 1971.13   3
  -2 -14   0 31488.0 1730.24   6
  -2  14   0 29976.4 1342.50   5
  -2  14   1 1394.31 466.724   4
   2  14   1 1166.51 436.968   3
   2  14  -1 988.936 354.698   3
  -2 -14  -1 789.138 231.813   8
   2 -14  -1 1424.70 362.378   8
   2 -14   1 951.094 272.389   6
  -2  14  -1 677.771 160.843   5
  -2 -14   1 764.873 293.873   6
  -2  14   1 1255.18 336.845   5
  -2  14   2 1855.52 530.158   4
   2  14   2 747.928 335.622   3
   2  14  -2 1024.29 435.586   3
  -2 -14  -2 836.815 256.299   8
   2 -14  -2 1012.36 341.038   8
   2 -14  -2 679.881 208.363   7
  -2  14  -2 1123.69 155.921   7
   2 -14   2 1039.48 272.854   6
  -2 -14   2 845.731 329.669   6
  -2  14   2 1146.53 360.370   5
   2  14  -3 5517.05 874.577   3
   2  14   3 5177.20 857.462   3
  -2  14   3 5149.61 921.413   4
  -2  14  -3 4649.01 646.891   9
  -2 -14  -3 4267.51 605.569   8
   2 -14  -3 5017.95 726.968   8
  -2  14   3 4650.80 755.085   5
   2  14   3 4262.77 771.792   5
  -2  14   4 402.112 348.448   4
  -2 -14  -4 123.042 135.618   8
   2 -14  -4-278.515 229.796   8
  -2  14  -4 122.766 209.482   9
  -2  14   4-211.336 252.740   5
   2  14   4 467.765 351.749   5
   2  14   5 1447.13 614.710   4
  -2  14   5 783.489 387.168   4
   2 -14  -5 476.262 246.993   8
  -2  14  -5 1696.18 490.381   9
  -2 -14  -5 1207.61 382.066   8
   2  14  -5 862.385 374.411   9
   2  14   5 1776.97 573.402   5
  -2  14   5 891.204 429.413   5
  -2  14   6 1962.67 686.936   4
   2  14   6 1058.56 528.829   4
  -2 -14  -6 855.238 396.660   8
  -2  14  -6 1668.78 579.021   9
   2 -14  -6 1187.31 434.267   8
   2  14  -6 489.807 341.863   9
  -2  14   6 1055.93 496.021   5
   2  14   6 1492.61 541.468   5
  -2  14   7 7793.99 1328.93   4
   2  14   7 9324.89 1392.48   4
   2  14  -7 6216.62 1125.07   9
  -2  14  -7 10225.2 1372.45   9
   2 -14  -7 5942.93 1026.27   8
  -2  14   7 7608.41 1268.38   5
   2  14   7 8814.94 1375.10   5
  -2  14  -8 1042.00 539.185   9
   2  14  -8 2173.61 673.447   9
   2  15   0 57423.0 2884.32   3
  -2  15   0 65779.9 2769.22   4
  -2  15   0 59480.7 1960.56   5
  -2 -15   0 62490.7 2517.07   6
  -2  15   1 719.503 359.102   4
   2  15   1 396.094 321.665   3
   2  15  -1 228.138 203.923   3
   2 -15  -1 383.051 221.084   8
  -2 -15  -1 495.820 220.502   8
  -2  15  -1 428.040 142.721   5
  -2 -15   1 902.417 312.862   6
  -2  15   1 97.4646 183.996   5
   2 -15   1 77.5581 138.595   6
   2  15  -2 38929.4 2394.13   3
  -2  15   2 36099.4 2278.71   4
   2  15   2 37318.7 2311.10   3
   2 -15  -2 39271.3 1986.10   8
  -2 -15  -2 39614.9 1729.63   8
   2  15   2 37569.7 2095.86   5
  -2 -15   2 39715.6 1956.66   6
  -2  15   2 38139.0 2023.47   5
   2 -15   2 40600.2 1717.80   6
  -2  15   3 9415.62 1223.44   4
   2 -15  -3 6638.05 860.834   8
  -2  15  -3 10116.6 976.559   9
  -2 -15  -3 8479.16 861.263   8
  -2  15   3 9523.02 1118.33   5
   2  15   3 10660.8 1213.66   5
  -2  15   4 23736.5 2018.82   4
  -2  15  -4 22753.9 1607.39   9
  -2 -15  -4 21336.3 1459.57   8
   2 -15  -4 22221.7 1646.68   8
  -2  15   4 23327.4 1862.14   5
   2  15   4 20076.8 1752.67   5
   2  15   5 2410.19 742.859   4
  -2  15   5 3322.61 808.973   4
  -2  15  -5 2804.30 625.441   9
  -2 -15  -5 3657.34 682.632   8
   2 -15  -5 2279.61 589.228   8
   2  15  -5 3048.37 687.667   9
  -2  15   5 3228.28 771.254   5
   2  15   5 2348.54 662.426   5
   2  15   6 30181.0 2456.41   4
  -2  15   6 28151.0 2417.76   4
   2 -15  -6 25980.1 2022.69   8
   2  15  -6 26955.9 2160.79   9
  -2  15  -6 27163.4 2093.36   9
  -2 -15  -6 25041.3 1886.32   8
   2  15   6 27724.3 2315.15   5
  -2  15   6 28665.3 2339.39   5
   2  15   7 60.6971 358.412   4
  -2  15   7-143.267 341.852   4
  -2  15  -7 396.487 277.262   9
   2  15  -7 147.474 392.003   9
   2 -15  -7 1025.40 536.647   8
  -2 -15  -7 466.696 312.183   8
  -2  15   7-543.633 337.856   5
   2  15   7-91.8604 309.330   5
  -2 -15  -8 15904.0 1764.73   8
  -2  15  -8 16699.3 1895.30   9
   2  16   0 153.978 260.588   3
  -2  16   0 522.157 290.418   4
  -2  16   0 514.773 218.984   5
  -2 -16   0 591.554 303.659   6
  -2  16   1 1258.72 437.060   4
   2  16  -1 849.447 426.373   3
   2  16   1 699.612 368.123   3
   2 -16  -1 981.684 335.086   8
   2  16   1 1787.20 486.266   5
  -2  16   1 1416.51 373.657   5
  -2 -16   1 983.870 354.221   6
   2 -16   1 1530.50 355.145   6
  -2  16   2 2275.39 624.075   4
   2  16  -2 2299.76 621.979   3
  -2 -16  -2 2828.15 488.781   8
   2 -16  -2 3044.70 587.751   8
  -2 -16   2 2942.15 576.225   6
  -2  16   2 3289.60 624.261   5
   2 -16   2 2958.85 496.283   6
   2  16   2 3026.47 630.113   5
  -2  16   3 829.068 415.994   4
  -2 -16  -3 763.463 293.436   8
   2 -16  -3 384.319 255.452   8
  -2  16  -3 653.658 264.959   9
  -2  16   3 1246.84 452.113   5
   2  16   3 814.874 409.807   5
  -2  16   4 7251.98 1157.52   4
  -2 -16  -4 6122.25 808.481   8
  -2  16  -4 6960.69 901.602   9
   2 -16  -4 5482.72 842.841   8
   2  16   4 7445.19 1090.24   5
  -2  16   4 6274.60 990.592   5
  -2  16   5 4628.10 990.319   4
   2  16   5 2426.55 789.688   4
  -2  16  -5 2913.86 647.962   9
  -2 -16  -5 2048.21 515.995   8
   2  16  -5 3535.29 727.018   9
   2 -16  -5 3130.88 681.804   8
   2  16   5 2822.30 761.842   5
  -2  16   5 3141.43 764.706   5
  -2  16   6 1128.62 602.642   4
   2  16   6 655.511 499.848   4
  -2  16  -6 1181.38 480.584   9
   2  16  -6 164.610 347.109   9
  -2 -16  -6 945.941 423.434   8
   2 -16  -6 1571.04 515.261   8
  -2  16   6 483.270 396.640   5
   2  16   6 768.173 478.148   5
   2 -16  -7 12233.1 1503.73   8
  -2 -16  -7 10941.1 1384.64   8
   2  16  -7 14111.6 1710.04   9
  -2  16  -7 15057.0 1701.55   9
  -2  17   0 8925.40 1132.12   4
   2  17   0 8201.31 881.768   5
  -2 -17   0 7438.23 944.984   6
   2 -17   0 7538.51 866.347   6
  -2  17   1 740.622 398.691   4
  -2  17  -1 218.990 302.528   4
   2 -17  -1-562.591 273.921   8
   2  17   1 154.820 136.673   5
  -2 -17   1 274.291 235.796   6
   2 -17   1 112.189 159.192   6
  -2  17   1 103.682 199.808   5
  -2  17   2 1968.14 597.923   4
  -2 -17  -2 2206.17 447.085   8
   2 -17  -2 2248.79 533.561   8
  -2  17   2 2170.74 518.568   5
  -2 -17   2 2726.14 580.773   6
   2 -17   2 2282.13 449.098   6
   2  17   2 1903.77 522.516   5
  -2  17   3 4925.09 952.032   4
   2 -17  -3 4911.14 787.727   8
  -2 -17  -3 3652.88 606.677   8
  -2  17   3 4662.10 838.700   5
   2  17   3 6300.81 998.958   5
  -2  17   4 1606.72 625.435   4
  -2 -17  -4 831.630 330.608   8
   2 -17  -4 1500.62 505.174   8
  -2  17   4 530.595 365.143   5
   2  17   4 1626.58 608.392   5
  -2  17   5 2798.59 788.508   4
   2  17   5 2261.23 747.726   4
   2 -17  -5 2606.51 647.685   8
   2  17  -5 1765.41 542.429   9
  -2 -17  -5 1203.02 396.738   8
   2  17   5 3286.54 820.064   5
  -2  17   5 2164.15 660.888   5
   2  17   6 5629.17 1157.41   4
  -2  17   6 7734.07 1384.61   4
  -2 -17  -6 5198.39 889.449   8
   2  17  -6 5246.13 996.489   9
   2 -17  -6 5810.88 974.300   8
   2  17   6 6065.32 1155.75   5
  -2  17   6 5370.53 1075.47   5
   2 -17  -7 71.4591 228.849   8
  -2 -17  -7-430.116 317.298   8
  -2  18   0 20347.3 1758.78   4
   2 -18   0 18968.1 1414.84   6
  -2 -18   0 19994.9 1592.89   6
  -2  18  -1 25096.9 1871.96   4
  -2  18   1 29006.5 2169.64   4
   2  18   1 27504.9 1804.04   5
  -2 -18   1 26633.2 1799.26   6
   2 -18   1 27831.8 1641.11   6
  -2  18   2 928.979 505.732   4
  -2  18  -2 331.735 299.146   4
  -2 -18  -2 88.4197 112.572   8
   2 -18  -2-65.6997 142.604   8
   2 -18   2 99.3831 164.100   6
  -2 -18   2 671.494 338.210   6
  -2  18   2 37.4016 187.672   5
   2  18   2 309.288 226.937   5
  -2  18   3 32228.8 2487.07   4
  -2 -18  -3 32332.8 1811.07   8
   2 -18  -3 35841.8 2161.18   8
  -2  18   3 33318.7 2221.24   5
   2  18   3 33587.8 2302.64   5
   2  18   4 857.070 453.602   4
  -2  18   4 236.257 377.281   4
  -2 -18  -4 706.590 305.172   8
   2 -18  -4 94.8021 294.869   8
   2  18   4 723.627 441.053   5
  -2  18   4 84.2487 237.612   5
  -2  18   5 7682.38 1354.91   4
   2  18   5 8315.71 1375.15   4
   2 -18  -5 8867.69 1173.97   8
   2  18  -5 7974.33 1172.28   9
  -2  18   5 9367.50 1369.08   5
   2  18   5 8492.33 1322.85   5
   2 -18  -6-76.9533 202.197   8
   2  18  -6 72.5624 293.995   9
   2  18   6 33.2892 329.670   5
  -2  18   6-317.007 372.629   5
  -2  19   0 8687.19 1191.71   4
  -2 -19   0 9920.46 1158.20   6
   2 -19   0 7876.38 949.482   6
  -2  19   1 906.519 454.634   4
  -2  19  -1 1327.81 472.908   4
  -2 -19   1 1262.67 428.667   6
   2 -19   1 523.762 217.034   6
  -2  19   2 14899.1 1676.09   4
   2 -19  -2 11998.6 1247.63   8
   2  19   2 15257.8 1496.60   5
   2 -19   2 13149.4 1161.52   6
  -2 -19   2 15311.3 1415.11   6
  -2  19   3 430.942 469.611   4
   2 -19  -3 864.943 385.877   8
   2  19   3 1236.88 520.514   5
  -2  19   3 505.849 254.014   5
   2  19   4 11674.7 1619.14   4
  -2  19   4 11273.1 1599.97   4
   2 -19  -4 8762.42 1138.23   8
   2  19   4 9360.16 1339.75   5
  -2  19   4 10268.9 1376.38   5
   2 -19  -5-42.3800 208.543   8
   2  19  -5 47.6423 274.852   9
   2  19   5-244.076 374.686   5
  -2  19   5-227.750 381.834   5
   2 -19  -6 1569.79 558.319   8
   2  19  -6 966.874 469.488   9
  -2  20   0 1337.90 560.035   4
   2 -20   0 2063.29 512.679   6
  -2 -20   0 2912.08 675.718   6
  -2  20  -1 19293.9 1786.98   4
  -2  20   1 23514.1 2108.11   4
  -2 -20   1 17983.4 1600.05   6
   2 -20   1 20670.3 1531.40   6
  -2 -20  -1 19079.6 1703.41   6
  -2  20   2 4337.50 953.437   4
   2 -20  -2 4287.31 767.569   8
  -2 -20   2 3764.40 740.846   6
  -2  20   3 26642.4 2407.62   4
   2 -20  -3 25067.8 1896.67   8
   2  20   3 26667.3 2166.51   5
  -2  20   4 1872.08 756.518   4
   2 -20  -4 1025.93 394.597   8
   2  20   4 1336.82 530.846   5
  -2  20   4 1327.44 523.929   5
   2 -20  -5 6882.06 1084.07   8
  -2  20   5 7951.70 1307.39   5
  -2  21   0 543.199 488.748   4
   2 -21   0 383.249 348.342   6
  -2 -21   0 666.803 335.476   6
  -2  21   1 581.561 424.525   4
  -2 -21   1 1108.43 437.198   6
  -2 -21  -1 309.305 258.431   6
  -2  21   2-213.285 335.182   4
  -2 -21   2 232.350 188.748   6
  -2  21   3 1433.67 631.863   4
   2 -21  -3 665.578 399.752   8
   2 -21  -4-225.349 258.380   8
   2 -21  -5 1059.55 432.005   8
  -2  22   0 3536.26 856.444   4
  -2 -22   0 4517.09 882.374   6
  -2  22   1 721.045 469.653   4
  -2 -22   1 568.188 380.120   6
   2 -22  -1 269.704 211.679   6
  -2 -22  -1 306.885 310.194   6
  -2  22   2 1171.70 568.632   4
  -2 -22   2 1034.86 400.567   6
  -2 -23   0 21479.3 1935.81   6
  -2  23   1 93.7301 287.900   4
  -2 -23   1-5.45843 217.321   6
   3   0   0 19.3534 47.6714   8
  -3   0   0 38.6562 53.1569   8
  -3   0   0 158.275 77.1581   6
   3   0   0 10.0541 46.9057   6
  -3   0   1 3264.19 306.295   7
   3   0  -1 2761.03 272.745   7
   3   0  -2 1020.73 237.411   4
   3   0   2 1316.31 269.872   2
   3   0  -2 1060.40 249.202   2
   3   0   2 799.306 218.701   9
   3   0  -2 817.447 202.423   5
   3   0  -3 17821.9 1026.18   4
   3   0   3 18753.2 836.263   2
   3   0  -3 17108.1 797.148   3
   3   0  -3 19402.0 854.756   2
   3   0  -3 18063.2 1056.15   9
   3   0   3 16641.6 1043.83   9
   3   0  -3 17107.4 979.924   5
  -3   0   3 17581.8 988.745   5
   3   0   4 9143.81 600.650   4
   3   0  -4 7958.19 755.575   4
   3   0   4 8422.88 486.317   3
   3   0  -4 8653.38 513.709   3
   3   0  -4 9273.87 886.361   9
  -3   0   4 8833.63 797.887   5
   3   0  -4 9980.75 850.426   5
   3   0   5 20655.6 1022.89   4
   3   0  -5 20553.0 639.689   3
   3   0   5 21285.8 636.405   3
   3   0  -5 20177.8 1470.49   9
  -3   0   5 20899.3 1358.89   5
   3   0   6 2182.10 381.053   4
   3   0  -6 1513.14 519.014   9
   3   0   6 2234.61 484.272   5
  -3   0   6 1705.29 450.356   5
   3   0   7 8308.72 799.927   4
   3   0  -7 6151.09 998.087   9
  -3   0   7 7561.63 981.000   5
   3   0   7 8492.79 985.978   5
  -3   0   8 1053.23 383.789   5
   3   0  -8 1420.19 528.890   9
   3   0   8 1819.52 528.635   5
  -3   0   9 4808.63 902.612   5
   3   0  -9 5241.04 1085.32   9
   3   0   9 3946.53 806.051   5
   3   0  10 1246.06 548.685   5
  -3  -1   0 70.9820 157.592   2
   3   1   0 108.449 142.575   2
   3   1   0 319.282 190.144   3
  -3   1   0 93.4959 72.2536   8
  -3  -1   0 28.0207 39.9856   8
   3  -1   0 28.8589 59.0501   8
   3   1   0 1.15169 46.8509   6
  -3  -1   0 120.311 85.8834   6
   3  -1  -1 1560.74 258.493   4
  -3  -1   1 1194.40 248.231   2
   3   1   1 1378.80 261.361   3
  -3  -1  -1 1091.58 243.270   2
   3   1   1 1407.81 259.052   2
   3   1  -1 1466.11 273.958   2
   3   1  -1 1057.71 238.102   3
   3  -1  -1 1232.37 182.886   8
   3  -1  -1 1167.78 185.278   7
   3   1  -1 1223.66 179.045   7
  -3   1   1 1354.95 203.642   7
  -3  -1   1 1353.22 204.501   7
   3   1  -2 924.493 202.711   5
  -3   1   2 1177.71 252.188   5
  -3   1   2 814.785 236.334   4
   3  -1  -2 1185.74 268.505   4
   3   1  -2 818.167 219.275   4
   3   1   2 1001.02 201.967   2
   3   1  -2 917.827 206.046   2
   3   1  -2 741.972 185.349   3
   3   1   2 759.713 182.425   3
   3  -1   2 1145.55 244.753   9
   3  -1  -2 873.598 208.311   9
   3  -1  -2 1256.37 252.470   5
  -3   1   3 3016.23 475.551   4
   3  -1  -3 3402.99 471.771   4
   3   1  -3 3192.26 421.756   4
   3   1  -3 2779.60 314.446   3
   3   1   3 3339.00 332.842   3
   3  -1   3 3075.92 463.626   9
   3   1   3 2749.50 439.555   9
   3  -1  -3 2774.55 424.151   9
   3   1  -3 3430.11 482.069   9
   3   1  -3 3340.97 424.187   5
   3  -1  -3 3239.94 445.798   5
  -3   1   3 2750.33 420.438   5
   3   1  -4 35448.7 1011.32   3
   3   1  -4 39805.7 1638.85   4
  -3   1   4 37686.7 1774.71   4
   3  -1   4 36782.9 1093.15   4
   3   1   4 38295.1 1028.61   3
   3  -1  -4 38664.4 1701.27   4
   3   1   4 37109.5 1299.13   4
   3  -1  -4 38122.0 1171.49   2
   3  -1   4 37836.0 1150.94   2
   3   1  -4 37508.6 1767.74   9
   3  -1  -4 35751.5 1736.15   9
  -3   1  -4 37618.5 1805.06   9
  -3  -1   4 38453.3 1615.80   5
   3   1  -4 39792.8 1629.60   5
  -3   1   4 37109.3 1672.95   5
  -3   1   5 11114.5 1036.36   4
   3   1   5 12729.3 859.607   4
   3   1  -5 11918.0 497.888   3
   3   1   5 12071.8 486.463   3
   3  -1   5 11195.5 714.608   4
   3  -1   5 12090.3 525.156   3
   3  -1  -5 11601.2 521.343   3
   3  -1  -5 12548.1 1162.73   9
   3   1  -5 12069.4 1137.06   9
  -3   1  -5 12315.5 1169.83   9
  -3  -1   5 11683.7 990.859   5
  -3   1   5 11290.2 1027.79   5
   3  -1   5 11359.8 922.958   5
   3  -1   6 40377.7 1512.98   4
  -3   1   6 41266.4 2137.66   4
   3   1   6 41280.4 1714.07   4
   3   1  -6 38434.6 2254.39   9
  -3   1  -6 38737.7 2281.19   9
   3  -1  -6 39072.5 2260.33   9
   3  -1   6 39390.6 1880.67   5
   3   1   6 38355.0 1962.70   5
  -3   1   6 38737.9 2063.22   5
  -3  -1   6 40920.8 2044.70   5
   3   1   7 1323.24 340.481   4
  -3  -1   7 543.345 303.487   5
   3  -1   7 734.893 258.562   4
   3  -1  -7 403.225 381.167   9
   3   1  -7 545.874 377.304   9
   3   1   7 442.229 340.140   5
   3  -1   7 716.841 292.697   5
  -3   1   7 688.048 330.851   5
  -3  -1   8 1778.92 504.845   5
   3   1   8 2114.84 486.480   4
   3   1  -8 1946.91 657.563   9
   3  -1  -8 2904.39 786.177   9
   3   1   8 2725.62 645.053   5
   3  -1   8 2663.85 633.410   5
  -3   1   8 2194.02 628.065   5
  -3   1   9 633.885 282.719   5
   3  -1  -9 432.541 380.842   9
   3   1  -9 120.003 369.779   9
   3   1   9 1422.12 532.846   5
   3  -1   9 371.073 317.693   5
  -3   1  10-114.764 242.546   5
   3  -1  10-360.122 327.155   5
   3   1  10 436.142 337.476   5
   3  -2   0 217.802 115.120   4
  -3   2   0 140.694 96.0128   4
   3   2   0 210.795 149.819   3
  -3  -2   0 304.958 138.960   2
  -3  -2   0 145.735 131.143   3
  -3   2   0 107.786 84.7819   8
   3  -2   0 73.5358 89.8413   8
  -3  -2   0 129.076 83.1549   6
  -3   2   1 23751.4 1014.39   4
   3  -2  -1 24311.8 1023.00   4
   3  -2   1 24135.7 654.386   4
   3   2  -1 22669.0 967.426   3
  -3  -2   1 23500.7 987.026   3
  -3  -2   1 22797.0 989.299   2
  -3  -2  -1 24566.5 1007.93   3
   3   2   1 23782.2 977.255   3
  -3  -2  -1 23695.4 1001.78   2
   3  -2  -1 24429.7 841.269   8
  -3   2   1 22921.6 826.845   7
   3  -2   1 22972.9 745.305   9
  -3  -2   1 23505.6 746.195   7
   3   2  -1 24404.2 750.954   7
   3   2  -1 23254.7 844.407   6
   3  -2  -1 24079.0 833.646   7
   3  -2  -1 25093.6 907.683   5
   3  -2  -2 520.398 209.017   4
  -3   2   2 695.371 250.072   4
   3   2   2 576.713 175.476   3
  -3  -2   2 789.593 206.993   2
  -3  -2  -2 571.137 187.000   2
  -3  -2  -2 669.040 211.885   3
   3   2  -2 885.188 213.376   3
  -3  -2   2 676.199 194.847   3
   3  -2  -2 577.126 192.963   9
  -3   2  -2 552.015 183.991   9
   3  -2   2 503.318 180.126   9
   3  -2  -2 655.774 210.217   5
  -3   2   2 551.787 179.147   5
   3   2  -3 3924.84 464.815   4
   3   2  -3 3372.40 347.964   3
   3  -2  -3 3846.09 509.881   4
  -3   2   3 3585.05 530.879   4
   3   2   3 3106.82 334.747   3
   3  -2   3 3766.84 232.037   4
  -3  -2   3 3558.08 405.453   2
  -3  -2  -3 3549.65 405.909   2
  -3   2  -3 3240.42 470.873   9
   3  -2   3 3294.51 480.616   9
   3   2   3 4410.01 552.712   9
   3  -2  -3 4343.75 536.383   9
   3  -2  -3 3675.27 487.552   5
  -3   2   3 4003.90 510.384   5
   3   2  -3 3862.83 436.786   5
   3   2  -4 4352.30 375.339   3
   3   2  -4 3601.33 490.457   4
  -3   2   4 4622.28 654.248   4
   3   2   4 3675.39 338.673   3
   3  -2   4 4043.07 327.231   4
   3  -2  -4 4455.97 626.667   9
   3   2  -4 3893.22 587.517   9
  -3   2  -4 3266.41 559.985   9
   3   2  -4 4231.54 527.635   5
  -3   2   4 4250.39 599.824   5
   3   2   5 40.3160 50.1704   3
   3   2  -5 101.603 49.3019   3
   3  -2   5 51.4206 76.5605   4
  -3   2   5 9.61972 198.115   4
   3   2   5-64.4061 109.544   4
   3  -2   5-19.9120 57.4952   1
   3  -2  -5 16.1845 47.2968   1
   3  -2   5-124.574 83.4538   2
   3  -2  -5 30.7167 60.7924   2
  -3   2  -5-55.3800 191.477   9
   3  -2  -5-99.1276 225.073   9
   3   2  -5 221.360 144.988   9
  -3   2   5-117.109 192.637   5
   3  -2   5 102.353 154.341   5
   3  -2   6 4081.02 454.707   4
  -3  -2   6 4143.26 661.092   5
   3   2   6 3404.23 532.251   4
  -3   2   6 3719.49 667.292   4
  -3   2  -6 3343.73 690.862   9
   3  -2  -6 2924.20 646.756   9
   3   2  -6 3488.42 689.971   9
   3  -2   6 3623.68 573.183   5
  -3   2   6 3189.57 630.106   5
   3   2   6 3514.71 639.877   5
  -3   2   7 922.369 389.831   4
  -3  -2   7 268.478 218.301   5
   3   2   7 213.088 250.132   4
  -3   2  -7 314.127 254.048   9
   3  -2  -7 829.002 465.403   9
   3   2  -7 563.101 352.812   9
   3   2   7 373.790 271.512   5
   3  -2   7 225.808 277.258   5
  -3   2   7 98.0482 233.611   5
   3   2   8 800.924 356.038   4
   3  -2  -8 1741.43 614.034   9
   3   2  -8 1043.40 500.125   9
  -3   2   8 1131.28 465.247   5
   3   2   8 1443.62 462.001   5
   3  -2   8 1938.04 565.889   5
   3  -2  -9 20603.1 2089.77   9
   3   2  -9 20914.9 2123.51   9
   3   2   9 23319.1 1969.13   5
  -3   2   9 22031.0 1972.33   5
   3  -2   9 19219.8 1675.42   5
  -3   2  10 1715.86 619.342   5
   3   2  10 3526.56 841.270   5
   3  -3   0 123.292 110.717   4
  -3   3   0 205.638 136.517   4
   3   3   0 209.442 171.450   3
  -3  -3   0 160.496 161.971   3
  -3   3   0 254.943 131.766   8
   3  -3   0 104.572 99.8867   8
  -3  -3   0 57.4438 100.162   6
   3  -3  -1 795.308 231.631   4
  -3   3   1 642.783 198.105   4
   3  -3   1 648.200 127.887   4
  -3   3   1 719.857 172.209   5
   3   3   1 798.656 220.488   3
  -3  -3   1 1178.78 240.145   3
  -3  -3  -1 731.580 200.228   3
   3   3  -1 687.953 191.065   3
   3  -3   1 658.254 144.929   9
   3  -3  -1 808.293 195.095   8
   3  -3  -1 872.410 153.285   9
   3  -3  -1 662.839 160.004   7
   3   3  -1 838.484 143.352   7
   3  -3  -1 807.533 193.037   5
  -3  -3   1 1355.90 223.415   6
   3   3  -1 935.752 210.978   6
   3  -3  -2-45.3905 136.068   4
  -3   3   2 248.618 222.661   4
  -3  -3  -2 50.7647 100.813   3
  -3  -3   2 318.200 175.250   2
   3   3   2 205.214 153.382   3
  -3  -3   2 56.6021 96.2830   3
   3   3  -2 125.559 134.364   3
  -3  -3  -2 187.495 148.205   2
   3  -3   2 327.806 177.280   9
  -3   3  -2 140.678 137.629   9
   3  -3  -2 99.5352 117.097   9
  -3   3   2-6.92295 95.9287   9
   3  -3  -2 97.0643 126.436   5
  -3   3   2 176.756 151.683   5
   3  -3  -3 993.355 282.225   4
  -3   3   3 924.019 307.429   4
  -3  -3   3 1161.30 249.682   2
  -3  -3  -3 1021.64 227.580   2
   3   3   3 1193.47 225.466   3
   3   3  -3 1368.85 247.071   3
  -3  -3  -3 1625.44 273.902   3
  -3  -3   3 1715.51 290.666   3
  -3   3  -3 1103.41 297.844   9
  -3   3   3 1459.23 299.211   9
   3  -3  -3 1337.44 303.314   9
   3  -3   3 1579.78 345.125   9
   3   3  -3 1106.99 247.278   5
   3  -3  -3 1331.10 301.621   5
  -3   3   3 783.685 259.061   5
   3   3  -4 48700.2 1741.80   4
  -3   3   4 49341.3 2101.79   4
   3   3  -4 47566.3 1316.13   3
   3   3   4 47904.7 1304.29   3
  -3  -3   4 46860.7 1467.04   2
  -3  -3  -4 46675.0 1497.08   2
   3  -3  -4 48430.1 2053.01   9
   3   3  -4 47232.9 1989.48   9
  -3   3  -4 47393.0 2030.52   9
   3   3  -4 48405.3 1704.56   5
  -3   3   4 48855.9 2016.61   5
   3  -3   5 9476.67 551.557   3
   3  -3  -5 10314.4 576.319   3
  -3   3   5 10897.8 1071.59   4
   3   3   5 10057.5 554.518   3
   3   3   5 9395.16 823.302   4
   3   3  -5 9246.90 550.508   3
   3   3  -5 8431.78 795.000   4
   3  -3  -5 9866.55 561.960   1
   3  -3   5 9983.48 558.713   1
  -3   3  -5 8755.87 987.629   9
   3   3  -5 8884.28 991.898   9
   3  -3  -5 10238.3 1068.44   9
   3  -3   5 9001.05 771.544   5
  -3   3   5 9494.10 989.843   5
   3   3   6 35959.8 1743.22   4
  -3   3   6 36634.6 2083.72   4
   3   3  -6 37607.6 910.065   3
   3  -3   6 36711.8 882.031   3
   3  -3  -6 36065.0 845.023   3
   3   3   6 35372.2 853.017   1
   3  -3  -6 37372.3 1003.18   2
   3  -3   6 36706.0 994.722   2
   3   3  -6 36779.9 883.005   1
   3   3  -6 35450.2 2163.77   9
  -3   3  -6 37977.1 2260.17   9
   3  -3  -6 39407.4 2283.50   9
   3  -3   6 35838.6 1702.20   5
  -3   3   6 34906.0 2030.40   5
   3   3   6 36441.9 2026.20   5
   3   3   7 2277.95 505.705   4
  -3   3   7 2195.56 540.256   4
   3  -3  -7 2669.14 672.976   9
  -3   3  -7 2504.78 666.436   9
   3   3  -7 1940.61 596.504   9
  -3   3   7 2121.25 594.535   5
   3  -3   7 1934.68 455.907   5
   3   3   7 2580.68 596.998   5
   3   3   8 791.697 327.432   4
  -3   3   8 1152.65 442.248   4
   3  -3  -8 1122.00 554.238   9
   3   3  -8 1242.87 539.499   9
  -3   3  -8 1013.21 513.547   9
   3   3   8 922.553 381.389   5
   3  -3   8 1477.08 440.451   5
  -3   3   8 752.489 356.289   5
   3   3  -9 436.168 478.416   9
   3  -3   9 567.084 300.202   5
   3   3   9 583.764 420.079   5
  -3   3   9 278.538 362.830   5
  -3   3  10 131.876 293.316   5
   3   3  10 1067.48 503.019   5
   3  -4   0 15.3541 127.394   4
  -3   4   0 316.980 157.724   4
   3   4   0-79.7020 156.239   3
  -3  -4   0 234.594 153.682   3
  -3   4   0 119.894 101.072   8
   3  -4   0 76.0726 95.0985   8
  -3   4   0-2.81501 75.9554   7
   3  -4   0 55.7182 88.3789   5
  -3   4  -1 1936.32 221.948   4
   3  -4  -1 1763.01 308.494   4
   3  -4   1 1689.14 207.042   4
  -3   4   1 1833.12 326.094   4
   3   4  -1 1744.02 314.454   3
  -3  -4   1 2153.06 343.368   3
   3   4   1 1552.77 300.494   3
  -3  -4  -1 1573.03 286.108   3
  -3   4   1 1913.23 281.120   8
  -3   4  -1 1613.63 198.157   9
   3  -4  -1 1776.70 266.011   8
   3  -4   1 1806.57 208.823   9
   3  -4  -1 1392.96 166.269   9
  -3   4   1 1787.62 177.752   9
   3  -4  -1 1772.87 295.347   5
   3   4  -1 1655.72 264.837   6
  -3   4   1 1976.70 293.592   5
  -3  -4   1 1531.41 258.051   6
   3   4  -1 1597.49 187.608   7
   3  -4  -1 1718.88 242.042   7
  -3   4   2-59.9951 136.029   4
   3  -4  -2 514.039 250.945   4
   3   4  -2 39.4132 99.5810   3
  -3  -4  -2 127.593 142.425   3
  -3  -4   2 87.1477 132.332   3
   3   4   2 306.870 131.237   3
   3  -4  -2 33.4140 87.4760   9
  -3   4  -2 40.4466 95.4257   9
   3  -4   2 110.190 131.043   9
  -3   4   2 151.418 98.4522   9
   3  -4  -2 361.714 168.136   5
   3   4  -2-6.94365 73.5036   6
  -3   4   2 122.796 144.095   5
   3   4  -3 17196.9 886.493   3
  -3   4   3 16887.5 1160.41   4
   3   4   3 17599.6 878.814   3
   3  -4  -3 17185.7 1163.57   4
  -3  -4  -3 17571.0 923.766   3
  -3  -4   3 17847.6 940.074   3
   3  -4  -3 18000.1 1084.49   9
  -3   4   3 18002.5 1025.29   9
   3  -4   3 16191.4 1052.60   9
  -3   4  -3 17123.5 1057.90   9
   3  -4  -3 18361.4 1149.01   5
  -3   4   3 16352.7 1089.81   5
   3   4  -3 17303.8 864.979   5
   3   4  -4 7758.92 704.052   4
   3   4  -4 7934.14 582.566   3
  -3   4   4 8749.13 921.624   4
   3   4   4 7086.67 550.238   3
  -3  -4  -4 7491.94 618.615   2
  -3  -4   4 7111.84 605.369   2
   3  -4   4 7419.22 576.580   1
   3  -4  -4 8401.34 613.556   1
  -3  -4  -4 7180.41 596.993   3
  -3  -4   4 7148.18 591.996   3
  -3   4  -4 6161.27 737.649   9
   3   4  -4 7594.37 819.262   9
   3  -4  -4 7588.12 826.370   9
   3   4  -4 8899.07 716.701   5
  -3   4   4 6865.90 782.948   5
   3   4   5 14889.7 745.178   3
   3   4  -5 17827.3 1137.34   4
   3   4  -5 14321.8 754.295   3
   3  -4  -5 15737.9 787.070   3
   3  -4   5 16287.1 802.862   3
   3   4   5 15886.1 1117.77   4
  -3   4   5 15326.4 1304.98   4
  -3  -4  -5 14861.8 881.973   2
   3  -4   5 14990.7 760.711   1
  -3  -4   5 15319.1 868.631   2
   3  -4  -5 16151.7 796.355   1
   3  -4  -5 16332.7 1347.40   9
   3   4  -5 16773.1 1352.47   9
  -3   4  -5 16802.7 1358.63   9
   3  -4   5 17109.3 1013.99   5
  -3   4   5 16996.9 1346.41   5
   3   4   6 5414.08 399.671   3
   3  -4  -6 4283.05 357.914   3
   3   4   6 5385.10 710.619   4
  -3   4   6 5313.40 825.150   4
   3   4  -6 4731.40 392.186   3
   3   4   6 4262.07 362.594   1
   3   4  -6 4446.99 377.654   1
   3   4  -6 6051.21 916.734   9
   3  -4  -6 4318.89 792.081   9
  -3   4  -6 5689.38 893.973   9
   3  -4   6 4565.75 601.052   5
  -3   4   6 5039.37 808.690   5
   3   4   6 5021.61 789.068   5
   3   4   7 4421.83 688.534   4
  -3   4   7 3809.86 751.700   4
  -3   4  -7 3645.92 799.533   9
   3   4  -7 4374.61 867.270   9
   3  -4  -7 1665.75 526.411   9
   3   4   7 3634.64 717.476   5
  -3   4   7 4140.63 796.554   5
   3  -4   7 4522.15 658.290   5
  -3   4   8-63.8202 195.904   4
   3   4   8 1021.07 448.365   4
   3   4  -8 888.295 454.338   9
   3  -4  -8 444.052 371.019   9
  -3   4  -8 152.943 272.779   9
   3  -4   8 102.500 172.179   5
   3   4   8-247.632 301.248   5
  -3   4   8 266.445 254.747   5
  -3   4   9 5132.26 944.335   4
   3   4  -9 3925.91 981.178   9
  -3   4  -9 4694.63 1013.09   9
   3   4   9 4738.40 918.886   5
  -3   4   9 3340.94 814.316   5
   3   4  10 425.962 397.804   5
  -3   4  10 637.936 415.250   5
  -3   5   0 19.2776 95.9560   4
  -3  -5   0 55.2946 112.492   3
   3   5   0 128.822 161.629   3
   3  -5   0 32.8897 108.781   8
  -3   5   0 64.0895 98.6145   8
  -3   5   0 35.4970 74.1752   7
   3  -5   0 15.4477 83.9838   5
  -3   5   1 806.324 250.046   4
   3  -5  -1 899.351 246.500   4
  -3   5  -1 911.285 174.306   4
  -3  -5  -1 567.022 191.284   3
  -3  -5   1 1026.60 245.546   3
   3   5   1 1411.46 302.019   3
   3   5  -1 1426.33 284.401   3
  -3   5  -1 653.267 135.488   9
  -3   5  -1 887.216 206.136   8
   3  -5  -1 874.099 212.223   8
  -3   5   1 654.703 187.810   8
  -3   5   1 1413.42 158.926   9
   3   5  -1 1122.30 238.633   6
   3  -5  -1 924.666 234.728   5
  -3  -5   1 1031.34 237.621   6
   3  -5   1 911.686 104.906   6
   3  -5  -1 1090.80 199.332   7
  -3   5   1 808.108 211.301   5
  -3   5   2 1317.08 334.998   4
  -3   5  -2 1220.90 133.748   4
   3  -5  -2 1541.20 352.820   4
  -3  -5   2 1323.29 288.029   3
  -3  -5  -2 1477.46 291.623   3
   3   5  -2 919.870 233.412   3
   3   5   2 1275.76 271.679   3
  -3   5  -2 1424.83 264.650   9
  -3   5   2 1517.35 239.084   9
   3  -5  -2 1408.92 287.280   8
  -3   5  -2 1202.35 153.598   6
   3   5  -2 1467.90 293.214   6
  -3   5   2 894.957 242.740   5
   3  -5  -2 861.432 263.661   5
   3   5  -3 8259.54 657.546   3
   3   5   3 9445.35 695.189   3
  -3   5   3 9436.33 899.885   4
   3  -5   3 9712.94 719.451   1
  -3  -5   3 8232.79 671.791   3
  -3  -5  -3 8349.97 680.180   3
   3  -5  -3 8149.62 663.993   1
   3  -5   3 8884.12 773.848   9
  -3   5   3 10214.6 781.740   9
   3  -5  -3 9467.95 772.915   9
  -3   5  -3 8207.92 743.165   9
  -3   5   3 8984.67 832.965   5
   3   5  -3 8245.49 721.132   6
   3   5  -3 7978.52 577.965   5
  -3   5   4 25050.7 1586.01   4
   3   5   4 21696.7 1022.60   3
   3  -5  -4 26177.5 1154.01   3
   3   5  -4 21676.2 1043.12   3
   3  -5   4 24340.9 1112.30   3
   3  -5   4 23136.2 1078.99   1
  -3  -5  -4 23941.0 1148.90   3
  -3  -5   4 23320.0 1136.67   3
   3  -5  -4 23012.0 1088.23   1
  -3   5  -4 24245.3 1462.30   9
   3  -5  -4 22282.9 1414.16   9
   3  -5   4 22414.2 932.336   5
  -3   5   4 23302.6 1463.34   5
   3   5  -4 22924.5 1111.68   5
  -3   5   5 14982.2 1309.19   4
   3  -5  -5 16442.3 882.026   3
   3   5   5 16237.4 854.854   3
   3   5  -5 15487.1 854.888   3
   3  -5   5 15290.7 853.962   3
   3   5  -5 16328.1 1087.95   4
   3   5   5 15546.6 1159.83   4
   3  -5  -5 16043.5 871.293   1
  -3  -5  -5 16231.3 947.234   2
  -3  -5   5 16480.6 955.184   2
   3   5   5 16657.9 876.220   1
  -3  -5  -5 15589.2 920.268   3
  -3  -5   5 16774.8 947.743   3
   3  -5   5 15947.0 864.163   1
   3   5  -5 16195.4 875.487   1
   3   5  -5 15937.4 1332.51   9
   3  -5  -5 15443.1 1314.60   9
  -3   5  -5 14856.1 1283.18   9
   3  -5   5 15516.7 927.299   5
   3   5  -5 16284.5 1043.40   5
  -3   5   5 17037.2 1373.56   5
   3  -5  -6 25902.5 1006.78   3
  -3   5   6 27794.3 1898.10   4
   3   5  -6 25591.0 1024.55   3
   3   5   6 28249.5 1048.10   3
   3   5   6 26249.8 1617.38   4
   3   5   6 26683.3 1033.45   1
   3   5  -6 24654.7 999.534   1
  -3  -5  -6 26116.1 1197.82   2
  -3  -5   6 27741.0 1203.46   2
   3   5  -6 26833.6 1915.03   9
  -3   5  -6 25247.3 1854.64   9
   3  -5  -6 26567.4 1908.85   9
   3   5   6 28118.6 1853.74   5
   3  -5   6 27664.3 1399.44   5
  -3   5   6 26308.4 1852.81   5
   3   5   7 1052.79 394.605   4
  -3   5   7 736.821 286.369   4
   3   5  -7 698.769 376.911   9
  -3   5  -7 557.629 306.271   9
   3  -5  -7 1598.97 550.289   9
   3  -5   7 1072.74 320.149   5
  -3   5   7 1237.76 481.398   5
   3   5   7 1237.21 429.479   5
   3   5   8 1625.80 483.549   4
  -3   5   8 929.722 424.332   4
  -3   5  -8 1501.87 561.735   9
   3   5  -8 1777.11 611.525   9
  -3   5   8 1591.66 553.152   5
   3  -5   8 3303.94 598.479   5
   3   5   8 1321.07 481.039   5
  -3   5   9 135.014 380.330   4
   3   5   9 660.059 362.547   4
   3   5  -9-90.4379 237.760   9
  -3   5  -9 64.5656 297.787   9
   3   5   9 320.805 284.356   5
  -3   5   9 347.528 283.475   5
  -3   5  10-275.955 310.906   4
   3   5  10 35.5849 295.495   5
  -3   6   0 188.855 127.022   4
  -3  -6   0 26.1794 127.234   3
   3   6   0 217.655 201.715   3
  -3   6   0 192.231 136.755   8
   3  -6   0 73.6468 115.043   8
  -3   6   0 42.4980 89.1755   7
   3  -6   0-17.4587 87.5662   5
  -3  -6  -1 28847.7 1318.13   3
  -3  -6   1 28295.3 1309.05   3
   3   6  -1 29793.6 1350.06   3
   3   6   1 29843.4 1342.93   3
  -3   6   1 28489.5 1320.24   4
  -3   6  -1 30328.5 1027.36   4
   3  -6  -1 29535.1 1180.96   8
  -3   6   1 29983.2 1185.22   8
  -3   6  -1 29858.9 850.385   9
  -3   6  -1 28981.7 1152.45   8
  -3   6   1 30858.2 767.275   9
   3  -6   1 29528.2 776.999   5
   3  -6  -1 30566.5 1034.53   7
   3  -6   1 28980.2 691.846   6
  -3   6   1 29811.3 1178.14   5
  -3  -6   1 30034.6 1187.42   6
   3  -6  -1 30689.0 1229.11   5
   3   6  -2 3032.47 440.029   3
  -3   6   2 3156.06 497.893   4
   3   6   2 3736.66 486.443   3
  -3   6  -2 3685.90 288.432   4
   3  -6   2 3443.57 475.788   1
   3  -6  -2 3252.59 462.827   1
  -3  -6  -2 3217.32 448.443   3
  -3  -6   2 3252.63 451.708   3
   3   6  -2 3576.11 321.804   7
   3  -6  -2 3582.31 423.482   7
   3  -6  -2 3607.03 459.344   8
  -3   6   2 3952.80 399.208   9
  -3   6  -2 3639.43 403.597   9
   3  -6  -2 4606.90 567.359   5
   3   6  -2 4031.41 478.185   6
  -3   6   2 3406.66 468.144   5
  -3  -6   3 6259.44 625.244   3
  -3   6   3 5669.79 730.578   4
  -3  -6  -3 5521.79 593.268   3
   3   6  -3 6187.41 609.092   3
   3   6   3 5911.15 587.351   3
   3  -6  -3 6677.42 649.761   1
   3  -6   3 6167.34 614.570   1
  -3   6  -3 6869.11 690.811   9
  -3   6   3 6529.55 620.911   9
  -3   6   3 5433.96 671.668   5
  -3   6  -3 6432.70 454.300   6
   3  -6   3 6695.02 346.988   5
   3   6  -3 5782.54 488.801   5
   3   6   4 2040.76 338.628   3
   3   6  -4 2399.68 388.544   3
  -3   6   4 1921.63 463.989   4
   3  -6  -4 2469.67 378.035   3
   3  -6   4 2118.27 356.590   3
   3  -6   4 2171.95 356.475   1
   3  -6  -4 2263.43 377.444   1
  -3  -6   4 2159.63 377.423   3
  -3  -6  -4 2971.25 439.100   3
  -3   6  -4 2664.27 505.088   9
   3  -6   4 1902.12 258.253   5
   3   6  -4 2362.39 356.551   5
  -3   6   4 2486.14 509.583   5
   3  -6  -5 439.097 179.313   3
   3   6   5 56.3023 90.7490   3
   3  -6   5 155.802 124.842   3
   3   6  -5 268.680 162.949   4
  -3   6   5 511.380 186.799   4
   3   6  -5 282.514 183.812   3
   3  -6  -5 34.6549 122.540   1
   3  -6   5 511.481 171.771   1
   3   6  -5 164.380 96.8016   1
  -3  -6  -5 257.769 146.841   2
   3   6   5-57.9109 117.916   1
  -3  -6  -5 157.447 126.989   3
  -3  -6   5 68.6944 95.4078   3
  -3   6  -5 408.662 295.695   9
   3   6  -5 438.341 280.511   9
   3   6  -5 450.338 185.553   5
  -3   6   5 538.856 273.140   5
   3  -6   5 423.947 165.253   5
   3   6   6 950.018 365.578   4
   3   6  -6 926.185 228.264   3
  -3   6   6 623.114 412.000   4
   3   6   6 665.066 198.672   3
   3  -6  -6 621.663 188.260   3
   3   6  -6 299.762 113.292   1
  -3  -6  -6 1310.97 303.505   2
  -3  -6   6 1128.94 269.894   2
  -3   6  -6 813.232 372.543   9
   3   6  -6 627.567 308.018   9
  -3   6   6 1060.52 370.805   5
   3   6   6 2044.67 549.161   5
   3  -6   6 1217.04 287.315   5
   3   6   7-120.131 218.688   4
  -3   6   7-909.497 415.974   4
  -3   6  -7-570.793 360.218   9
   3   6  -7 110.783 314.788   9
   3  -6   7 230.625 200.314   5
  -3   6   7-22.4787 277.081   5
   3   6   7 203.539 245.496   5
   3   6   8 1119.77 453.879   4
  -3   6   8 785.644 426.333   4
   3   6  -8 853.404 418.611   9
  -3   6  -8 910.573 459.626   9
  -3   6   8 190.301 315.959   5
   3   6   8 717.092 440.444   5
   3   6   9 20489.3 1787.27   4
  -3   6   9 17233.9 1789.60   4
  -3   6  -9 23306.9 2249.58   9
   3   6  -9 17724.7 1982.41   9
  -3   6   9 20204.6 2002.86   5
   3   6   9 18498.8 1905.63   5
  -3   6  10 1273.32 548.333   4
  -3   7   0 52.9519 77.4256   5
  -3   7   0 116.422 105.303   4
   3   7   0-30.7836 164.137   3
  -3  -7   0 78.8899 110.251   3
   3  -7   0-106.859 140.363   1
  -3   7   0 134.243 115.857   8
   3  -7   0 80.9705 118.541   8
  -3   7   0 57.1495 77.5208   7
   3  -7   0 45.7103 127.774   5
   3   7  -1 131.324 167.684   3
   3   7   1 511.612 258.103   3
  -3   7  -1 371.991 155.719   4
  -3   7   1 187.370 167.621   4
   3  -7   1 464.651 212.287   1
  -3  -7   1 190.235 159.554   3
   3  -7  -1 122.879 128.554   1
  -3  -7  -1 201.077 186.564   3
  -3  -7  -1 376.635 106.131   8
   3   7  -1 191.124 79.2180   8
  -3   7  -1 172.715 98.8315   9
  -3   7  -1 209.954 118.143   8
   3  -7  -1 272.123 133.299   8
  -3   7   1 313.749 148.704   8
  -3   7   1 219.876 83.9356   9
   3  -7   1 98.6927 77.4790   6
   3  -7  -1 72.8583 110.415   5
  -3   7   1 360.784 163.371   5
   3  -7  -1 283.785 124.846   7
  -3  -7   1 96.6560 114.891   6
   3  -7   1 145.293 86.5594   5
  -3   7   2 2471.37 458.120   4
   3   7  -2 1974.05 379.882   3
   3   7   2 1894.82 373.316   3
  -3   7  -2 2436.53 266.018   4
  -3  -7  -2 2493.58 413.204   3
  -3  -7   2 1791.80 370.719   3
   3  -7   2 2483.00 423.253   1
   3  -7  -2 2362.29 410.264   1
  -3   7  -2 1892.13 308.216   9
   3  -7  -2 2707.37 418.552   8
  -3   7   2 2584.10 327.570   9
   3   7  -2 1983.01 347.993   6
  -3   7   2 2423.30 426.200   5
   3  -7  -2 2181.58 402.608   5
   3   7  -2 2198.87 245.913   7
   3  -7  -2 2428.45 360.043   7
  -3   7   3 3618.73 600.649   4
   3  -7  -3 3847.89 531.058   3
   3  -7   3 3283.33 470.818   3
   3   7   3 3484.00 484.147   3
   3   7  -3 3613.45 509.109   3
  -3   7  -3 3691.91 217.884   4
   3  -7   3 3236.78 478.166   1
  -3  -7   3 3383.06 482.410   3
  -3  -7  -3 3666.45 511.445   3
   3  -7  -3 3388.27 484.862   1
   3  -7  -3 3898.78 544.874   8
  -3   7  -3 4022.91 539.873   9
  -3   7   3 3641.17 476.992   9
  -3   7   3 4235.40 614.046   5
  -3   7  -3 3733.99 354.048   6
   3  -7   4 31441.2 1440.29   3
   3   7   4 29556.4 1378.47   3
   3   7  -4 30066.2 1411.18   3
  -3   7   4 30721.6 1844.23   4
  -3  -7  -4 31179.9 1459.77   3
  -3  -7   4 29461.2 1427.82   3
   3  -7  -4 32834.8 1484.45   3
   3  -7   4 30370.8 1408.11   1
   3   7   4 30314.4 1405.65   1
   3  -7  -4 31255.5 1444.06   1
   3   7  -4 31633.9 1449.87   1
  -3   7  -4 30989.1 1687.13   9
  -3   7  -4 31995.6 1224.64   6
   3  -7   4 29443.9 841.631   5
  -3   7   4 29225.2 1725.17   5
   3   7  -4 31415.3 1244.94   5
   3   7   5 12342.4 871.877   3
   3   7  -5 13005.0 993.176   4
   3  -7  -5 12957.5 911.747   3
   3   7  -5 10646.7 829.031   3
  -3   7   5 12332.2 1246.36   4
   3  -7   5 13145.3 918.018   3
   3  -7   5 11968.6 865.471   1
  -3  -7  -5 12550.9 925.085   3
   3  -7  -5 11995.4 875.787   1
  -3  -7   5 12534.2 933.676   3
   3   7   5 12165.6 875.351   1
   3   7  -5 11800.5 873.463   1
   3   7  -5 10545.2 1097.24   9
  -3   7  -5 12890.4 1223.33   9
   3  -7   5 12353.0 710.150   5
  -3   7   5 10742.6 1135.40   5
   3   7  -5 11646.9 841.817   5
   3   7   6 34315.6 1401.68   3
  -3   7   6 32674.7 2168.02   4
   3   7  -6 32530.6 1393.83   3
   3   7   6 37306.4 2077.51   4
  -3  -7   6 32314.3 1493.30   2
  -3  -7  -6 35932.4 1571.73   2
   3   7  -6 32730.5 1398.78   1
   3   7  -6 34204.9 2201.29   9
  -3   7  -6 36559.4 2248.19   9
   3  -7   6 36696.8 1451.16   5
  -3   7   6 34064.6 2191.61   5
   3   7   6 35167.9 2179.13   5
   3   7   7 2762.17 593.903   4
  -3   7   7 1998.58 606.218   4
  -3   7  -7 3182.71 703.599   9
   3   7  -7 1479.29 542.235   9
   3   7   7 1512.31 510.937   5
  -3   7   7 3181.57 759.270   5
   3  -7   7 2771.65 472.632   5
  -3   7   8 2457.06 705.949   4
   3   7   8 2021.81 591.467   4
   3   7  -8 1631.12 584.563   9
  -3   7  -8 1624.89 642.495   9
   3   7   8 2244.86 669.020   5
  -3   7   8 2817.09 778.136   5
   3   7   9 133.193 275.560   4
  -3   7   9 1020.26 530.906   4
  -3   7  -9 280.651 357.678   9
   3   7   9 25.8489 389.245   5
  -3   7   9 351.786 326.260   5
  -3   7  10-110.007 271.326   4
  -3   8   0 344.049 232.766   4
   3   8   0 35.8249 145.143   3
   3  -8   0 615.047 296.896   1
   3  -8   0 280.930 181.653   8
  -3   8   0 242.598 151.997   8
   3  -8   0 120.855 161.736   5
  -3   8   0 111.294 114.199   5
  -3   8   0 84.4793 100.559   7
  -3   8  -1 98.9612 132.852   4
  -3   8   1 53.8498 179.538   4
   3   8   1-52.6955 142.781   3
   3   8  -1-52.3983 163.323   3
   3  -8  -1 90.0187 130.392   1
   3  -8   1 157.948 120.286   1
   3   8  -1 28.1462 41.6494   8
  -3   8  -1 83.7876 91.3465   8
  -3  -8  -1 136.632 101.776   8
  -3   8  -1 282.803 107.429   9
   3  -8  -1-108.940 142.870   8
   3  -8  -1-0.30328 82.1678   7
  -3   8   1 47.4141 99.3914   5
   3  -8  -1-57.5995 118.434   5
  -3  -8   1 4.57019 127.772   6
   3  -8   1 37.8468 65.8061   6
   3   8   2 382.984 236.567   3
   3   8  -2 446.775 219.304   3
  -3   8   2 46.5550 199.817   4
  -3   8  -2 288.929 124.358   4
   3  -8  -2 342.958 217.756   1
   3  -8   2 358.018 178.309   1
  -3   8   2 287.899 110.621   9
  -3   8  -2 476.810 184.875   9
   3  -8  -2 490.335 205.730   8
   3   8  -2 354.483 109.306   7
   3  -8  -2 440.310 177.691   7
  -3  -8   2 460.467 216.764   6
  -3   8   2 518.554 235.982   5
   3   8   3 19030.4 1189.86   3
   3   8  -3 19637.3 1225.00   3
  -3   8   3 18319.7 1367.37   4
  -3   8  -3 19962.6 666.807   4
   3  -8   3 19038.5 1195.06   1
   3  -8  -3 18855.7 1197.05   1
  -3   8  -3 17020.2 1096.90   9
  -3   8   3 16929.3 1032.55   9
   3  -8  -3 17909.2 1173.36   8
  -3   8   3 17510.3 1247.57   5
  -3   8  -3 19827.4 837.622   6
   3   8  -4 1696.20 374.097   3
  -3   8   4 2512.70 529.337   4
   3   8   4 2775.63 471.038   3
   3  -8  -4 3370.64 524.990   1
   3  -8   4 2589.80 452.386   1
  -3   8  -4 2294.08 470.313   9
   3   8  -4 2938.49 373.564   5
  -3   8  -4 2256.38 333.653   6
  -3   8   4 2900.79 573.246   5
   3   8   5 9424.70 815.777   3
   3   8  -5 8028.17 773.015   3
  -3   8   5 7615.93 1002.37   4
   3  -8   5 7562.05 740.929   1
   3  -8  -5 8209.63 789.804   1
  -3   8  -5 8262.77 972.455   9
   3   8  -5 7750.63 960.424   9
   3   8  -5 8058.63 679.803   5
  -3   8   5 8126.10 1002.88   5
  -3   8  -5 7769.37 729.299   6
   3  -8   5 8134.92 484.591   5
   3   8   6 3194.99 656.974   4
   3   8  -6 2516.24 439.980   3
  -3   8   6 2845.63 695.595   4
  -3  -8  -6 2653.15 487.096   2
  -3   8  -6 2589.26 624.849   9
   3   8  -6 2810.31 669.165   9
   3  -8   6 3421.30 405.906   5
  -3   8   6 4011.36 781.994   5
   3   8   6 2071.20 561.634   5
   3   8   7 3958.67 782.611   4
  -3   8   7 3726.55 792.510   4
  -3   8  -7 3797.00 834.351   9
   3   8  -7 4982.17 929.920   9
   3   8   7 4643.00 897.281   5
  -3   8   7 4220.31 861.528   5
   3   8   8 921.309 413.391   4
  -3   8   8 182.826 247.815   4
   3   8  -8 1379.08 525.828   9
  -3   8  -8 1105.35 509.174   9
   3   8   8 688.302 504.565   5
  -3   8   8 1197.43 526.553   5
   3   8   9 1962.14 618.091   4
  -3   8   9 3368.75 859.765   4
  -3   8  -9 4391.56 1003.96   9
   3   8  -9 5977.85 1214.99   9
  -3   8   9 2841.15 813.612   5
   3   8   9 4376.86 994.016   5
  -3   8  10 2649.70 797.913   4
   3   9   0-79.7456 154.508   3
  -3   9   0-82.2406 124.838   4
   3  -9   0 199.328 151.826   1
   3  -9   0 103.015 136.728   8
  -3   9   0 17.2292 74.4552   5
  -3   9   0-46.9238 85.8754   7
   3   9   1 197.352 178.203   3
  -3   9  -1 255.924 120.604   4
  -3   9   1 340.501 206.289   4
   3   9  -1 74.4301 176.763   3
   3  -9  -1 406.161 251.402   1
   3  -9   1 300.075 222.931   1
   3   9  -1 265.000 94.2245   8
  -3  -9  -1 160.034 87.4980   8
   3  -9  -1 313.738 197.551   8
   3  -9  -1 323.898 140.423   7
  -3   9   1 431.383 178.728   5
  -3  -9   1 196.012 153.143   6
   3  -9   1 54.6671 81.5207   6
  -3   9  -2 159.095 148.589   4
  -3   9   2 189.218 170.002   4
   3   9   2-83.5151 179.590   3
   3   9  -2 9.93045 146.283   3
   3  -9   2-119.667 177.752   1
   3  -9  -2-31.4322 171.661   1
  -3   9   2 102.958 86.7918   9
  -3  -9  -2 14.2861 75.4038   8
  -3   9  -2 73.3373 80.0212   9
   3  -9  -2 127.236 194.830   8
   3  -9  -2 93.3291 116.757   7
  -3   9   2-56.6817 140.733   5
   3   9  -2 108.919 54.9588   7
  -3  -9   2-58.7675 129.638   6
   3   9   3 196.631 162.266   3
   3   9  -3-116.749 199.479   3
  -3   9   3 96.9009 220.125   4
  -3   9  -3 47.2365 67.5098   4
   3  -9  -3 132.216 172.282   1
   3  -9   3 395.644 284.183   1
  -3   9   3 68.3352 90.4514   9
  -3   9  -3 133.100 136.915   9
   3  -9  -3-90.1643 144.697   8
  -3   9   3 213.926 251.760   5
   3   9   4 23285.5 1380.71   3
   3   9  -4 25157.2 1453.93   3
  -3   9   4 22030.8 1646.87   4
   3  -9   4 22039.5 1358.21   1
   3  -9  -4 24558.3 1440.25   1
   3  -9  -4 23658.0 1490.37   8
  -3   9  -4 24289.9 1521.10   9
  -3   9   4 25783.2 1694.85   5
  -3   9  -4 23209.0 1073.85   6
   3   9  -4 21457.1 981.366   5
  -3   9   5 3410.89 716.977   4
   3   9   5 2452.81 453.223   3
   3   9  -5 2224.60 433.514   3
  -3   9  -5 2623.08 566.104   9
   3   9  -5 1650.53 472.299   9
  -3   9   5 2793.05 653.450   5
   3   9  -5 1455.45 283.052   5
  -3   9   6 25133.8 1986.51   4
   3   9   6 26824.8 1898.30   4
   3   9  -6 23219.4 1853.70   9
  -3   9  -6 25599.4 1925.06   9
  -3   9   6 23897.2 1904.86   5
   3   9   6 28003.7 2038.18   5
   3   9   7 85.2606 248.969   4
  -3   9   7 296.886 331.663   4
  -3   9  -7 61.1107 236.082   9
   3   9  -7-59.0731 222.005   9
  -3   9   7 223.720 338.555   5
   3   9   7 357.439 304.222   5
   3   9   8 1561.66 540.831   4
  -3   9   8 1037.71 490.077   4
   3   9  -8 1459.75 603.525   9
  -3   9  -8 1730.72 631.773   9
   3   9   8 1256.75 522.650   5
  -3   9   8 689.303 448.666   5
   3   9   9 377.787 257.150   4
  -3   9   9 512.360 285.438   4
  -3   9  -9 789.940 489.446   9
   3   9  -9 1573.19 629.608   9
   3   9   9 1338.97 619.762   5
  -3  10   0 149.267 196.897   4
   3  10   0-155.413 187.720   3
   3 -10   0-78.8550 171.920   1
   3 -10   0 192.476 179.363   8
  -3  10   0 20.2004 81.3097   5
   3  10   1 10725.4 1012.88   3
   3  10  -1 14577.0 1193.62   3
  -3  10  -1 13378.1 928.127   4
  -3  10   1 13396.1 1088.80   4
   3 -10   1 12454.4 1090.36   1
   3 -10  -1 13408.9 1132.26   1
   3 -10  -1 13024.0 955.435   8
   3  10  -1 12683.0 638.268   8
  -3 -10  -1 12288.0 668.422   8
  -3  10  -1 13072.4 653.080   7
  -3  10   1 12663.1 890.671   5
   3 -10   1 12795.1 706.670   6
  -3 -10   1 12242.9 931.706   6
  -3  10   2 99.8052 225.309   4
  -3  10  -2 385.843 161.839   4
   3  10   2 292.854 185.455   3
   3  10  -2-5.71077 158.944   3
   3 -10  -2 84.1098 142.497   1
   3 -10   2 41.7513 147.937   1
  -3  10   2 247.306 98.8280   9
   3  10  -2 313.104 129.288   8
  -3 -10  -2 160.784 113.073   8
   3 -10  -2 38.1008 106.154   8
  -3  10  -2 139.895 124.626   9
   3 -10  -2-26.5460 115.128   7
  -3 -10   2 30.4328 133.978   6
  -3  10   2 351.177 183.722   5
   3  10  -3 2706.79 491.213   3
  -3  10  -3 2551.84 324.272   4
   3  10   3 2436.00 462.984   3
  -3  10   3 2631.84 577.205   4
   3 -10   3 2932.23 535.226   1
   3 -10  -3 2624.11 506.401   1
   3  10  -3 2647.47 307.847   7
  -3  10   3 2895.22 442.817   9
   3 -10  -3 3712.50 592.402   8
  -3  10  -3 2747.62 454.524   9
  -3  10   3 2832.43 544.784   5
  -3  10   4 5799.38 868.214   4
   3  10  -4 5933.08 745.899   3
  -3  10  -4 5923.62 346.613   4
   3  10   4 4662.88 649.976   3
   3 -10  -4 5810.81 751.940   1
   3 -10   4 6086.22 758.476   1
   3 -10  -4 5930.87 780.406   8
  -3  10  -4 5297.29 725.663   9
   3  10  -4 6163.67 509.835   5
  -3  10  -4 5863.28 559.525   6
  -3  10   4 5713.55 823.992   5
  -3  10   5 365.662 324.075   4
   3  10   5 158.508 162.402   3
   3  10  -5 270.572 199.752   3
   3 -10  -5 198.507 213.093   8
   3  10  -5 200.466 183.624   9
  -3  10  -5 195.040 217.315   9
  -3  10   5 728.382 388.699   5
   3  10   6 2017.57 585.980   4
  -3  10   6 1532.95 539.903   4
   3  10  -6 2049.34 583.354   9
  -3  10  -6 2131.91 598.363   9
  -3  10   6 2361.76 644.609   5
   3  10   6 1816.60 567.986   5
   3  10   7 1859.50 568.321   4
  -3  10   7 1841.07 590.470   4
  -3  10  -7 398.756 330.161   9
   3  10  -7 847.058 433.445   9
  -3  10   7 2060.29 677.897   5
   3  10   7 527.290 345.839   5
  -3  10   8 38.2614 319.582   4
   3  10   8 433.640 391.515   4
  -3  10  -8 876.771 484.198   9
   3  10  -8 112.842 275.499   9
  -3  10   8 507.322 419.451   5
   3  10   8 36.8982 267.978   5
   3  10   9 12116.1 1568.29   4
  -3  10   9 12494.3 1651.03   4
  -3  10  -9 10680.1 1570.23   9
   3  11   0 284.285 266.233   3
  -3  11   0 79.1401 171.443   4
   3 -11   0 123.399 250.098   1
   3 -11   0 24.8731 154.134   8
  -3  11   0 16.0371 84.1521   5
  -3  11  -1 470.539 232.264   4
   3  11  -1 649.350 339.991   3
  -3  11   1 101.226 165.322   4
   3  11   1 489.746 280.259   3
   3 -11  -1 201.525 238.043   1
   3 -11   1 312.240 250.014   1
   3  11  -1 460.364 143.602   8
   3 -11  -1 410.824 196.453   8
  -3 -11  -1 817.506 211.068   8
  -3  11   1 478.456 205.080   5
   3 -11   1 558.786 180.602   6
  -3 -11   1 443.267 213.230   6
  -3  11  -1 514.645 141.916   7
  -3  11  -2 380.212 207.729   4
   3  11   2 233.931 191.635   3
   3  11  -2 167.569 239.769   3
  -3  11   2-15.7606 172.826   4
   3 -11  -2-8.00956 182.665   1
   3 -11   2 43.9473 157.539   1
  -3 -11  -2 68.3183 91.3476   8
   3 -11  -2 274.854 196.747   8
   3  11  -2 41.3274 65.2283   8
  -3  11  -2 56.5627 91.3420   9
  -3  11   2 179.561 71.7892   9
  -3 -11   2 66.4737 118.526   6
  -3  11   2-87.3763 170.662   5
   3 -11   2 160.975 111.796   6
   3 -11  -2 68.3715 91.9767   7
  -3  11  -3 2585.78 358.241   4
  -3  11   3 3207.21 684.794   4
   3  11  -3 2861.53 550.719   3
   3  11   3 2096.42 492.282   3
   3 -11  -3 2704.97 568.814   1
   3 -11   3 3093.71 578.958   1
  -3  11  -3 2685.37 470.198   9
  -3  11   3 2127.27 397.656   9
  -3 -11  -3 2390.77 412.858   8
   3 -11  -3 2473.79 491.645   8
   3  11  -3 2351.36 260.436   7
  -3  11   3 2978.87 581.972   5
   3  11  -4 17869.4 1364.89   3
   3  11   4 18029.4 1353.44   3
  -3  11  -4 17824.9 724.724   4
  -3  11   4 16572.0 1524.56   4
   3 -11   4 19715.7 1415.37   1
   3 -11  -4 18670.8 1396.20   1
   3 -11  -4 17636.1 1362.92   8
  -3  11  -4 19499.2 1384.07   9
  -3  11   4 16897.1 1431.97   5
   3  11  -4 18115.1 852.141   5
   3  11   5 7496.26 860.507   3
  -3  11   5 9584.56 1256.34   4
   3  11  -5 6003.41 795.888   3
   3 -11  -5 6099.24 873.161   8
  -3  11  -5 7669.26 979.813   9
  -3  11   5 6322.65 960.915   5
   3  11   5 5876.47 924.883   5
   3  11   6 17943.6 1666.89   4
  -3  11   6 18214.4 1805.56   4
  -3  11  -6 15646.4 1531.29   9
   3  11  -6 16927.7 1629.21   9
   3 -11  -6 14895.7 1432.75   8
  -3  11   6 16459.2 1633.78   5
   3  11   6 18520.4 1747.29   5
   3  11   7 1274.04 540.488   4
  -3  11   7 1280.21 545.056   4
   3  11  -7 327.084 309.859   9
  -3  11  -7 439.259 354.256   9
  -3  11   7 1020.18 500.331   5
   3  11   7 1348.10 527.818   5
  -3  11   8 69.8979 252.339   4
   3  11   8 542.693 393.654   4
  -3  11  -8 1252.46 587.756   9
   3  11  -8 1151.23 678.626   9
   3  11   8-55.1563 378.442   5
  -3  11   8 645.583 402.601   5
   3  11   9 504.374 467.816   4
  -3  11  -9 489.038 357.740   9
   3  12   0 214.503 178.038   3
  -3  12   0 71.1099 186.714   4
   3 -12   0-186.760 278.548   1
   3 -12   0-25.1841 108.337   8
  -3 -12   0-66.3300 154.373   6
  -3  12   0 135.563 114.114   5
  -3  12  -1 110.656 175.511   4
   3  12  -1-67.0460 208.022   3
  -3  12   1-22.8675 166.950   4
   3  12   1-55.1355 215.455   3
   3 -12  -1 451.361 287.810   1
   3 -12   1-98.2903 241.963   1
   3  12  -1-25.4206 67.0536   8
  -3 -12  -1-30.5346 70.6754   8
   3 -12  -1 201.778 188.727   8
  -3  12  -1 219.122 125.122   7
   3 -12   1 30.5636 111.362   6
  -3  12   1 38.7744 116.752   5
  -3 -12   1 245.788 208.323   6
   3  12   2 425.533 317.614   3
  -3  12  -2 38.4891 172.452   4
  -3  12   2 114.222 211.508   4
   3  12  -2-94.2834 224.286   3
   3 -12  -2 22.6924 214.922   1
   3 -12   2 337.056 218.768   1
  -3  12   2 151.241 135.246   9
   3 -12  -2 261.391 183.217   8
  -3 -12  -2 61.3251 121.709   8
  -3  12  -2 58.2637 95.6992   9
   3  12  -2 120.614 113.027   8
   3 -12  -2 165.896 150.461   7
  -3  12   2 323.200 231.678   5
   3 -12   2 146.549 130.620   6
  -3 -12   2 270.249 226.991   6
  -3  12   3 7824.55 1026.46   4
  -3  12  -3 7471.74 642.014   4
   3  12   3 6127.88 840.909   3
   3  12  -3 7435.63 933.217   3
   3 -12   3 8113.92 969.985   1
   3 -12  -3 8704.89 999.301   1
   3 -12  -3 6993.92 827.042   8
  -3  12  -3 8217.56 810.798   9
  -3 -12  -3 6849.95 702.571   8
  -3  12   3 8062.26 757.498   9
  -3  12   3 7560.59 923.740   5
  -3  12   4 2516.01 652.850   4
  -3  12  -4 1694.72 261.216   4
   3  12   4 1166.41 354.684   3
   3  12  -4 2059.18 532.391   3
   3 -12  -4 1588.12 468.310   8
  -3 -12  -4 1523.00 361.267   8
  -3  12  -4 1808.20 454.994   9
  -3  12   4 1757.90 490.445   5
   3  12   5 6702.12 872.525   3
   3  12  -5 6579.47 867.882   3
  -3  12   5 8639.42 1201.30   4
  -3  12  -5 6432.40 901.147   9
   3 -12  -5 6920.92 947.538   8
   3  12   5 9857.79 1236.39   5
  -3  12   5 6998.92 1010.74   5
   3  12   6 2566.84 695.966   4
  -3  12   6 2360.69 702.296   4
   3 -12  -6 1672.38 529.411   8
   3  12  -6 1493.28 539.964   9
  -3  12  -6 1943.56 596.299   9
   3  12   6 1838.37 636.976   5
  -3  12   6 2012.29 598.293   5
   3  12   7 3481.32 838.566   4
  -3  12   7 1348.12 603.391   4
   3 -12  -7 3073.30 710.927   8
   3  12  -7 1942.13 644.939   9
  -3  12  -7 2617.22 711.600   9
   3  12   7 4434.58 973.205   5
  -3  12   7 2911.87 766.942   5
   3  12   8 423.464 309.542   4
  -3  12   8-155.323 312.809   4
  -3  12  -8 367.908 395.385   9
   3  12  -8 527.487 412.654   9
   3  12   8 859.047 473.842   5
  -3  12   8 1049.01 646.849   5
  -3  12  -9 2474.74 831.403   9
   3 -13   0-287.736 285.577   1
  -3  13   0 67.9645 256.612   4
   3  13   0-500.201 291.929   3
  -3  13   0-17.7735 84.6337   5
  -3 -13   0-71.6960 126.997   6
   3  13   1-22.6772 221.684   3
   3  13  -1-104.457 260.483   3
  -3  13  -1 79.0834 149.218   4
  -3  13   1-103.351 252.709   4
   3 -13  -1-28.8286 185.280   1
   3 -13   1-28.7373 187.111   1
   3 -13  -1 95.5643 109.847   8
  -3 -13  -1 71.6461 90.4986   8
   3  13  -1 195.453 121.584   8
  -3  13   1-69.8872 188.482   5
   3 -13   1 97.5014 106.045   6
  -3 -13   1 49.2737 175.692   6
  -3  13  -2 117.060 111.008   4
   3  13  -2 183.502 246.899   3
  -3  13   2 513.788 376.394   4
   3  13   2-40.0767 206.463   3
   3 -13  -2-26.8041 191.358   1
   3 -13   2 448.447 311.093   1
   3 -13  -2 418.545 264.791   8
  -3 -13  -2 219.219 156.421   8
  -3  13   2 63.4973 114.535   9
  -3  13  -2 64.3265 79.9986   9
   3  13  -2 127.476 99.2812   8
  -3  13  -2 64.8290 71.5169   7
  -3  13   2 626.737 262.247   5
   3 -13   2 168.355 140.708   6
  -3 -13   2 182.532 207.678   6
   3 -13  -2 166.031 142.943   7
  -3  13  -3 685.574 226.330   4
  -3  13   3 259.803 215.105   4
   3  13   3 1147.41 433.339   3
   3  13  -3 983.997 387.087   3
   3 -13   3 1184.54 399.226   1
   3 -13  -3 1378.85 463.323   1
   3 -13  -3 954.988 330.520   8
  -3  13  -3 613.103 275.567   9
  -3 -13  -3 815.725 305.228   8
  -3  13   3 916.757 382.141   5
   3  13  -4 8759.78 1057.98   3
   3  13   4 8436.42 1026.52   3
  -3  13   4 9711.30 1253.27   4
  -3 -13  -4 8742.85 877.867   8
   3 -13  -4 8378.06 977.885   8
  -3  13  -4 8738.33 957.757   9
  -3  13   4 9003.14 1113.51   5
   3  13  -5 5465.39 835.749   3
  -3  13   5 4681.16 918.435   4
  -3  13  -5 4806.14 811.970   9
   3 -13  -5 5102.70 815.529   8
  -3  13   5 6751.36 1019.55   5
   3  13   5 5092.07 915.777   5
  -3  13   6 17533.1 1845.92   4
   3  13   6 16284.6 1704.57   4
   3  13  -6 16012.3 1638.61   9
   3 -13  -6 13441.0 1420.68   8
  -3  13  -6 15432.7 1542.51   9
   3  13   6 17131.0 1746.76   5
  -3  13   6 17040.0 1740.77   5
   3  13   7 1112.56 556.654   4
  -3  13   7 1238.22 541.383   4
  -3  13  -7 1125.57 499.284   9
   3 -13  -7 2076.19 636.997   8
   3  13  -7 988.562 457.659   9
   3  13   7 918.342 560.216   5
  -3  13   7 1294.52 556.051   5
  -3  13   8 775.947 557.643   4
   3  13   8 995.494 557.471   4
   3  13  -8-390.279 382.150   9
   3 -13  -8 150.598 220.792   8
  -3  13  -8 1362.06 560.104   9
   3 -14   0 685.670 393.574   1
  -3  14   0 10.9152 153.060   4
   3  14   0-562.506 328.233   3
  -3  14   0-30.8038 107.981   5
  -3 -14   0 243.494 224.150   6
   3  14   1 11476.5 1258.78   3
  -3  14  -1 11551.1 1059.02   4
  -3  14   1 8577.49 1041.87   4
   3  14  -1 9944.12 1174.89   3
   3 -14   1 9363.82 1140.46   1
   3 -14  -1 9864.91 1178.01   1
   3  14  -1 10041.5 719.255   8
  -3 -14  -1 9682.01 729.630   8
   3 -14  -1 9291.21 944.194   8
  -3 -14   1 11046.8 1038.09   6
  -3  14   1 11420.5 963.299   5
   3 -14   1 10949.4 832.631   6
  -3  14  -2 18.3190 136.605   4
  -3  14   2-13.6308 226.629   4
   3  14   2-42.6791 278.598   3
   3  14  -2 93.5301 234.159   3
   3 -14   2 180.666 242.787   1
   3 -14  -2-137.281 274.145   1
   3 -14  -2 161.045 175.606   8
  -3  14  -2 30.4878 82.5302   9
  -3 -14  -2 205.334 141.483   8
  -3  14  -2 64.6427 102.285   7
  -3  14   2-100.974 224.829   5
  -3 -14   2 199.421 181.376   6
   3 -14   2 15.6798 93.4287   6
  -3  14  -3 102.639 139.504   4
  -3  14   3-143.633 304.326   4
   3  14   3 296.981 325.636   3
   3  14  -3 39.7466 211.000   3
  -3 -14  -3 101.556 97.6660   8
   3 -14  -3 131.924 176.981   8
  -3  14  -3 329.077 195.891   9
  -3  14   3-86.2693 269.641   5
   3  14   4 69.7034 227.028   3
   3  14  -4 1140.44 410.587   3
  -3  14   4 877.902 396.572   4
  -3 -14  -4 230.870 141.989   8
  -3  14  -4 621.823 290.491   9
   3 -14  -4 832.470 346.692   8
  -3  14   4 678.249 369.797   5
   3  14   4 1424.35 516.772   5
  -3  14   5 160.591 238.662   4
   3 -14  -5 92.3675 213.142   8
  -3  14  -5-40.5396 201.309   9
  -3 -14  -5 326.887 255.480   8
  -3  14   5-49.0939 217.099   5
   3  14   5 150.793 200.480   5
   3  14   6 1951.60 627.593   4
  -3  14   6 1564.58 608.086   4
   3 -14  -6 2651.77 636.197   8
   3  14  -6 942.225 429.936   9
  -3  14  -6 1742.11 540.854   9
  -3  14   6 1151.00 501.515   5
   3  14   6 1687.75 594.316   5
   3  14   7 342.514 367.928   4
  -3  14   7-999.304 524.427   4
  -3  14  -7-24.0857 220.191   9
   3  14  -7 118.260 228.464   9
   3 -14  -7-98.3243 297.173   8
  -3  14   7-27.7090 315.115   5
   3  14   7 593.384 424.588   5
  -3  14  -8 21.7798 247.792   9
   3  14  -8 293.205 313.533   9
   3 -15   0 37.6849 345.091   1
  -3  15   0 335.731 232.992   4
   3  15   0 110.226 236.046   3
  -3 -15   0-36.8643 152.844   6
  -3  15   0-0.72627 123.310   5
  -3  15  -1 407.550 257.005   4
  -3  15   1 302.074 287.365   4
   3  15   1 58.1701 221.850   3
   3  15  -1 40.4109 309.319   3
   3 -15  -1-32.6517 137.671   8
   3 -15   1-36.2248 110.137   6
  -3 -15   1 173.161 171.679   6
  -3  15   1-80.3141 170.767   5
  -3  15  -2 77.4422 169.459   4
  -3  15   2 210.743 270.655   4
   3  15   2-249.992 299.797   3
   3  15  -2-57.9049 309.436   3
   3 -15  -2-6.03694 139.366   8
  -3 -15  -2 254.169 161.264   8
  -3  15  -2 76.5243 127.184   9
  -3  15   2-57.9692 164.860   5
   3 -15   2 63.7216 122.591   6
  -3 -15   2 386.360 276.979   6
  -3  15  -3 1023.87 324.267   4
  -3  15   3 1310.97 509.183   4
   3  15   3 1900.66 556.661   3
   3  15  -3 976.528 414.711   3
  -3 -15  -3 1057.87 306.855   8
  -3  15  -3 1322.63 370.454   9
   3 -15  -3 1895.35 493.354   8
  -3  15   3 1416.78 437.991   5
  -3  15   4 8864.70 1276.96   4
   3  15   4 8331.02 1126.32   3
   3  15  -4 10998.5 1323.23   3
   3 -15  -4 10077.7 1138.26   8
  -3 -15  -4 10032.0 979.434   8
  -3  15  -4 10031.7 1058.02   9
  -3  15   4 12073.3 1347.98   5
   3  15   4 8851.47 1193.85   5
  -3  15   5 5490.03 1044.14   4
  -3  15  -5 4765.14 819.992   9
  -3 -15  -5 4861.90 752.222   8
   3 -15  -5 4346.00 818.942   8
   3  15   5 5249.97 984.151   5
  -3  15   5 5532.15 993.488   5
   3  15   6 10068.9 1450.58   4
  -3  15   6 13282.1 1686.92   4
  -3  15  -6 12052.0 1383.55   9
  -3 -15  -6 8974.08 1119.44   8
   3  15  -6 8974.11 1281.16   9
   3 -15  -6 11447.6 1364.94   8
   3  15   6 14290.5 1681.62   5
  -3  15   6 10485.9 1446.22   5
   3  15   7 334.583 336.972   4
  -3  15   7-433.601 468.416   4
  -3  15  -7 573.326 256.228   9
  -3 -15  -7 356.849 295.269   8
   3 -15  -7 938.406 456.110   8
   3  15  -7 710.590 483.955   9
  -3  15   7 1109.72 570.848   5
   3  15   7 879.501 607.134   5
  -3  16   0 234.653 262.496   4
   3  16   0-159.892 278.199   3
  -3  16   0 39.7165 114.357   5
  -3 -16   0-107.699 203.126   6
  -3  16  -1 535.283 299.257   4
  -3  16   1 587.827 306.380   4
   3  16   1 501.776 306.807   3
   3  16  -1 492.713 370.127   3
   3 -16  -1 181.370 178.926   8
  -3  16   1 192.235 133.240   5
  -3 -16   1 147.521 185.192   6
   3 -16   1 186.476 174.645   6
  -3  16   2 597.485 337.837   4
  -3  16  -2 776.179 312.339   4
   3  16   2 1441.13 494.715   3
   3  16  -2 456.310 299.694   3
  -3 -16  -2 818.101 229.026   8
   3 -16  -2 1292.30 413.890   8
  -3  16   2 704.345 320.003   5
  -3 -16   2 1189.54 387.096   6
   3 -16   2 933.950 272.676   6
  -3  16   3 2539.55 709.503   4
   3  16   3 2171.00 614.544   3
   3  16  -3 2291.25 625.506   3
  -3 -16  -3 3517.68 557.054   8
   3 -16  -3 3255.51 642.294   8
  -3  16  -3 2552.87 501.962   9
  -3  16   3 3298.24 697.740   5
   3  16   3 3498.82 751.942   5
  -3  16   4 679.553 409.859   4
  -3  16  -4 536.742 268.088   9
  -3 -16  -4 805.022 297.370   8
   3 -16  -4 793.055 361.002   8
  -3  16   4 164.727 225.745   5
   3  16   4 849.345 413.087   5
  -3  16   5 4449.80 973.231   4
  -3 -16  -5 6194.44 851.908   8
   3 -16  -5 5255.60 878.502   8
  -3  16   5 6676.91 1113.68   5
   3  16   5 8192.76 1236.63   5
   3  16   6 179.218 415.920   4
  -3  16   6 159.369 395.200   4
   3  16  -6 530.562 372.058   9
  -3 -16  -6 372.444 295.165   8
   3 -16  -6 152.637 335.614   8
  -3  16   6 764.825 450.627   5
   3  16   6 161.753 331.962   5
   3 -16  -7 928.165 490.418   8
   3  16  -7 1011.01 450.231   9
  -3 -16  -7 233.653 203.838   8
   3  17   0 458.878 366.244   3
  -3  17   0-130.037 234.225   4
  -3 -17   0 204.296 277.767   6
  -3  17  -1 524.018 325.142   4
   3  17   1 195.240 226.395   3
   3  17  -1-56.1716 292.474   3
  -3  17   1-228.610 216.355   4
   3 -17  -1 132.453 160.282   8
  -3  17   1 141.873 183.781   5
  -3 -17   1-198.816 253.267   6
   3 -17   1 133.489 139.255   6
  -3  17  -2 982.209 382.871   4
   3  17   2 368.232 271.797   3
  -3  17   2 435.970 355.641   4
   3  17  -2 99.3483 323.505   3
  -3 -17  -2 466.391 219.557   8
   3 -17  -2 264.035 212.461   8
   3 -17   2 145.839 154.422   6
  -3 -17   2 250.963 264.886   6
  -3  17   2 503.829 301.039   5
  -3  17   3 580.259 436.321   4
   3  17   3 301.663 343.137   3
   3  17  -3 345.776 345.017   3
  -3 -17  -3-81.9807 148.033   8
   3 -17  -3 126.468 214.791   8
  -3  17   3 0.56514 224.781   5
   3  17   3 503.466 340.222   5
  -3  17   4 4856.52 1020.54   4
   3 -17  -4 3418.21 707.795   8
  -3 -17  -4 4718.45 698.546   8
   3  17   4 5011.40 955.768   5
  -3  17   4 6140.93 1013.04   5
   3  17   5 1281.57 595.419   4
  -3  17   5 1462.16 548.769   4
   3 -17  -5 1038.86 456.545   8
   3  17   5 2033.43 673.655   5
  -3  17   5 2228.39 687.616   5
   3  17   6 9024.36 1424.45   4
  -3  17   6 7128.65 1319.11   4
   3  17  -6 6530.68 1139.05   9
   3 -17  -6 6699.69 1089.08   8
  -3  17   6 7113.97 1232.29   5
   3  17   6 7662.83 1340.70   5
   3  17  -7-484.390 501.174   9
  -3  18   0-0.60662 237.014   4
   3  18   0 29.9104 272.065   3
  -3 -18   0-13.7148 273.254   6
   3 -18   0 12.8410 144.407   6
  -3  18  -1 6180.82 935.406   4
  -3  18   1 5460.01 986.580   4
   3  18   1 4927.49 973.390   3
   3  18  -1 3864.32 872.203   3
   3  18   1 6037.55 891.405   5
  -3 -18   1 5001.10 830.017   6
   3 -18   1 4266.29 628.801   6
  -3  18  -2-48.2399 214.506   4
  -3  18   2-95.9937 256.124   4
   3  18   2 154.758 257.821   3
   3  18  -2 590.262 499.635   3
   3 -18  -2 49.9020 183.120   8
  -3 -18   2-12.8908 155.284   6
   3 -18   2-83.8685 138.236   6
   3  18   2 195.940 278.060   5
  -3  18   2 369.049 250.292   5
  -3  18   3-62.1000 321.610   4
   3 -18  -3 168.378 254.885   8
  -3  18   3 72.6694 221.734   5
   3  18   3-329.230 337.433   5
  -3  18   4 431.439 429.031   4
   3 -18  -4 166.125 236.270   8
  -3  18   4 142.491 340.160   5
   3  18   5 703.161 532.893   4
  -3  18   5 567.420 417.368   4
   3 -18  -5-630.757 366.815   8
  -3  18   5 466.957 344.498   5
   3  18   5 347.830 416.072   5
   3 -18  -6 1127.87 460.032   8
   3  18  -6 1227.38 439.059   9
  -3  18   6 508.614 382.274   5
  -3 -19   0 260.948 279.872   6
   3 -19   0 183.497 229.802   6
  -3  19  -1 176.099 232.160   4
  -3  19   1-15.6754 260.607   4
  -3 -19  -1 103.367 320.983   6
  -3 -19   1 142.096 247.867   6
   3 -19   1-55.9496 166.481   6
  -3  19   2-352.739 388.109   4
   3 -19  -2 290.627 317.620   8
  -3 -19   2 319.274 342.484   6
   3  19   2 81.3056 220.317   5
  -3  19   3-66.1510 346.110   4
   3 -19  -3 216.868 243.448   8
  -3  19   3 111.359 269.605   5
   3  19   3 404.363 381.463   5
  -3  19   4 3640.93 879.756   4
   3 -19  -4 5268.80 921.336   8
   3  19   4 5638.63 1062.98   5
  -3  19   4 5215.85 989.097   5
   3  19  -5 1133.00 459.696   9
   3 -19  -5 754.368 423.230   8
   3  19   5 1012.52 464.302   5
  -3  19   5 840.836 425.797   5
   3  19  -6 7503.87 1259.29   9
  -3  20   0 175.195 309.237   4
   3 -20   0 112.444 170.613   6
  -3 -20   0-190.609 260.429   6
  -3  20  -1 119.857 261.435   4
  -3  20   1 5.35130 234.523   4
  -3 -20   1-202.065 295.608   6
  -3 -20  -1-95.4450 214.486   6
   3 -20  -2-509.027 312.697   8
  -3 -20   2 15.2408 183.184   6
  -3  20   3 3249.49 876.446   4
   3 -20  -3 3033.83 711.165   8
   3  20   3 3464.26 811.753   5
   3 -20  -4 1252.25 520.785   8
   3  20   4 684.139 437.226   5
   3 -20  -5 1591.74 546.097   8
   3  20  -5 1525.07 546.904   9
  -3  20   5 1362.03 537.902   5
   3  20   5 1991.34 699.025   5
  -3  21   0 122.948 257.355   4
  -3 -21   0-408.355 303.517   6
  -3  21   1-123.655 293.287   4
  -3 -21   1-182.313 310.328   6
  -3 -21  -1 68.6283 252.254   6
  -3  21   2 416.534 242.399   4
  -3 -21   2-122.274 219.068   6
  -3  21   3-52.2909 410.926   4
   3 -21  -3 528.759 278.151   8
   3 -21  -4 1672.66 585.493   8
   3  21   4 2770.94 787.866   5
  -3  22   0-203.591 388.493   4
  -3 -22   0-15.7445 218.545   6
  -3  22   1 3230.07 872.866   4
  -3 -22  -1 1897.44 611.022   6
  -3 -22   1 2573.49 662.555   6
  -3  22   2 333.334 361.689   4
  -3 -22   2 158.806 242.258   6
   3 -22  -3 1199.96 388.560   8
  -3  23   1-30.9193 288.570   4
  -3 -23   1 335.076 220.090   6
  -4   0   0 481237. 3062.37   8
   4   0   0 465122. 3009.37   8
   4   0   0 485142. 3097.45   6
   4   0  -1 28033.5 821.310   8
  -4   0   1 28063.1 971.102   7
   4   0  -1 30011.1 980.358   7
   4   0  -2 427134. 4779.09   4
   4   0  -2 409792. 4886.96   2
   4   0   2 412821. 4849.23   2
   4   0  -2 444453. 4401.95   7
   4   0  -2 438177. 4469.42   5
   4   0  -3 132140. 2946.25   4
   4   0  -3 133887. 2629.64   2
   4   0   3 134259. 2594.90   2
   4   0  -3 128881. 2796.97   9
   4   0   3 131172. 2949.08   9
   4   0  -3 138945. 2881.89   5
   4   0   4 70265.2 1711.88   3
   4   0  -4 66310.2 1708.81   3
   4   0  -4 67364.5 1754.64   2
   4   0   4 65270.7 1687.83   2
   4   0  -4 68010.2 2367.49   9
   4   0   5 25340.0 1110.22   4
   4   0  -5 27208.5 988.686   3
   4   0   5 26934.6 958.394   3
   4   0  -5 26838.0 1677.87   9
  -4   0   5 26538.5 1549.58   5
   4   0   6 50363.4 1015.85   3
   4   0  -6 47747.0 1016.69   3
   4   0   6 48902.7 1716.91   4
   4   0  -6 51681.1 2587.08   9
   4   0   6 50416.0 2198.74   5
  -4   0   6 48961.9 2290.92   5
   4   0   7 111.466 153.847   4
  -4   0   7 272.170 266.126   5
   4   0  -7 569.025 351.249   9
   4   0   7 321.627 255.512   5
   4   0  -8 1070.96 527.502   9
   4   0   8 903.918 385.810   5
   4   0  -9 609.841 405.895   9
   4   0   9 451.903 301.852   5
   4   0  10 8408.43 1242.00   5
  -4  -1   0 45758.0 1674.33   2
   4   1   0 46369.2 1647.00   2
  -4   1   0 45656.6 1059.51   8
  -4  -1   0 46111.8 829.005   8
   4  -1   0 47418.3 1077.69   8
   4   1   0 46711.5 1070.27   6
   4  -1   0 46371.2 880.519   6
  -4  -1   0 47270.7 1083.73   6
   4  -1  -1 75658.3 1843.75   4
   4   1   1 74423.7 2059.06   2
   4   1  -1 76793.6 2096.26   2
   4   1  -1 72136.5 2002.03   3
   4   1  -1 73218.2 1208.77   8
   4  -1  -1 73044.1 1442.18   8
  -4   1   1 78275.0 1635.12   7
   4   1  -1 77954.6 1542.41   7
  -4  -1   1 74751.8 1530.69   7
   4  -1  -1 76358.0 1595.75   7
   4  -1  -2 817.152 233.704   4
   4   1   2 761.710 206.484   2
   4   1  -2 526.134 196.566   2
   4   1   2 709.282 241.060   3
   4   1  -2 271.627 164.238   3
   4  -1   2 654.315 191.049   9
   4  -1  -2 444.562 158.473   7
   4   1  -2 977.948 221.690   7
   4  -1  -2 918.505 224.319   5
   4  -1  -3 31296.0 1486.95   4
   4   1  -3 29879.9 1380.71   4
  -4   1   3 28041.8 1466.01   4
   4   1  -3 30192.8 1220.11   2
   4   1  -3 28392.2 1164.41   3
   4   1   3 29440.5 1163.71   3
   4   1   3 26568.5 1127.89   2
   4  -1   3 31932.1 1462.12   9
   4   1   3 28941.2 1396.75   9
   4  -1  -3 28163.1 1312.25   9
   4   1  -3 28665.1 1276.04   5
   4  -1  -3 30244.7 1386.98   5
   4   1  -4 9332.99 834.938   4
  -4   1   4 10348.9 970.462   4
   4  -1   4 8954.57 518.163   4
   4  -1  -4 8212.51 654.047   2
   4   1   4 9334.80 615.716   3
   4   1  -4 9412.33 631.862   3
   4  -1   4 9127.06 672.465   2
   4   1  -4 9522.76 893.167   9
   4  -1  -4 9156.96 879.663   9
  -4   1   4 9509.71 866.543   5
   4   1   5 2395.96 296.150   3
   4   1   5 2354.08 369.453   4
   4  -1   5 2115.25 303.724   4
  -4   1   5 2054.53 475.425   4
  -4   1   5 2337.27 488.711   5
   4   1  -5 2829.01 322.962   3
   4  -1   5 2373.53 302.895   2
   4  -1  -5 2701.61 329.744   3
   4  -1  -5 2666.78 331.633   2
   4  -1   5 2348.71 296.299   3
   4  -1  -5 3018.02 575.219   9
   4   1  -5 1939.93 472.299   9
  -4   1   6 798.677 333.128   5
   4   1   6 1395.32 336.591   4
   4   1   6 760.301 139.405   3
   4  -1   6 1266.07 276.320   4
   4   1  -6 1019.32 157.714   3
   4  -1  -6 720.236 137.256   3
   4  -1   6 495.731 106.308   3
   4   1  -6 1065.01 435.205   9
   4  -1  -6 859.367 383.668   9
   4  -1   6 836.043 294.481   5
   4   1   7 12.5398 145.612   4
   4  -1   7 5.97784 123.630   4
  -4   1   7-195.215 195.132   5
   4  -1  -7 158.896 289.821   9
   4   1  -7 27.6752 321.145   9
   4   1   7 564.911 323.498   5
   4  -1   7-38.9897 169.826   5
   4   1   8 2014.96 450.669   4
  -4   1   8 1420.37 521.380   5
   4   1  -8 2186.80 680.049   9
   4  -1  -8 3535.57 801.399   9
   4   1   8 2518.78 626.366   5
   4  -1   8 2441.59 595.794   5
  -4   1   9 1140.72 522.027   5
   4  -1  -9 1338.29 595.339   9
   4   1  -9 90.0919 288.628   9
   4   1   9 505.074 338.255   5
   4  -1   9 1160.50 467.335   5
   4   1  10 1790.76 659.197   5
   4  -2   0 108513. 2035.06   4
  -4  -2   0 111897. 2517.88   2
   4   2   0 116374. 2572.96   2
   4   2   0 109136. 2452.68   3
   4  -2   0 106578. 1779.75   8
  -4  -2   0 111127. 1061.28   8
  -4   2   0 111002. 1795.28   8
  -4  -2   0 109621. 1786.28   6
   4  -2  -1 6361.44 574.802   4
  -4   2   1 5234.09 521.186   4
  -4  -2  -1 4659.21 530.150   2
  -4  -2   1 5629.61 578.350   2
   4   2  -1 4376.64 517.751   2
   4   2   1 5658.40 567.668   3
   4   2  -1 4995.26 538.006   3
   4   2   1 5404.77 566.028   2
   4  -2  -1 4834.69 403.497   8
  -4  -2   1 5685.32 419.867   7
  -4   2   1 5266.81 444.326   7
   4   2  -1 5093.15 427.008   6
   4  -2  -1 5665.14 456.092   7
   4   2  -1 4964.31 388.729   7
   4  -2  -2 17245.1 1040.50   4
  -4   2   2 16165.2 1031.22   4
  -4  -2   2 14905.7 936.658   2
  -4  -2  -2 16228.9 972.584   2
   4   2   2 15352.8 879.791   3
   4   2  -2 14467.2 865.937   3
   4  -2  -2 15315.3 784.446   9
   4   2  -2 17231.3 838.952   7
   4  -2   2 16114.3 857.355   9
   4  -2  -2 16623.9 881.672   7
   4  -2  -2 17098.9 947.785   5
  -4   2   3 40650.9 1804.19   4
   4   2  -3 42572.2 1624.47   4
   4  -2  -3 38721.9 1701.23   4
   4   2   3 42088.6 1393.57   3
   4   2  -3 40662.5 1388.18   3
  -4  -2   3 42389.6 1562.41   2
   4  -2  -3 41875.0 1601.65   9
   4  -2   3 42096.4 1678.22   9
   4  -2  -3 45346.9 1748.43   5
   4   2  -3 41750.2 1499.97   5
  -4   2   3 43214.1 1686.70   5
  -4   2   4 17338.1 1276.49   4
   4  -2   4 18871.0 641.730   4
   4   2  -4 20049.4 1206.90   4
   4   2  -4 18297.0 879.863   3
   4   2   4 19074.9 891.890   3
   4   2  -4 21059.2 1335.76   9
   4  -2  -4 20854.7 1325.51   9
   4   2  -4 19975.2 1171.36   5
  -4   2   4 18884.1 1251.06   5
   4   2   5 12938.6 683.917   3
   4   2  -5 13483.3 712.878   3
  -4   2   5 14912.3 1266.90   4
   4  -2   5 12698.6 641.231   4
   4   2   5 12837.2 895.997   4
   4  -2   5 12849.8 782.457   2
   4  -2  -5 13143.9 791.573   2
   4   2  -5 12849.1 1188.77   9
   4  -2  -5 12506.0 1173.82   9
  -4   2   5 14235.6 1193.29   5
   4  -2   6 11260.2 690.420   4
   4   2   6 11239.7 535.912   3
   4   2  -6 11774.3 566.198   3
   4   2   6 11939.0 949.429   4
   4  -2   6 11281.9 557.207   3
  -4   2   6 10917.5 1163.35   4
   4  -2   6 11951.4 598.174   3
   4  -2   6 10782.8 534.765   1
   4  -2   6 11374.9 594.630   2
   4  -2  -6 12501.7 584.873   1
   4  -2  -6 11346.8 596.239   3
   4  -2  -6 13263.1 1317.00   9
   4   2  -6 12835.5 1307.48   9
  -4   2   6 11744.7 1171.47   5
   4  -2   6 11576.8 1003.68   5
   4   2   7 2281.10 451.431   4
  -4   2   7 1871.53 540.138   4
   4  -2  -7 2141.66 563.839   9
   4   2  -7 1402.04 510.198   9
   4  -2   7 2355.92 508.810   5
  -4   2   7 2369.02 595.548   5
   4   2   7 2517.74 597.366   5
  -4   2   8-23.2757 205.107   5
   4   2   8 132.324 192.595   4
   4  -2  -8 741.132 461.037   9
   4   2  -8-111.009 285.082   9
   4   2   8 561.094 396.254   5
   4  -2   8-42.8239 198.941   5
  -4   2   9 284.578 273.357   5
   4  -2  -9 1080.44 488.728   9
   4   2  -9 1142.44 590.874   9
   4   2   9 1208.10 510.449   5
   4  -2   9 1218.63 462.906   5
   4   2  10 1171.93 486.966   5
  -4   3   0 149134. 2379.34   4
   4  -3   0 151284. 2553.01   4
  -4  -3   0 151139. 2877.26   3
   4   3   0 149422. 2894.10   3
  -4  -3   0 149557. 2906.39   2
   4  -3   0 150478. 2236.50   8
  -4   3   0 153409. 2259.70   8
  -4  -3   0 150810. 2260.69   6
   4  -3  -1 77926.4 2071.89   4
   4  -3   1 74929.7 1501.80   4
  -4   3   1 73093.9 2000.89   4
   4   3  -1 75203.6 2024.88   3
   4   3   1 75181.8 2026.54   3
  -4  -3  -1 74893.9 2028.22   3
  -4  -3   1 77416.5 2071.24   3
  -4  -3   1 75754.2 2073.71   2
  -4  -3  -1 73751.4 2037.44   2
  -4   3   1 76991.0 1701.11   8
   4  -3   1 76791.0 1389.88   9
   4  -3  -1 75676.5 1682.77   8
  -4  -3   1 77520.2 1505.44   7
  -4   3   1 79277.0 1737.67   7
   4   3  -1 78729.5 1762.72   6
   4  -3  -1 78741.3 1787.90   5
   4  -3  -1 78308.7 1700.97   7
   4   3  -1 78909.0 1489.78   7
   4  -3   2 35379.5 779.636   4
  -4   3   2 29887.5 1438.84   4
   4   3  -2 27943.4 1214.89   3
   4   3   2 30472.6 1258.86   3
   4  -3  -2 27996.6 1393.00   4
  -4  -3  -2 30795.8 1321.71   3
  -4  -3  -2 29521.9 1307.60   2
  -4  -3   2 30759.2 1331.49   2
  -4  -3   2 30153.8 1299.99   3
   4  -3   2 31709.2 1223.30   9
   4  -3  -2 30674.4 1117.93   9
   4   3  -2 32611.7 1126.23   7
   4  -3  -2 31674.6 1235.48   7
   4  -3  -2 32398.7 1348.22   5
  -4   3   3 61637.7 2259.10   4
   4   3  -3 67071.6 1823.97   3
   4   3   3 66947.5 1813.98   3
   4  -3  -3 71690.7 2393.87   4
  -4  -3   3 63130.3 1916.86   2
  -4  -3  -3 66525.3 1965.71   2
  -4   3  -3 63286.6 2008.22   9
   4  -3  -3 64533.1 2022.48   9
   4  -3   3 67877.7 2156.17   9
   4  -3  -3 69115.3 2214.09   5
  -4   3   3 62582.1 2104.64   5
   4   3  -3 68992.4 1888.47   5
  -4   3   4 677.700 305.244   4
   4   3  -4 280.018 180.426   4
   4   3  -4 77.4765 69.8557   3
  -4  -3   4 137.326 168.080   2
   4   3   4 352.945 161.414   3
  -4  -3  -4 550.716 184.630   2
  -4   3  -4 287.536 203.269   9
   4  -3  -4 308.730 197.444   9
   4   3  -4 163.579 157.579   9
   4   3  -4 413.475 215.080   5
  -4   3   4-33.7161 157.010   5
  -4   3   5 68470.9 2758.10   4
   4   3  -5 68281.1 1685.00   3
   4   3   5 69308.0 1678.41   3
   4   3  -5 65962.8 2676.82   9
  -4   3  -5 68810.9 2747.17   9
   4  -3  -5 66731.9 2702.71   9
  -4   3   5 73592.9 2753.72   5
   4  -3  -6 10445.4 588.923   3
  -4   3   6 9920.78 1125.46   4
   4   3   6 11984.2 616.930   3
   4   3  -6 10156.0 583.005   3
   4   3   6 11086.1 958.789   4
   4  -3  -6 11290.4 612.380   1
   4  -3  -6 11176.9 693.429   2
   4  -3   6 11246.0 690.612   2
   4  -3   6 11279.9 606.555   1
   4  -3  -6 10738.5 1202.77   9
  -4   3  -6 9946.47 1171.25   9
   4   3  -6 10875.8 1211.55   9
   4  -3   6 11980.2 997.294   5
  -4   3   6 11525.0 1187.63   5
  -4   3   7 37824.2 2324.24   4
   4   3   7 40734.4 1981.61   4
   4   3  -7 37901.7 2464.86   9
   4  -3  -7 40429.4 2523.63   9
   4  -3   7 40093.1 1980.89   5
  -4   3   7 41797.7 2419.17   5
   4   3   7 43406.8 2382.72   5
   4   3   8 10774.7 1093.50   4
  -4   3   8 12468.5 1394.14   4
   4   3  -8 11447.1 1483.76   9
   4  -3  -8 9628.47 1328.95   9
   4  -3   8 9872.80 1082.93   5
  -4   3   8 9257.89 1251.03   5
   4   3   8 12377.6 1383.90   5
  -4   3   9 10529.4 1424.34   5
   4   3  -9 11283.0 1600.11   9
   4  -3  -9 11683.9 1578.09   9
   4   3   9 14335.3 1590.97   5
   4  -3   9 11373.1 1242.56   5
  -4   3  10-21.3700 271.454   5
   4   3  10 111.077 265.964   5
  -4   4   0 20264.5 937.361   4
   4   4   0 21516.3 1137.04   3
   4  -4   0 20184.1 976.872   4
  -4  -4   0 20112.8 1079.99   3
  -4   4   0 20685.6 889.599   8
   4  -4   0 21009.5 907.687   8
  -4  -4   0 20652.9 933.611   6
  -4   4   0 20454.6 831.709   7
  -4   4  -1 6566.42 437.881   4
   4   4  -1 7095.40 647.666   3
  -4   4   1 6642.29 638.880   4
   4   4   1 6489.96 628.220   3
   4  -4  -1 6645.27 641.328   4
   4  -4   1 7372.35 497.796   4
  -4  -4  -1 7286.48 659.702   3
  -4  -4   1 7283.68 661.791   3
   4  -4  -1 7071.51 557.857   8
  -4   4   1 6477.41 524.295   8
   4  -4  -1 6719.92 366.340   9
  -4   4  -1 6675.93 533.837   8
  -4   4   1 7427.30 545.369   7
   4  -4   1 6588.99 419.898   9
  -4  -4   1 6165.44 519.651   6
   4   4  -1 7521.91 578.610   6
   4  -4  -1 7175.21 567.457   5
  -4  -4   1 7068.72 444.502   7
   4  -4  -1 7568.41 546.227   7
   4  -4   2 1042.40 128.884   4
   4  -4  -2 810.318 261.655   4
  -4   4   2 1016.65 277.153   5
  -4   4   2 1070.88 328.428   4
   4   4  -2 633.071 215.665   3
  -4  -4  -2 910.195 260.176   2
   4   4   2 990.879 261.353   3
  -4  -4  -2 1185.26 283.246   3
  -4  -4   2 1250.83 278.645   3
  -4  -4   2 964.422 269.094   2
   4  -4  -2 1308.61 244.944   9
   4  -4  -2 1363.78 279.581   8
  -4   4  -2 1635.36 274.942   9
   4  -4   2 928.594 225.302   9
   4  -4  -2 872.100 237.620   7
   4   4  -2 1095.96 243.265   6
   4  -4  -2 1095.19 274.304   5
   4   4  -2 876.582 202.025   7
  -4   4   3 7313.77 808.888   4
   4   4  -3 7345.26 641.495   3
   4   4   3 7871.34 649.792   3
  -4  -4  -3 6391.73 635.287   2
  -4  -4  -3 6998.27 643.909   3
  -4  -4   3 7509.62 674.646   3
  -4  -4   3 6808.35 653.685   2
   4  -4   3 7622.50 740.459   9
  -4   4  -3 5675.52 606.972   9
   4  -4  -3 6555.52 663.047   9
  -4   4   3 7007.12 735.427   5
   4   4  -3 7117.69 601.524   5
  -4   4   4 51697.3 2309.39   4
   4   4  -4 58235.5 2054.05   4
   4   4  -4 54450.3 1668.30   3
   4   4   4 52961.3 1612.37   3
  -4  -4   4 52130.5 1786.55   2
  -4  -4  -4 52362.5 1791.34   2
  -4  -4   4 53972.1 1795.51   3
  -4   4  -4 52714.5 2135.75   9
   4  -4  -4 52283.8 2134.34   9
   4   4  -4 51594.0 1801.89   5
  -4   4   4 56922.4 2249.67   5
   4   4  -5 1006.40 223.575   3
   4   4   5 1486.61 275.879   3
  -4   4   5 800.788 357.470   4
  -4  -4  -5 1135.00 274.599   2
   4  -4   5 1334.17 255.215   1
   4  -4  -5 971.644 230.612   1
  -4  -4   5 1329.41 290.550   2
  -4   4  -5 1870.29 469.832   9
   4  -4  -5 605.772 288.705   9
   4   4  -5 1215.67 399.947   9
  -4   4   5 1290.80 403.696   5
   4  -4   5 809.976 268.158   5
   4  -4  -6 25451.3 1013.28   3
   4   4   6 25310.4 989.412   3
   4   4  -6 25436.8 1014.07   3
   4   4   6 24465.0 1479.60   4
  -4   4   6 25063.7 1815.58   4
   4   4   6 25421.3 1002.83   1
   4  -4  -6 27044.7 1039.27   1
   4  -4   6 27046.1 1036.95   1
   4   4  -6 24618.1 990.903   1
   4   4  -6 23784.8 1805.87   9
  -4   4  -6 24345.1 1793.34   9
   4  -4  -6 21133.1 1710.86   9
   4  -4   6 24673.5 1374.21   5
  -4   4   6 27053.1 1849.62   5
  -4   4   7 7914.49 1074.98   4
   4   4   7 8355.31 946.970   4
   4  -4  -7 6962.98 1076.46   9
   4   4  -7 7205.06 1099.68   9
  -4   4  -7 7820.58 1133.78   9
   4   4   7 8441.46 1094.08   5
   4  -4   7 7525.45 844.680   5
  -4   4   7 8346.83 1117.01   5
  -4   4   8 39853.8 2531.49   4
   4   4   8 43842.6 2293.06   4
   4   4  -8 43792.1 2871.37   9
   4  -4  -8 41434.0 2743.85   9
   4   4   8 42812.3 2596.41   5
   4  -4   8 42375.4 2172.01   5
  -4   4   8 42388.6 2658.02   5
   4   4  -9 1758.32 761.593   9
   4  -4  -9 3527.87 882.860   9
   4   4   9 2029.75 673.789   5
   4   4  10 3980.13 938.104   5
  -4   5   0 76801.9 1947.00   4
   4   5   0 76126.7 2205.25   3
   4  -5   0 78835.8 1975.09   4
  -4  -5   0 81200.6 2243.79   3
  -4   5   0 78142.0 1834.68   8
   4  -5   0 76804.6 1826.35   8
  -4  -5   0 78871.8 1894.33   6
   4  -5   0 74745.0 1619.68   5
  -4   5   0 79114.9 1658.48   7
  -4   5   1 14404.1 958.964   4
   4   5  -1 15747.9 1004.81   3
   4   5   1 15255.7 986.201   3
  -4   5  -1 14159.5 701.475   4
   4  -5  -1 14181.3 964.504   4
   4  -5   1 14867.6 720.717   4
  -4  -5   1 13813.1 939.015   3
  -4  -5  -1 15116.3 970.191   3
  -4   5   1 14787.1 773.859   7
  -4  -5   1 14243.4 615.340   7
  -4   5   1 16305.4 876.627   8
   4  -5  -1 13247.3 801.838   8
  -4   5  -1 14204.5 814.466   8
  -4  -5   1 14472.7 836.425   6
   4  -5  -1 15542.4 885.528   5
   4   5  -1 14761.1 851.959   6
   4  -5  -1 14770.1 766.457   7
  -4   5   2 6754.65 726.700   4
   4   5  -2 5664.20 601.328   3
   4   5   2 7363.11 675.812   3
   4  -5  -2 8100.71 800.080   4
  -4  -5  -2 6992.48 670.035   3
  -4  -5   2 6076.91 627.075   3
   4  -5   2 6901.09 577.580   9
   4  -5  -2 6727.92 620.424   8
   4  -5  -2 6643.65 520.258   9
  -4   5  -2 6413.15 529.551   9
   4  -5  -2 6804.13 665.825   5
   4   5  -2 8111.63 679.598   6
  -4   5  -2 6619.53 262.396   6
  -4   5   2 6829.05 657.384   5
   4  -5  -2 7549.93 612.077   7
   4   5  -2 6212.76 464.705   7
   4   5  -3 36569.9 1464.88   3
   4   5   3 38115.0 1492.39   3
  -4   5   3 34825.4 1786.77   4
  -4  -5  -3 38224.1 1559.43   3
  -4  -5   3 36816.4 1533.19   3
  -4   5  -3 35653.8 1519.72   9
   4  -5   3 37599.6 1614.41   9
  -4   5   3 38463.7 1454.71   9
   4  -5  -3 38727.1 1576.86   9
  -4   5   3 36794.3 1686.78   5
  -4   5   4-29.7985 160.109   4
  -4  -5   4 203.016 112.423   3
  -4  -5  -4 206.787 142.367   2
  -4  -5   4 52.4459 131.532   2
   4   5   4-82.8200 132.370   3
  -4  -5  -4 36.3144 114.515   3
   4   5  -4 155.983 197.676   3
   4  -5  -4 165.212 138.401   9
  -4   5   4-62.1796 113.796   9
  -4   5  -4-184.432 173.108   9
  -4   5   4 42.9112 175.800   5
   4   5  -4 63.4667 83.2396   5
   4  -5  -5 45345.7 1577.57   3
   4  -5   5 42200.2 1507.55   3
  -4   5   5 45424.8 2345.45   4
   4   5   5 42318.3 1475.12   3
   4   5  -5 43731.2 1535.56   3
   4  -5   5 46386.8 1570.76   1
   4  -5  -5 45004.4 1564.57   1
  -4  -5   5 45052.6 1712.81   2
  -4  -5  -5 44017.3 1705.27   2
  -4   5  -5 40832.7 2135.14   9
   4  -5  -5 44654.4 2230.54   9
   4   5  -5 41898.5 2173.55   9
  -4   5   5 44287.8 2219.59   5
   4  -5   5 41823.3 1520.87   5
   4  -5  -6 12863.5 791.277   3
   4   5   6 12429.7 761.893   3
   4   5  -6 14500.5 831.759   3
  -4   5   6 10984.4 1235.66   4
   4   5   6 12948.5 1134.06   4
   4  -5   6 12952.2 777.731   1
  -4  -5   6 12571.9 892.115   2
   4  -5  -6 14086.5 820.946   1
   4   5  -6 12606.3 775.733   1
  -4   5  -6 10757.0 1211.61   9
   4   5  -6 12350.7 1302.91   9
   4  -5  -6 12263.4 1295.76   9
   4  -5   6 11501.7 902.450   5
  -4   5   6 12550.7 1292.76   5
  -4   5   7 39059.6 2426.75   4
   4   5   7 36914.2 2034.18   4
   4   5  -7 37909.5 2486.71   9
  -4   5  -7 39661.8 2523.90   9
   4  -5  -7 35412.7 2378.58   9
   4   5   7 38451.2 2339.90   5
   4  -5   7 35323.7 1755.14   5
  -4   5   7 35752.9 2336.08   5
  -4   5   8 9844.55 1303.62   4
   4   5   8 11241.4 1214.48   4
   4   5  -8 10266.8 1431.58   9
   4  -5  -8 11180.5 1432.96   9
  -4   5  -8 13087.5 1578.80   9
   4   5   8 12826.9 1469.17   5
  -4   5   8 10354.0 1344.22   5
   4  -5   8 8965.10 973.558   5
  -4   5   9 10184.5 1375.82   4
   4   5  -9 10354.7 1532.01   9
   4   5   9 12030.2 1505.23   5
  -4   5   9 11712.7 1513.94   5
   4  -6   0 135090. 2671.87   4
  -4  -6   0 142645. 3112.56   3
  -4   6   0 139277. 2757.34   4
   4   6   0 134963. 3067.48   3
  -4   6   0 145570. 2628.93   8
   4  -6   0 136790. 2582.64   8
  -4   6   0 136963. 2228.64   7
   4  -6   0 139575. 2354.46   5
  -4  -6   0 144190. 2727.75   6
   4  -6  -1 743.625 277.921   4
  -4   6   1 330.059 146.576   4
  -4   6  -1 563.654 166.577   4
  -4   6   1 734.419 201.823   5
  -4  -6  -1 428.683 194.243   3
  -4  -6   1 650.805 206.177   3
   4   6  -1 408.214 166.053   3
   4   6   1 891.757 285.089   3
  -4   6  -1 943.609 152.756   9
   4  -6  -1 951.653 238.054   8
  -4   6  -1 785.860 215.107   8
  -4   6   1 1126.98 249.422   8
   4  -6  -1 808.991 205.201   7
   4  -6   1 675.869 145.437   5
   4  -6  -1 805.458 226.953   5
  -4  -6   1 421.892 168.567   6
   4  -6   1 636.526 89.9214   6
  -4   6   2 11524.3 973.913   4
  -4   6  -2 10182.3 487.386   4
   4   6   2 9263.91 791.146   3
   4   6  -2 9319.21 794.499   3
  -4  -6   2 10177.2 839.413   3
  -4  -6  -2 10688.0 855.298   3
  -4   6   2 11695.5 635.912   9
   4  -6  -2 10440.6 791.655   8
  -4   6  -2 10857.1 691.343   9
   4  -6  -2 11014.0 758.590   7
   4  -6  -2 9969.14 838.214   5
  -4   6   2 11681.9 881.399   5
   4   6  -2 10862.8 598.745   7
  -4   6   3 54542.7 2291.52   4
   4   6  -3 54771.2 1907.32   3
   4   6   3 60010.6 1968.55   3
  -4  -6   3 56550.1 1973.40   3
  -4  -6  -3 56809.6 1985.37   3
   4  -6  -3 55747.8 2004.94   8
  -4   6  -3 56340.6 1917.96   9
  -4   6   3 57900.6 1784.03   9
   4  -6  -3 55523.5 1848.82   9
  -4   6  -3 54248.2 1172.90   6
  -4   6   3 59320.5 2195.46   5
  -4   6   4 35329.9 1978.38   4
   4   6  -4 34603.2 1488.25   3
   4   6   4 33323.6 1437.64   3
  -4  -6  -4 34329.8 1552.95   3
   4  -6  -4 32952.5 1473.46   1
   4  -6   4 32557.5 1444.81   1
  -4  -6   4 34172.9 1554.35   3
  -4   6  -4 32629.4 1696.75   9
   4  -6  -4 32901.6 1692.81   9
  -4   6   4 31833.7 1564.73   9
   4   6  -4 32486.2 1380.22   5
  -4   6   4 34419.6 1846.59   5
   4  -6   5 12522.6 886.957   3
   4   6   5 12046.2 853.048   3
   4   6  -5 12000.6 863.237   3
   4  -6  -5 13938.2 932.820   3
  -4   6   5 12992.0 1286.24   4
  -4  -6  -5 12155.7 937.047   3
  -4  -6   5 11672.9 920.850   2
   4  -6   5 12638.5 881.713   1
   4  -6  -5 13237.9 909.493   1
  -4  -6  -5 13706.9 997.133   2
  -4  -6   5 12012.4 921.774   3
   4   6  -5 13299.2 1237.18   9
   4  -6  -5 11360.4 1139.17   9
  -4   6  -5 12654.5 1198.02   9
   4  -6   5 11949.1 772.588   5
  -4   6   5 11505.0 1170.32   5
   4   6  -6 441.088 184.686   3
   4   6   6 532.530 306.872   4
   4   6   6 88.6472 86.5351   3
  -4   6   6-25.2258 265.924   4
   4   6  -6 134.712 158.531   1
  -4  -6   6 427.134 185.192   2
  -4  -6  -6 52.6012 185.588   2
   4  -6   6 280.062 148.244   1
   4  -6  -6 605.166 204.226   1
  -4   6  -6 644.788 347.103   9
   4   6  -6 982.198 420.611   9
   4  -6  -6 268.389 252.383   9
  -4   6   6-187.316 232.922   5
   4  -6   6 180.690 126.412   5
   4   6   7 730.930 361.432   4
  -4   6   7 242.835 265.437   4
  -4   6  -7-175.857 229.964   9
   4   6  -7 788.311 470.617   9
  -4   6   7 704.502 353.714   5
   4   6   7 778.335 438.874   5
   4  -6   7 650.301 263.211   5
  -4   6   8 570.357 342.574   4
   4   6   8 1394.89 480.872   4
   4   6  -8 959.681 559.984   9
  -4   6  -8 672.492 493.019   9
   4   6   8 1067.35 493.422   5
  -4   6   8 1436.75 561.245   5
  -4   6   9 130.943 251.080   4
   4   6  -9 798.936 487.839   9
  -4   6   9 51.9986 314.968   5
   4   6   9 439.518 427.302   5
  -4   6  10-242.915 414.351   4
  -4   7   0 28957.9 1303.07   4
   4   7   0 26647.8 1417.50   3
  -4  -7   0 28784.4 1461.88   3
  -4   7   0 28131.2 1225.84   8
   4  -7   0 26236.0 1209.04   8
  -4   7   0 28132.9 1035.78   7
   4  -7   0 28775.6 1117.21   5
  -4  -7   0 26136.6 1234.35   6
  -4  -7   1 79318.8 2424.85   3
  -4  -7  -1 81223.6 2456.73   3
   4   7  -1 77364.0 2425.92   3
   4   7   1 80371.3 2466.19   3
  -4   7   1 79691.9 2422.51   4
  -4   7  -1 78679.8 1913.65   4
   4   7  -1 78981.8 1075.77   8
  -4   7   1 82541.7 1047.56   9
  -4  -7  -1 80429.0 1286.96   8
   4  -7  -1 82117.4 2178.69   8
  -4   7  -1 79337.5 1347.15   9
  -4   7  -1 82476.0 2145.66   8
   4  -7  -1 79878.5 2167.18   5
   4  -7   1 77895.7 1545.27   5
  -4  -7   1 76539.2 2089.54   6
   4  -7   1 78806.8 1151.79   6
  -4   7   1 79191.6 2021.50   5
   4  -7  -1 81642.6 1892.77   7
  -4   7  -2 2717.59 294.778   4
  -4   7   2 2645.02 489.304   4
   4   7  -2 1432.50 328.574   3
  -4  -7   2 2421.59 433.115   3
   4   7   2 2833.67 469.643   3
  -4  -7  -2 1989.72 398.780   3
   4  -7  -2 2035.75 382.213   8
  -4   7  -2 2079.72 317.249   9
  -4   7   2 1960.87 269.104   9
   4  -7  -2 2219.59 419.083   5
   4  -7  -2 2035.46 339.289   7
   4   7  -2 2080.15 255.650   7
   4  -7   2 2048.33 193.590   5
  -4   7   2 2496.57 466.703   5
   4   7  -3 49387.6 1900.60   3
   4   7   3 50401.1 1899.50   3
  -4  -7   3 47661.3 1898.24   3
  -4   7   3 47810.3 2221.71   4
  -4  -7  -3 46827.8 1877.86   3
   4  -7  -3 49182.4 1918.76   1
   4  -7   3 50151.9 1923.80   1
  -4   7   3 51234.1 1708.82   9
   4  -7  -3 45952.2 1867.94   8
   4   7  -3 52209.7 1554.16   7
  -4   7  -3 47070.3 1771.41   9
  -4   7  -3 50062.8 1140.11   6
  -4   7   3 50710.8 2083.14   5
  -4   7   4 7259.59 928.998   4
   4  -7   4 7033.58 716.538   3
   4   7   4 6254.39 664.388   3
   4   7  -4 7343.63 734.535   3
   4  -7   4 7039.96 715.104   1
   4  -7  -4 6576.80 705.435   1
  -4  -7   4 6092.16 689.330   3
  -4  -7  -4 7079.39 736.190   3
  -4   7   4 6517.81 724.551   9
  -4   7  -4 6950.94 790.170   9
  -4   7  -4 6292.12 508.445   6
  -4   7   4 6473.17 827.292   5
   4  -7   4 6986.64 445.057   5
   4   7  -4 6611.70 615.570   5
   4  -7  -5 6427.42 681.457   3
   4   7   5 6274.34 648.002   3
   4   7  -5 5474.15 623.519   3
   4  -7   5 5364.95 614.939   3
  -4   7   5 6192.75 932.426   4
  -4  -7  -5 6201.74 701.685   2
   4   7   5 6095.39 646.278   1
  -4  -7   5 4911.89 636.961   3
   4  -7   5 7065.93 700.474   1
  -4  -7  -5 7182.12 751.766   3
  -4  -7   5 4993.38 635.950   2
   4  -7  -5 6911.33 705.155   1
  -4   7  -5 5115.52 771.606   9
   4   7  -5 5876.72 863.060   9
   4  -7   5 6353.61 521.646   5
  -4   7   5 5751.63 844.086   5
   4   7   6-110.035 119.008   3
   4   7   6 276.830 261.876   4
  -4   7   6-64.2995 201.657   4
   4   7  -6 198.669 168.827   3
   4  -7   6 28.7894 130.403   1
  -4  -7  -6 175.990 151.045   2
  -4  -7   6 171.119 157.860   2
   4   7  -6 83.6379 169.928   1
   4  -7  -6 302.294 203.208   1
  -4   7  -6-89.9544 283.623   9
   4   7  -6 331.984 330.540   9
  -4   7   6-99.2524 223.445   5
   4  -7   6 28.2055 128.958   5
   4   7   7 1744.12 514.521   4
  -4   7   7 941.683 468.201   4
  -4   7  -7 551.275 374.777   9
   4   7  -7 1138.64 502.544   9
  -4   7   7 1041.85 420.661   5
   4  -7   7 1310.96 330.829   5
   4   7   7 1060.28 472.612   5
   4   7   8 2267.10 619.121   4
  -4   7   8 852.516 471.917   4
  -4   7  -8 908.109 453.280   9
   4   7  -8 1305.10 535.786   9
  -4   7   8 1319.15 505.803   5
   4   7   8 1533.26 591.544   5
   4   7   9 1231.38 521.620   4
  -4   7  -9 830.823 498.811   9
   4   7  -9 987.709 537.100   9
   4   7   9 1681.10 633.006   5
  -4   7   9 1037.22 480.139   5
  -4   7  10 1448.50 630.643   4
   4   8   0 182817. 3889.30   3
  -4   8   0 173368. 3332.53   4
   4  -8   0 177522. 3899.92   1
   4  -8   0 172057. 3226.37   8
   4  -8   0 176215. 2903.86   5
  -4  -8   0 177845. 3373.22   6
  -4   8   0 172966. 2622.05   7
   4   8  -1 24668.9 1434.69   3
   4   8   1 23681.7 1396.54   3
  -4   8  -1 23064.0 1095.79   4
  -4   8   1 26278.0 1453.34   4
   4  -8   1 22916.1 1404.07   1
   4  -8  -1 24215.0 1440.20   1
  -4   8  -1 24149.3 780.416   9
   4  -8  -1 24704.6 1246.62   8
  -4   8   1 24144.4 627.108   9
   4   8  -1 24479.1 660.460   8
  -4  -8  -1 24292.2 752.397   8
   4  -8  -1 24513.9 1250.23   5
   4  -8   1 24419.3 899.793   5
  -4  -8   1 22880.0 1210.22   6
   4  -8   1 24880.3 753.439   6
  -4   8   1 25361.8 1186.58   5
   4   8   2 284509. 4811.30   3
   4   8  -2 284751. 4846.32   3
  -4   8  -2 291995. 3331.70   4
  -4   8   2 289731. 5193.38   4
   4  -8   2 276075. 4829.61   1
   4  -8  -2 295311. 5003.44   1
   4  -8  -2 302254. 4584.54   8
  -4   8  -2 287223. 3625.56   9
  -4   8   2 295690. 3314.96   9
   4  -8   2 289226. 2172.45   5
   4   8  -2 290104. 2810.66   7
  -4   8   2 286617. 4580.98   5
   4  -8  -2 299206. 4022.83   7
  -4   8  -3 67198.9 1075.03   4
   4   8  -3 62358.7 2252.52   3
  -4   8   3 65891.4 2646.24   4
   4   8   3 66448.9 2299.16   3
   4  -8   3 63028.0 2277.11   1
   4  -8  -3 68041.9 2367.03   1
   4   8  -3 66171.5 1725.98   7
   4  -8  -3 64652.6 2300.46   8
  -4   8  -3 63029.9 2070.35   9
  -4   8   3 66379.6 1962.35   9
  -4   8   3 65319.7 2421.49   5
   4   8   4 41041.8 1787.25   3
   4   8  -4 45665.4 1905.50   3
  -4   8   4 40680.5 2233.26   4
   4  -8   4 42306.3 1829.89   1
   4  -8  -4 41654.9 1833.83   1
   4  -8  -4 37337.3 1877.38   8
  -4   8  -4 38677.1 1872.80   9
   4  -8   4 40153.8 818.257   5
  -4   8  -4 43673.9 1325.78   6
  -4   8   4 42754.2 2148.03   5
   4   8  -4 41082.5 1513.49   5
  -4   8   5 24828.2 1869.11   4
   4   8   5 22662.5 1309.97   3
   4   8  -5 22183.9 1323.05   3
   4  -8  -5 25252.3 1404.88   1
   4  -8   5 23737.8 1352.26   1
  -4   8  -5 24475.8 1676.39   9
  -4   8  -5 22002.9 1147.62   6
  -4   8   5 27402.4 1852.77   5
   4   8  -5 22511.6 1215.06   5
   4  -8   5 23793.8 876.722   5
  -4   8   6 25778.2 2008.16   4
   4   8  -6 22664.7 1286.09   3
   4   8   6 24613.2 1748.28   4
   4   8   6 22651.4 1277.52   3
   4  -8  -6 22476.7 1280.32   1
  -4  -8   6 24707.4 1453.51   2
  -4  -8  -6 24096.3 1435.71   2
   4  -8   6 24646.2 1345.65   1
   4   8  -6 24867.1 1913.57   9
  -4   8  -6 23750.3 1821.77   9
   4  -8   6 23532.9 1063.07   5
  -4   8   6 24523.8 1897.17   5
   4   8   7 378.738 286.834   4
  -4   8   7 235.086 236.258   4
  -4   8  -7-241.783 265.277   9
   4   8  -7-110.336 293.414   9
  -4   8   7 489.692 349.449   5
   4   8   7 215.022 337.133   5
   4   8   8 902.188 407.686   4
  -4   8   8 584.956 388.050   4
  -4   8  -8 751.322 483.479   9
   4   8  -8 708.188 425.438   9
   4   8   8 1019.32 509.780   5
  -4   8   8 800.136 480.544   5
   4   8   9-970.707 463.367   4
  -4   8   9 397.510 382.273   4
  -4   8  -9-108.258 272.203   9
   4   8  -9 276.607 309.828   9
   4   8   9-101.516 266.324   5
  -4   8   9 284.649 364.198   5
   4   9   0 22107.4 1430.62   3
  -4   9   0 23808.3 1315.08   4
   4  -9   0 24386.7 1515.20   1
   4  -9   0 22951.4 1224.03   8
   4  -9   0 22911.8 1080.06   5
  -4   9   0 21719.6 954.915   7
  -4  -9   0 21854.1 1254.72   6
  -4  -9   0 22859.1 630.953   7
   4   9   1 9951.32 969.193   3
   4   9  -1 11009.8 1018.12   3
  -4   9  -1 9637.12 752.567   4
  -4   9   1 11245.8 981.982   4
   4  -9  -1 10204.0 984.542   1
   4  -9   1 11000.2 1027.14   1
   4   9  -1 10694.6 480.411   8
  -4   9   1 10959.9 466.279   9
  -4  -9  -1 11424.5 551.875   8
   4  -9  -1 12042.4 905.978   8
  -4   9  -1 10380.8 539.294   9
   4  -9   1 11450.1 620.504   5
   4  -9  -1 11053.9 874.064   5
  -4  -9   1 10547.1 856.430   6
   4  -9   1 11303.7 568.191   6
  -4   9   1 9938.76 771.760   5
  -4   9  -2 285.582 138.230   4
  -4   9   2 190.349 191.671   4
   4   9   2 152.408 179.342   3
   4   9  -2 0.72760 173.649   3
   4  -9  -2 66.4594 172.063   1
   4  -9   2 59.7828 140.148   1
  -4  -9  -2 582.053 181.075   8
  -4   9  -2 177.648 113.972   9
  -4   9   2 207.009 98.5778   9
   4  -9  -2 483.643 235.521   8
   4  -9  -2 305.350 156.683   7
  -4   9   2 97.9261 161.790   5
  -4  -9   2 364.627 223.594   6
   4   9   3 3460.16 561.359   3
   4   9  -3 2974.86 538.762   3
  -4   9   3 3548.26 690.042   4
  -4   9  -3 3162.91 297.190   4
   4  -9   3 3742.32 594.709   1
   4  -9  -3 2747.01 519.499   1
   4  -9  -3 3567.46 573.292   8
  -4   9   3 3537.18 465.085   9
  -4   9  -3 2961.89 471.554   9
  -4   9   3 3562.47 609.851   5
   4   9  -3 4099.76 406.723   7
   4   9   4 6200.76 745.450   3
  -4   9   4 5678.00 889.506   4
   4   9  -4 5244.20 692.326   3
   4  -9   4 6203.32 749.302   1
   4  -9  -4 5401.16 702.953   1
  -4   9  -4 5327.80 705.611   9
   4  -9  -4 4847.95 700.147   8
  -4   9  -4 4888.40 459.973   6
   4   9  -4 5745.89 561.128   5
  -4   9   4 4552.10 749.227   5
   4   9  -5 164.569 200.191   3
  -4   9   5-238.616 193.666   4
   4   9   5 16.0428 162.535   3
   4  -9  -5-86.3732 196.130   1
   4  -9   5-9.99916 149.966   1
  -4   9  -5 81.1244 193.151   9
  -4   9   5-117.667 305.162   5
   4   9  -5 12.5122 115.611   5
   4   9   6 924.620 393.464   4
  -4   9   6 1382.08 511.032   4
   4   9   6 983.581 294.296   3
   4   9  -6 951.086 302.249   3
  -4  -9  -6 1433.46 374.638   2
  -4  -9   6 732.874 286.396   2
  -4   9  -6 1233.87 478.490   9
   4   9  -6 1303.32 486.441   9
  -4   9   6 1379.39 510.641   5
   4   9   7 336.132 377.723   4
  -4   9   7-103.064 335.806   4
  -4   9  -7 266.606 268.809   9
   4   9  -7 383.236 320.799   9
  -4   9   7 235.717 286.669   5
   4   9   7 402.552 384.550   5
   4   9   8 1542.89 561.784   4
  -4   9   8 2693.55 757.822   4
  -4   9  -8 2410.83 718.807   9
   4   9  -8 2466.05 755.049   9
  -4   9   8 1142.40 515.488   5
   4   9   8 2108.57 719.050   5
   4   9   9-157.115 268.162   4
  -4   9   9 824.594 540.655   4
  -4   9  -9 494.566 444.098   9
   4  10   0 35642.1 1912.19   3
  -4  10   0 35932.1 1684.22   4
   4 -10   0 36283.6 1926.20   1
  -4  10   0 36242.4 1242.99   7
   4 -10   0 38908.3 1651.42   8
  -4 -10   0 38086.7 1697.50   6
  -4 -10   0 36681.4 715.849   7
  -4  10  -1 22.2293 96.2078   4
  -4  10   1 209.238 250.670   4
   4  10   1 251.390 230.810   3
   4  10  -1 183.046 231.477   3
   4 -10   1 257.985 270.045   1
   4 -10  -1 161.520 218.333   1
  -4  10   1 226.029 82.5181   9
   4 -10  -1-51.3034 126.738   8
   4  10  -1 65.0133 71.6993   8
  -4  10  -1 272.184 114.238   9
  -4 -10  -1 144.672 90.9962   8
   4 -10   1 277.801 173.700   6
  -4  10  -1 14.4125 83.6679   7
  -4  10   1-57.6000 128.483   5
  -4 -10   1 94.8829 135.354   6
   4  10   2 456.212 221.564   3
   4  10  -2 221.459 191.851   3
  -4  10  -2 23.0061 108.536   4
  -4  10   2 501.782 289.409   4
   4 -10   2 189.439 143.819   1
   4 -10  -2 555.275 303.947   1
  -4  10   2 99.1007 88.8686   9
   4 -10  -2 127.882 166.191   8
  -4  10  -2 386.325 167.551   9
   4  10  -2 140.525 96.5174   8
  -4 -10  -2 123.930 102.580   8
  -4  10   2 201.898 205.535   5
   4 -10  -2 208.772 139.347   7
  -4 -10   2 140.815 131.342   6
   4  10   3 17656.0 1312.08   3
   4  10  -3 17423.6 1317.81   3
  -4  10   3 18056.7 1487.34   4
  -4  10  -3 16801.3 793.248   4
   4 -10   3 15651.2 1249.65   1
   4 -10  -3 18565.5 1369.40   1
  -4  10   3 18198.8 1046.12   9
  -4  10  -3 15226.4 1047.81   9
   4 -10  -3 14075.4 1136.48   8
   4  10  -3 15687.3 755.108   7
  -4  10   3 17994.1 1343.06   5
   4  10   4 2893.62 542.808   3
   4  10  -4 2816.81 543.059   3
  -4  10   4 2698.21 629.265   4
   4 -10   4 3220.82 568.546   1
   4 -10  -4 3161.77 575.495   1
  -4  10  -4 2019.98 443.234   9
   4 -10  -4 3089.11 608.173   8
   4  10  -4 2952.46 397.966   5
   4  10  -4 3094.31 428.668   7
  -4  10   4 3295.17 632.182   5
   4  10  -5 3337.89 579.094   3
  -4  10   5 3117.67 709.563   4
   4  10   5 4006.88 618.066   3
   4 -10  -5 4651.43 666.325   1
   4 -10   5 4682.83 678.332   1
  -4  10  -5 4350.17 706.928   9
   4 -10  -5 5135.97 781.801   8
  -4  10   5 5231.59 858.044   5
   4  10  -6 12403.9 1074.32   3
   4  10   6 13462.7 1113.34   3
   4  10   6 16062.6 1527.51   4
  -4  10   6 11006.4 1386.34   4
   4  10  -6 12822.0 1451.61   9
  -4  10  -6 13985.4 1418.18   9
  -4  10   6 14846.7 1543.83   5
   4  10   6 16889.1 1644.04   5
  -4  10   7 1304.19 613.923   4
  -4  10  -7 1717.49 577.422   9
   4  10  -7 333.828 245.196   9
  -4  10   7 1032.49 433.963   5
   4  10   7 1770.72 644.595   5
   4  10   8 1823.36 673.775   4
  -4  10   8 1970.13 665.360   4
  -4  10  -8 1773.09 635.801   9
   4  10  -8 771.404 450.767   9
   4  10   8 2646.85 815.479   5
  -4  10   8 2222.00 722.502   5
   4  10   9-109.273 269.492   4
  -4  10   9 190.429 420.716   4
  -4  10  -9 655.322 436.482   9
   4  11   0 64186.3 2669.29   3
  -4  11   0 67241.7 2394.86   4
   4 -11   0 64116.3 2670.81   1
   4 -11   0 65606.3 2243.69   8
  -4 -11   0 63108.5 2286.01   6
   4  11   1 37090.9 2023.15   3
   4  11  -1 34654.3 1958.77   3
  -4  11   1 33757.7 1845.95   4
  -4  11  -1 35086.4 1589.39   4
   4 -11   1 38610.0 2061.74   1
   4 -11  -1 39540.8 2094.36   1
  -4  11  -1 37339.1 1136.95   9
   4  11  -1 38320.0 1063.41   8
  -4  11   1 37510.9 1000.32   9
  -4 -11  -1 36193.6 1115.50   8
   4 -11  -1 37513.9 1732.93   8
  -4 -11   1 35452.3 1697.52   6
   4 -11   1 35141.7 1185.70   6
  -4  11   1 37572.2 1581.21   5
  -4  11  -1 36273.4 1218.73   7
   4  11   2 12001.3 1151.13   3
   4  11  -2 11764.5 1148.56   3
  -4  11  -2 12623.1 883.444   4
  -4  11   2 11853.7 1164.36   4
   4 -11  -2 11636.4 1138.25   1
   4 -11   2 12011.4 1144.91   1
   4 -11  -2 10903.3 985.221   8
  -4  11  -2 12369.5 804.831   9
  -4 -11  -2 11896.0 741.732   8
  -4  11   2 12437.2 737.381   9
   4  11  -2 12255.8 686.960   8
  -4 -11   2 10946.5 948.518   6
  -4  11   2 10956.7 975.623   5
   4  11   3 49662.3 2307.92   3
   4  11  -3 45560.9 2228.51   3
  -4  11  -3 47539.3 1457.75   4
  -4  11   3 41882.7 2318.41   4
   4 -11   3 47742.0 2268.78   1
   4 -11  -3 46190.2 2245.50   1
  -4  11   3 48399.8 1741.32   9
  -4 -11  -3 44864.6 1651.41   8
   4 -11  -3 48469.4 2161.98   8
  -4  11  -3 45208.8 1828.13   9
  -4  11   3 46087.3 2198.16   5
   4  11  -3 47782.0 1216.72   7
   4  11   4 698.382 332.565   3
   4  11  -4 200.609 174.078   3
  -4  11   4 139.552 265.966   4
  -4  11  -4 529.195 101.721   4
   4 -11   4 325.475 228.183   1
   4 -11  -4 473.923 336.108   1
  -4  11  -4 817.900 312.709   9
   4 -11  -4 749.516 308.793   8
   4  11  -4 564.836 180.416   5
   4  11  -5 37295.8 1993.52   3
   4  11   5 40434.9 2046.09   3
  -4  11   5 38758.5 2509.22   4
   4 -11  -5 38014.8 2004.93   1
   4 -11   5 38537.7 2006.10   1
   4 -11  -5 36402.6 2123.37   8
  -4  11  -5 38376.1 2148.86   9
  -4  11   5 36931.5 2300.98   5
   4  11   6 8223.26 914.416   3
   4  11  -6 7239.54 878.887   3
   4  11   6 7569.90 1092.75   4
  -4  11   6 7016.27 1133.21   4
  -4  11  -6 6115.74 954.439   9
   4  11  -6 7691.47 1132.88   9
   4 -11  -6 6203.06 940.346   8
   4  11   6 10404.5 1333.91   5
  -4  11   6 7666.41 1133.70   5
  -4  11   7 33003.4 2566.98   4
   4  11   7 36143.4 2483.07   4
   4  11  -7 33754.1 2526.30   9
   4 -11  -7 25723.6 2054.49   8
  -4  11  -7 33833.5 2399.22   9
  -4  11   7 32313.8 2450.39   5
   4  11   7 33189.3 2482.74   5
   4  11   8 7590.57 1206.03   4
  -4  11   8 7521.86 1291.35   4
  -4  11  -8 5499.34 1038.09   9
   4  11  -8 7021.92 1269.55   9
   4  11   8 6455.57 1195.17   5
  -4  11   8 7471.48 1295.77   5
   4  11   9 11128.5 1536.56   4
  -4  11  -9 9413.79 1482.11   9
   4 -12   0 8539.94 1015.20   1
   4  12   0 12144.7 1219.75   3
  -4  12   0 9124.48 932.207   4
  -4 -12   0 11816.1 1035.40   6
  -4  12  -1 1929.51 406.140   4
  -4  12   1 1541.28 452.644   4
   4  12   1 2050.29 517.729   3
   4  12  -1 1759.04 457.914   3
   4 -12  -1 1123.87 401.418   1
   4 -12   1 1364.99 426.940   1
  -4  12   1 1742.49 235.426   9
   4  12  -1 2095.81 269.380   8
  -4 -12  -1 1785.18 266.607   8
  -4  12  -1 1546.83 254.919   9
   4 -12  -1 1914.66 404.846   8
  -4  12  -1 1838.10 277.909   7
  -4  12   1 1684.95 344.133   5
   4 -12   1 1440.86 271.232   6
  -4 -12   1 1451.19 383.970   6
  -4  12  -2 68.9689 133.516   4
  -4  12   2-55.7523 181.433   4
   4  12   2-112.365 236.334   3
   4  12  -2 79.5354 219.345   3
   4 -12  -2 36.7971 213.325   1
  -4  12   2 146.376 100.117   9
  -4 -12  -2 104.004 94.4608   8
  -4  12  -2-40.2891 78.0946   9
   4 -12  -2 109.712 152.680   8
   4  12  -2 75.1046 100.731   8
  -4  12   2-86.9547 159.872   5
  -4 -12   2 120.012 165.433   6
  -4  12  -3 6789.31 606.599   4
   4  12   3 6261.53 863.813   3
   4  12  -3 5801.33 840.119   3
  -4  12   3 6353.33 964.582   4
   4 -12  -3 6597.63 890.257   1
   4 -12   3 6973.07 925.341   1
  -4 -12  -3 7875.77 707.789   8
   4 -12  -3 7434.05 883.157   8
  -4  12  -3 7048.25 738.534   9
  -4  12   3 6378.95 841.955   5
   4  12   4 24425.6 1681.11   3
   4  12  -4 22734.7 1643.33   3
  -4  12   4 25376.7 1981.60   4
   4 -12   4 23756.5 1670.54   1
   4 -12  -4 22635.8 1647.08   1
   4 -12  -4 23406.4 1644.48   8
  -4  12  -4 22612.9 1497.76   9
  -4  12   4 21170.2 1659.23   5
  -4  12   5 1051.51 496.432   4
   4  12   5 311.582 220.347   3
   4  12  -5 399.462 277.065   3
  -4  12  -5 1070.64 421.522   9
   4 -12  -5 1020.45 396.940   8
  -4  12   5 568.665 343.202   5
   4  12   6 8567.73 1205.75   4
  -4  12   6 8448.27 1289.81   4
   4  12   6 8716.51 982.342   3
   4  12  -6 8574.39 981.853   3
   4  12  -6 10726.8 1355.19   9
   4 -12  -6 7241.32 1072.25   8
  -4  12  -6 7976.56 1090.81   9
   4  12   6 11254.3 1408.69   5
  -4  12   6 7545.30 1144.93   5
   4  12   7 3912.31 847.059   4
  -4  12   7 4742.11 1032.86   4
  -4  12  -7 4756.39 922.110   9
   4  12  -7 4484.63 951.911   9
   4 -12  -7 4183.53 841.066   8
  -4  12   7 5006.02 982.599   5
   4  12   7 5857.52 1079.13   5
  -4  12   8 20036.2 2146.82   4
   4  12   8 18181.2 1916.90   4
   4 -12  -8 16425.8 1789.87   8
   4  12  -8 20164.4 2132.55   9
  -4  12  -8 17855.8 1911.80   9
   4  12   8 20107.6 2103.39   5
  -4  12   8 16484.3 1907.44   5
  -4  12  -9 1867.93 732.359   9
   4 -13   0 29857.2 1980.37   1
   4  13   0 30591.8 2003.34   3
  -4  13   0 28086.8 1686.92   4
  -4 -13   0 28903.6 1679.06   6
  -4  13  -1 4655.28 646.941   4
  -4  13   1 3488.43 646.062   4
   4  13  -1 3947.48 725.932   3
   4  13   1 3341.38 682.310   3
   4 -13  -1 4234.97 745.915   1
   4 -13   1 3431.77 713.523   1
  -4  13  -1 3813.63 399.591   9
   4  13  -1 4296.45 412.915   8
   4 -13  -1 3241.86 565.794   8
  -4 -13  -1 2970.66 358.077   8
  -4  13  -1 3909.21 413.394   7
  -4  13   1 4303.50 585.642   5
   4 -13   1 3847.90 451.662   6
  -4 -13   1 3049.37 544.812   6
   4  13   2 7415.83 989.043   3
   4  13  -2 6778.13 978.163   3
  -4  13   2 6375.75 911.986   4
  -4  13  -2 7446.28 745.927   4
   4 -13  -2 8221.21 1052.73   1
   4 -13   2 7877.71 1031.27   1
   4  13  -2 6923.97 559.394   8
  -4 -13  -2 7558.41 641.118   8
  -4  13  -2 6919.70 644.422   9
   4 -13  -2 8318.57 922.749   8
   4 -13   2 7362.33 604.071   6
  -4 -13   2 6978.49 830.842   6
  -4  13   2 6350.17 791.702   5
  -4  13  -2 8191.51 613.724   7
   4  13   3 2954.02 639.426   3
  -4  13  -3 2742.63 409.093   4
  -4  13   3 3633.92 759.575   4
   4  13  -3 3056.98 677.289   3
   4 -13   3 2035.44 553.274   1
   4 -13  -3 2999.84 660.280   1
   4 -13  -3 2848.22 571.398   8
  -4  13  -3 3614.27 535.842   9
  -4 -13  -3 3159.41 470.683   8
  -4  13   3 3178.93 633.634   5
  -4  13   4 64.8391 236.247   4
   4  13   4-296.547 287.269   3
   4  13  -4 346.147 277.968   3
   4 -13   4-686.647 337.073   1
   4 -13  -4 81.0386 202.071   1
  -4 -13  -4 127.879 126.166   8
  -4  13  -4-94.8600 137.629   9
   4 -13  -4 377.370 244.355   8
  -4  13   4-222.951 186.310   5
   4  13  -5 12154.3 1251.19   3
   4  13   5 12903.7 1273.40   3
  -4  13   5 13592.5 1587.19   4
   4 -13  -5 12681.2 1316.41   8
  -4  13  -5 14120.9 1333.00   9
  -4  13   5 13956.7 1480.15   5
  -4  13   6 3259.26 845.830   4
   4  13   6 1747.69 570.003   4
  -4  13  -6 3253.42 720.105   9
   4 -13  -6 3118.25 697.444   8
   4  13  -6 3120.74 775.478   9
   4  13   6 4387.68 909.555   5
  -4  13   6 3248.71 804.271   5
   4  13   7 7887.67 1282.77   4
  -4  13   7 9881.80 1493.51   4
  -4  13  -7 8707.37 1253.98   9
   4  13  -7 6866.45 1200.90   9
   4 -13  -7 7704.17 1165.62   8
  -4  13   7 8083.24 1282.22   5
   4  13   7 8469.81 1317.05   5
   4  13   8 4370.12 983.201   4
  -4  13  -8 3954.58 922.043   9
   4  13  -8 5319.11 1111.62   9
   4 -14   0 77467.5 3302.58   1
   4  14   0 70839.2 3191.09   3
  -4  14   0 75405.7 2890.30   4
  -4 -14   0 76120.2 2808.95   6
   4  14   1 2140.51 614.132   3
   4  14  -1 2267.15 581.826   3
  -4  14  -1 1910.55 448.180   4
  -4  14   1 1214.16 425.680   4
   4 -14   1 2446.37 642.248   1
   4 -14  -1 2350.01 614.097   1
   4 -14  -1 2378.45 495.983   8
  -4  14  -1 1777.57 286.264   9
   4 -14   1 2056.24 369.490   6
  -4 -14   1 2018.87 471.767   6
  -4  14   1 1835.03 390.492   5
  -4  14  -2 21900.1 1368.09   4
   4  14   2 22220.2 1774.05   3
   4  14  -2 22621.0 1796.03   3
  -4  14   2 22931.2 1802.19   4
   4 -14   2 22227.7 1767.15   1
   4 -14  -2 20004.3 1684.96   1
  -4  14  -2 20244.8 1118.98   9
  -4 -14  -2 21731.9 1122.76   8
   4 -14  -2 20730.3 1480.84   8
   4 -14   2 20774.3 1064.48   6
  -4  14  -2 20091.7 936.427   7
  -4 -14   2 18459.5 1390.54   6
  -4  14   2 21852.2 1489.65   5
   4  14   3 19996.0 1677.02   3
   4  14  -3 17884.9 1599.86   3
  -4  14  -3 17994.1 1118.07   4
  -4  14   3 22415.2 1860.07   4
   4 -14   3 18301.3 1605.25   1
   4 -14  -3 20181.3 1695.68   1
  -4 -14  -3 17197.2 1099.18   8
   4 -14  -3 18696.2 1475.90   8
  -4  14  -3 20838.3 1301.34   9
  -4  14   3 20492.9 1581.35   5
   4  14  -4 24329.1 1847.49   3
   4  14   4 24512.6 1831.09   3
  -4  14   4 27932.4 2212.96   4
  -4 -14  -4 25193.2 1476.87   8
   4 -14  -4 23365.6 1723.95   8
  -4  14  -4 23048.6 1549.66   9
  -4  14   4 25627.0 1906.40   5
  -4  14   5 5100.43 1008.45   4
   4  14   5 6025.93 922.047   3
   4  14  -5 6722.26 986.733   3
  -4  14  -5 7317.19 976.105   9
  -4 -14  -5 6815.91 860.053   8
   4 -14  -5 6840.62 996.263   8
   4  14   5 8692.70 1237.31   5
  -4  14   5 8113.50 1157.38   5
   4  14   6 677.395 469.773   4
  -4  14   6-241.380 409.811   4
  -4  14  -6 248.919 271.838   9
   4 -14  -6-135.195 200.418   8
   4  14  -6 488.656 390.985   9
   4  14   6 90.6322 279.463   5
  -4  14   6 228.217 396.438   5
   4  14   7 555.053 398.011   4
  -4  14   7 239.001 435.640   4
  -4  14  -7 401.694 323.752   9
   4  14  -7 1253.73 565.539   9
   4 -14  -7 386.852 281.002   8
  -4  14   7 586.918 489.619   5
   4  14   7-75.5128 230.636   5
  -4  14  -8 1029.05 527.150   9
   4 -15   0 10013.4 1265.41   1
   4  15   0 8029.45 1141.57   3
  -4  15   0 8870.41 1045.59   4
  -4 -15   0 7352.45 932.036   6
  -4  15  -1 33784.0 1895.77   4
   4  15   1 27438.0 2053.24   3
   4  15  -1 31207.5 2196.51   3
  -4  15   1 33180.4 2113.87   4
   4 -15  -1 31323.1 2196.90   1
   4 -15   1 35484.1 2336.23   1
   4 -15  -1 32914.1 1880.48   8
  -4 -15   1 32540.9 1890.94   6
   4 -15   1 33079.3 1448.10   6
  -4  15   1 30895.7 1599.07   5
  -4  15  -2 324.885 223.890   4
  -4  15   2 61.2249 252.361   4
   4  15   2-192.391 359.747   3
   4  15  -2 175.835 335.723   3
   4 -15  -2 37.7486 227.728   1
   4 -15   2-22.7507 238.634   1
  -4 -15  -2 190.510 142.621   8
   4 -15  -2 453.564 282.321   8
  -4  15   2 721.862 316.833   5
   4 -15   2 223.498 180.461   6
  -4 -15   2 250.055 236.287   6
   4  15   3 17535.3 1632.22   3
   4  15  -3 19683.5 1741.03   3
  -4  15   3 18130.8 1729.83   4
   4 -15  -3 18928.0 1708.41   1
   4 -15   3 16597.6 1598.48   1
  -4 -15  -3 17427.6 1139.83   8
   4 -15  -3 17876.2 1479.14   8
  -4  15  -3 15643.8 1161.91   9
  -4  15   3 16491.2 1449.02   5
  -4  15   4 4211.61 919.717   4
   4  15   4 3879.73 770.432   3
   4  15  -4 3886.95 774.570   3
  -4 -15  -4 4498.72 642.441   8
  -4  15  -4 3541.24 632.130   9
   4 -15  -4 3865.79 720.384   8
  -4  15   4 4096.17 768.223   5
   4  15   5 5825.83 959.478   3
  -4  15   5 7690.94 1265.83   4
   4  15  -5 5970.24 948.966   3
  -4  15  -5 7034.97 961.763   9
  -4 -15  -5 6546.96 854.432   8
   4 -15  -5 6691.13 993.737   8
  -4  15   5 5364.23 953.876   5
   4  15   5 5645.47 1010.75   5
   4  15   6 46.8942 339.360   4
  -4  15   6 732.345 683.395   4
   4 -15  -6-5.95026 178.785   8
  -4 -15  -6 61.2979 319.557   8
   4  15  -6 402.929 381.746   9
   4  15   6 336.363 474.802   5
  -4  15   6-258.332 448.366   5
   4  15   7 713.736 524.654   4
   4 -15  -7 457.695 353.484   8
  -4 -15  -7 341.472 225.416   8
   4  15  -7 1236.28 496.874   9
   4  15   7 621.758 423.715   5
  -4  15   7 1168.59 569.315   5
   4 -16   0 38640.6 2556.17   1
   4  16   0 35637.2 2439.37   3
  -4  16   0 39515.8 2270.50   4
  -4 -16   0 36268.4 2094.75   6
  -4  16  -1 3109.94 601.865   4
  -4  16   1 3215.08 693.495   4
   4  16   1 3513.57 769.026   3
   4  16  -1 2201.04 629.259   3
   4 -16  -1 2601.77 702.334   1
   4 -16   1 2054.71 615.086   1
   4 -16  -1 3071.88 599.067   8
  -4 -16   1 3036.54 620.193   6
  -4  16   1 2799.74 505.423   5
   4 -16   1 2461.90 434.140   6
   4  16   2 61247.5 3178.88   3
   4  16  -2 60940.5 3198.54   3
  -4  16  -2 62528.5 2520.61   4
  -4  16   2 64285.5 3203.54   4
   4 -16   2 62051.9 3196.73   1
   4 -16  -2 60879.4 3172.39   1
   4 -16  -2 63922.4 2780.59   8
  -4 -16  -2 60269.0 1990.81   8
   4 -16   2 61946.6 2024.76   6
  -4 -16   2 59743.5 2663.77   6
  -4  16   2 63857.4 2656.16   5
   4  16   3 21359.0 1874.79   3
   4  16  -3 19531.4 1807.26   3
  -4  16   3 19942.9 1881.01   4
   4 -16  -3 17231.7 1493.66   8
  -4 -16  -3 19517.5 1234.39   8
  -4  16   3 18982.5 1583.80   5
   4  16   4 14861.7 1551.19   3
   4  16  -4 13618.4 1516.77   3
  -4  16   4 11755.9 1514.31   4
  -4 -16  -4 10564.5 994.113   8
   4 -16  -4 10912.8 1238.98   8
  -4  16   4 14252.2 1504.49   5
  -4  16   5 8110.93 1321.43   4
  -4 -16  -5 8639.82 982.122   8
   4 -16  -5 5664.78 940.646   8
  -4  16   5 10898.4 1402.72   5
   4  16   5 8824.97 1305.87   5
  -4  16   6 13785.8 1807.80   4
   4  16   6 12179.1 1633.60   4
   4  16  -6 13986.4 1651.81   9
   4 -16  -6 11552.1 1400.88   8
  -4  16   6 11303.0 1523.04   5
   4  16   6 14466.6 1750.65   5
   4  16  -7 138.669 296.488   9
  -4  17   0 7410.03 1021.33   4
   4  17   0 6020.54 1060.19   3
  -4 -17   0 7708.17 994.430   6
  -4  17   1 1105.62 323.864   5
  -4  17  -1 1623.64 467.468   4
  -4  17   1 1260.97 470.029   4
   4  17   1 635.092 403.051   3
   4  17  -1 1842.19 642.867   3
   4 -17  -1 826.611 365.248   8
  -4 -17   1 1505.11 463.454   6
   4 -17   1 1416.33 345.274   6
  -4  17  -2-64.9064 169.983   4
  -4  17   2 12.3533 209.107   4
   4  17   2 118.627 233.330   3
   4  17  -2-418.031 339.805   3
   4 -17  -2-72.4509 171.515   8
   4 -17   2 13.7628 128.527   6
  -4 -17   2-133.891 203.603   6
  -4  17   2-139.098 189.465   5
  -4  17   3-223.142 363.599   4
   4  17   3-86.8216 360.601   3
   4  17  -3 23.1692 285.355   3
   4 -17  -3 17.1195 242.942   8
  -4  17   3-161.176 306.434   5
   4  17   4 1108.22 478.045   3
   4  17  -4 1516.90 546.570   3
   4 -17  -4 1189.63 444.680   8
  -4  17   4 899.329 453.554   5
   4  17   4 667.956 407.698   5
  -4  17   5 242.560 304.676   4
   4 -17  -5 857.711 433.854   8
  -4  17   5 279.893 266.547   5
   4  17   5 764.152 395.197   5
   4 -17  -6 1461.51 549.269   8
   4  17  -6 1547.61 590.820   9
  -4  17   6 979.664 516.571   5
   4  17   6 1244.61 542.577   5
  -4  18   0 1988.40 548.440   4
   4  18   0 2252.07 730.344   3
  -4 -18   0 2767.13 625.811   6
   4 -18   0 3222.95 568.138   6
  -4  18  -1 1121.48 437.444   4
  -4  18   1 208.548 244.173   4
   4  18   1-199.620 383.555   3
   4  18  -1 138.739 319.146   3
  -4 -18   1-3.79664 235.044   6
   4 -18   1 299.452 210.205   6
  -4 -18  -1 352.516 279.034   6
  -4  18   2 1017.07 444.539   4
   4  18   2 917.398 429.107   3
   4  18  -2 1056.81 507.977   3
   4 -18  -2 231.976 206.843   8
  -4  18   2 790.212 325.109   5
  -4 -18   2 847.333 409.388   6
  -4  18   3 4415.84 958.781   4
   4  18   3 4031.51 916.281   3
   4  18  -3 1399.57 550.566   3
   4 -18  -3 3118.65 669.439   8
  -4  18   3 3569.61 734.975   5
   4  18   3 4225.12 852.936   5
  -4  18   4 122.414 413.703   4
   4 -18  -4-138.561 227.243   8
  -4  18   4-318.194 257.522   5
   4  18   4 374.791 366.687   5
  -4  18   5 1509.43 706.786   4
   4 -18  -5 1791.79 586.794   8
  -4  18   5 517.415 347.465   5
   4  18   5 684.729 428.802   5
   4 -18  -6 5980.74 1073.84   8
   4  18  -6 9015.98 1381.53   9
  -4  18   6 8235.92 1355.45   5
   4  19   0 20545.1 2093.61   3
  -4  19   0 20129.9 1806.17   4
  -4 -19   0 19392.0 1692.07   6
   4 -19   0 19603.6 1424.67   6
   4  19  -1 17341.1 1923.62   3
   4  19   1 19557.5 2020.67   3
  -4  19  -1 17749.4 1625.50   4
  -4  19   1 19775.4 1877.39   4
  -4 -19   1 17910.9 1609.55   6
  -4 -19  -1 20076.3 1751.59   6
  -4  19   2 7019.01 1165.96   4
   4  19   2 4790.17 1020.94   3
   4  19  -2 8462.51 1345.07   3
   4 -19  -2 7011.42 1019.23   8
  -4 -19   2 6101.28 946.660   6
   4  19   2 7062.67 1098.55   5
  -4  19   3 12785.0 1656.38   4
   4 -19  -3 12347.9 1377.46   8
   4  19   3 13086.3 1536.82   5
  -4  19   4 173.153 332.524   4
   4 -19  -4 263.758 288.282   8
   4  19   4 909.035 487.719   5
  -4  19   4 151.335 246.851   5
   4 -19  -5 11371.1 1419.55   8
   4  19   5 14572.2 1793.22   5
  -4  19   5 12333.8 1595.75   5
  -4  20   0 2045.30 633.721   4
   4  20   0 474.859 447.868   3
  -4 -20   0 1507.56 541.342   6
  -4  20   1-276.189 338.285   4
   4  20   1 366.961 354.064   3
   4  20  -1-10.0161 389.308   3
  -4 -20  -1 141.283 317.071   6
  -4 -20   1 331.848 210.759   6
  -4  20   2-21.7653 333.067   4
   4 -20  -2-148.706 273.797   8
  -4 -20   2 172.734 279.212   6
  -4  20   3 2167.28 715.606   4
   4 -20  -3 1788.66 556.483   8
   4  20   3 2727.46 745.942   5
   4 -20  -4 4939.74 920.313   8
   4  20   4 6047.14 1123.53   5
  -4  20   5-277.008 322.973   5
  -4  21   0 9881.96 1365.68   4
  -4 -21   0 8070.56 1167.07   6
  -4  21   1 202.891 331.331   4
  -4 -21  -1 89.4185 252.557   6
  -4 -21   1 191.316 306.569   6
  -4  21   2 1184.54 570.951   4
  -4 -21  -2 1040.68 475.488   6
  -4 -21   2 985.259 491.425   6
  -4  21   3-155.932 310.130   4
   4 -21  -3-42.8480 229.165   8
   4 -21  -4 224.707 230.766   8
   4  21   4 138.352 265.760   5
  -4 -22   0 22349.6 1997.11   6
  -4  22   1 14.1060 379.242   4
  -4 -22   1 404.705 413.481   6
  -4 -22  -1 95.3778 290.249   6
  -4  22   2 6536.19 1235.14   4
  -4 -22   2 5568.52 983.315   6
   4 -22  -3 6332.90 1089.31   8
  -4  23   1 7105.22 1295.06   4
  -5   0   0 7.19900 74.3210   8
   5   0   0 115.511 94.8739   8
   5   0   0 128.926 88.6108   6
   5   0   1 58090.5 2092.98   2
   5   0  -1 56702.1 2075.77   2
   5   0  -1 56723.7 1263.29   8
   5   0  -1 61359.0 1549.24   7
  -5   0   1 59417.4 1534.99   7
   5   0  -2 15266.6 1060.88   2
   5   0   2 15552.2 1058.27   2
   5   0  -2 15474.6 983.736   4
   5   0  -2 17871.9 920.494   7
   5   0  -3 13440.8 998.957   4
   5   0  -3 14549.7 984.400   2
   5   0   3 14207.6 960.425   2
   5   0  -3 13910.6 936.457   7
   5   0   3 13920.3 998.559   9
   5   0  -3 14241.1 971.421   5
   5   0  -4 670.987 274.139   9
   5   0   4 968.496 242.118   3
   5   0   4 1135.24 272.759   2
   5   0  -4 1321.92 281.990   3
   5   0  -4 1177.86 295.942   2
   5   0   5 5464.07 514.649   4
   5   0  -5 5158.63 758.964   9
   5   0  -5 5458.93 526.020   3
   5   0   5 5251.82 507.496   3
   5   0   6 1187.50 280.787   4
   5   0   6 865.202 181.421   3
   5   0  -6 1091.00 216.630   3
   5   0  -6 800.720 360.496   9
   5   0   7 2132.08 395.648   4
   5   0  -7 2345.73 629.730   9
   5   0   7 2160.69 520.288   5
   5   0  -8 2830.02 752.892   9
   5   0   8 3538.10 718.062   5
   5   0  -9 6503.95 1203.64   9
   5   0   9 7279.02 1071.59   5
   5   0  10 2946.31 779.310   5
   5   1   0 160.186 153.458   2
  -5   1   0 23.4636 74.1163   8
  -5  -1   0 69.9902 62.7261   8
   5  -1   0 46.8704 90.4801   8
  -5  -1   0 4.70506 75.6913   6
   5  -1   0 67.9082 80.1095   6
   5   1   0-21.4805 58.1046   6
   5  -1  -1 7711.43 650.025   4
   5   1  -1 6665.24 716.284   2
   5   1   1 7363.71 746.419   2
   5  -1  -1 7018.12 483.127   8
   5   1  -1 6909.33 405.720   8
  -5   1   1 6206.79 528.141   7
   5   1  -1 7287.74 522.373   6
  -5   1  -1 7189.24 351.463   6
  -5  -1   1 6862.38 519.472   7
   5  -1  -1 7435.92 557.558   7
   5   1  -2 39416.2 1641.46   3
   5   1   2 41748.3 1687.86   2
   5   1   2 39700.2 1606.64   3
   5   1  -2 40335.1 1689.84   2
   5  -1  -2 42159.4 1655.97   4
   5  -1  -2 44886.8 1555.80   5
   5  -1  -2 43264.4 1451.03   7
   5   1  -2 38761.8 1327.81   7
   5  -1  -3 30963.1 1554.55   4
   5   1  -3 31686.7 1514.91   4
   5   1  -3 32902.6 1450.09   2
   5   1   3 31474.0 1369.64   3
   5   1  -3 31107.3 1391.50   3
   5   1   3 32957.8 1426.22   2
   5  -1  -3 32383.2 1419.67   9
   5   1  -3 30917.8 1384.13   7
   5  -1   3 32183.7 1492.69   9
   5  -1  -3 31951.4 1476.19   5
   5   1  -3 33878.9 1460.41   5
   5  -1  -4 2880.64 502.173   9
   5   1  -4 3859.63 591.965   9
   5  -1   4 3710.57 512.036   2
   5  -1  -4 2841.95 440.349   2
   5   1  -4 4026.44 474.307   3
   5   1   4 3109.56 414.759   3
   5   1   5 14800.8 832.049   3
   5   1  -5 15913.4 883.225   3
   5  -1   5 15475.5 771.093   4
   5   1  -5 15208.8 1290.21   9
   5  -1  -5 16389.6 1316.13   9
   5  -1   5 15732.7 888.999   3
   5  -1  -5 15169.2 904.479   3
   5  -1  -5 15157.0 919.867   2
   5  -1   5 16030.4 918.052   2
   5   1   6 4058.08 526.118   4
   5   1  -6 3773.57 385.090   3
   5   1   6 3594.46 373.325   3
   5  -1   6 3743.54 425.743   4
   5  -1  -6 4268.10 434.996   3
   5  -1   6 3673.84 386.885   3
   5  -1  -6 3197.60 667.940   9
   5   1  -6 3663.50 701.836   9
   5  -1   7 4682.92 522.546   4
   5   1   7 3732.58 546.795   4
   5  -1  -7 2573.89 655.342   9
   5   1  -7 5806.32 979.627   9
   5   1   7 4432.72 773.708   5
   5  -1   7 5310.80 788.150   5
   5  -1  -8 11.0700 292.679   9
   5   1  -8 302.483 394.255   9
   5  -1   8-283.261 252.773   5
   5   1   8-53.9650 286.502   5
   5  -1  -9 2025.78 726.804   9
   5   1  -9 1767.13 691.438   9
   5   1   9 1677.92 583.041   5
   5  -1   9 789.675 405.782   5
   5   1  10-317.858 361.047   5
   5  -2   0-82.1345 135.939   4
  -5  -2   0-97.2269 202.235   2
   5   2   0 72.3529 204.823   3
   5   2   0 12.2240 186.735   2
  -5   2   0 1.22360 82.5744   8
  -5  -2   0 5.03172 55.1478   8
   5  -2   0 81.8712 92.4695   8
  -5  -2   0 87.3508 99.9369   6
   5  -2  -1 3159.38 437.751   4
   5   2   1 3967.40 537.547   3
  -5  -2  -1 4194.90 579.834   2
   5   2  -1 3339.98 502.831   2
  -5  -2   1 2856.54 482.047   2
   5   2  -1 3925.81 536.418   3
   5   2   1 4337.54 574.939   2
   5  -2  -1 3499.83 375.328   8
   5   2  -1 2993.26 244.986   8
  -5   2   1 4033.54 396.867   8
  -5   2  -1 3396.20 366.020   8
  -5  -2   1 3157.79 354.645   7
  -5   2  -1 3451.46 201.559   6
   5   2  -1 3470.58 380.798   6
  -5   2   1 3080.44 374.490   7
   5  -2  -1 2959.74 358.052   7
   5  -2  -2 5517.62 634.111   4
   5   2  -2 5887.66 633.080   3
   5   2  -2 5559.44 628.541   2
   5   2   2 5820.96 614.502   3
   5   2   2 5988.49 644.129   2
  -5  -2  -2 6654.56 724.020   2
  -5  -2   2 5520.08 643.276   2
   5  -2  -2 5710.25 518.384   8
   5  -2   2 5624.89 532.209   9
   5  -2  -2 6267.13 565.453   7
   5  -2  -2 5795.57 589.342   5
   5   2  -2 5950.20 516.237   7
  -5   2   3 38608.2 1828.42   4
   5   2  -3 43868.6 1771.31   4
   5   2  -3 38977.4 1537.95   3
   5   2   3 40276.4 1535.78   3
   5  -2   3 39226.8 1648.51   9
   5  -2  -3 39396.7 1559.60   9
   5   2  -3 42396.9 1588.13   7
   5   2  -3 44551.8 1652.81   5
  -5   2   4 967.069 352.200   4
   5   2   4 1065.33 250.605   3
   5   2  -4 856.482 231.679   3
   5  -2  -4 976.206 319.532   9
   5   2  -4 759.899 293.155   9
   5   2   5 9103.85 661.716   3
  -5   2   5 8616.66 1009.60   4
   5   2  -5 9702.30 700.049   3
   5  -2   5 9203.04 520.469   4
   5  -2  -5 8878.18 740.175   2
   5  -2   5 9786.40 774.223   2
   5   2  -5 9599.51 1038.84   9
   5  -2  -5 8275.94 945.397   9
  -5   2   5 10238.2 1033.44   5
   5   2   6 2485.19 443.445   4
   5  -2   6 2468.71 306.026   4
  -5   2   6 3052.68 624.862   5
   5  -2  -6 2734.10 365.653   3
   5  -2   6 2192.12 328.094   2
   5   2   6 2397.42 310.124   3
   5  -2   6 2152.67 316.542   3
   5  -2  -6 2679.18 370.608   2
   5   2  -6 2520.08 324.671   3
   5  -2  -6 2256.71 553.444   9
   5   2  -6 2530.27 614.333   9
  -5   2   7 1702.88 515.054   5
   5   2   7 681.239 269.161   4
   5  -2  -7 1606.41 574.270   9
   5   2  -7 1370.44 482.873   9
   5   2   7 1586.94 502.746   5
   5  -2   7 1604.08 427.190   5
   5  -2  -8 3772.14 857.817   9
   5   2  -8 4756.29 987.296   9
   5  -2   8 5176.66 811.738   5
   5   2   8 5050.50 884.890   5
   5  -2  -9-253.010 361.255   9
   5  -2   9-63.2053 220.670   5
   5   2   9-394.548 299.180   5
   5   2  10 4714.26 968.760   5
   5  -3   0 59.5606 103.478   4
  -5  -3   0 280.742 150.203   2
  -5  -3   0 474.461 234.531   3
   5   3   0 119.660 187.201   3
  -5   3   0 351.552 161.950   8
   5  -3   0 70.6964 123.050   8
  -5  -3   0 129.708 60.1384   8
  -5  -3   0 76.5301 91.5272   6
   5  -3  -1 26842.0 1305.64   4
   5  -3   1 26439.8 1020.58   4
  -5   3   1 25925.9 1252.47   4
  -5  -3  -1 27621.7 1402.87   2
  -5  -3  -1 27452.9 1381.07   3
  -5  -3   1 25378.0 1355.70   2
  -5  -3   1 26725.0 1371.20   3
   5   3  -1 27791.0 1374.82   3
   5   3   1 26246.8 1335.72   3
   5  -3  -1 26117.3 1059.45   8
   5   3  -1 25176.9 622.114   8
  -5   3   1 27256.8 1075.60   8
  -5   3  -1 27438.0 1087.41   8
  -5   3   1 25172.6 1063.08   7
   5   3  -1 26752.6 1093.57   6
   5  -3  -1 27432.1 1091.32   7
  -5  -3   1 28313.4 1000.94   7
   5  -3  -2 52557.8 1990.95   4
  -5   3   2 52552.0 1979.99   4
   5  -3   2 53348.7 1211.57   4
   5   3   2 53100.9 1852.86   3
   5   3  -2 52130.9 1836.88   3
  -5  -3  -2 47807.3 1861.28   2
  -5  -3   2 54693.5 1970.38   2
   5  -3  -2 51994.3 1442.61   9
   5  -3  -2 51127.2 1615.78   8
   5  -3   2 53572.9 1609.19   9
   5   3  -2 52452.2 1681.75   6
   5  -3  -2 54740.8 1807.22   5
   5  -3  -2 54922.5 1696.71   7
   5   3  -2 54065.1 1516.26   7
   5   3   3 53885.4 1806.15   3
   5   3  -3 49068.1 1750.95   3
  -5   3   3 52926.9 2178.60   4
  -5  -3  -3 52869.4 1967.01   2
  -5  -3   3 49302.5 1895.45   2
   5   3  -3 56197.6 1814.07   7
   5  -3   3 52460.0 1912.97   9
   5  -3  -3 51410.3 1782.12   9
   5   3  -3 57297.4 1847.04   5
  -5   3   4 511.861 306.470   5
  -5   3   4 244.503 276.907   4
   5   3   4 104.935 135.224   3
   5   3  -4 110.239 99.1679   3
   5  -3  -4 86.9328 158.094   9
  -5   3   5 23976.3 1704.94   4
   5   3  -5 22437.3 1088.12   3
   5   3   5 21426.1 1050.80   3
   5   3  -5 21447.7 1546.17   9
   5  -3  -5 20732.0 1491.08   9
  -5   3   5 21102.2 1506.24   5
   5   3   6 3204.67 529.895   4
  -5   3   6 4162.62 751.193   5
  -5   3   6 3048.40 670.171   4
   5  -3   6 3068.42 415.011   2
   5  -3  -6 3559.26 464.303   2
   5   3  -6 3081.70 377.775   3
   5   3   6 3000.12 369.561   3
   5   3  -6 3561.88 731.578   9
   5  -3  -6 3383.09 679.676   9
   5  -3   6 4000.50 591.695   5
   5   3   7 7009.79 822.000   4
  -5   3   7 6890.26 1011.13   5
  -5   3   7 8607.95 1144.26   4
   5  -3  -7 6211.07 1004.14   9
   5   3  -7 6996.31 1103.22   9
   5  -3   7 7185.54 856.172   5
   5   3   7 7864.06 1035.53   5
   5   3   8-211.817 246.148   4
  -5   3   8 1008.09 510.430   5
   5  -3  -8 344.603 339.334   9
   5   3  -8 79.7673 263.478   9
   5  -3   8 462.933 298.630   5
   5   3   8-61.9160 235.696   5
   5   3  -9 1662.29 728.726   9
   5  -3  -9 1363.19 643.617   9
   5   3   9 421.073 273.960   5
   5   3  10 2654.95 851.690   5
   5  -4   0-78.4349 117.317   4
  -5   4   0-1.36394 101.481   4
  -5  -4   0 131.115 230.308   2
   5   4   0-73.7940 156.935   3
  -5  -4   0 127.214 144.366   3
  -5   4   0 40.9842 77.1080   8
   5  -4   0 36.2420 95.3576   8
  -5  -4   0 58.7515 130.786   6
  -5   4   0 144.829 106.314   7
   5  -4   1 67351.4 1691.12   4
  -5   4   1 69229.9 2112.54   4
   5   4  -1 64913.0 2128.51   3
   5   4   1 66548.1 2149.80   3
   5  -4  -1 68225.7 2164.33   4
  -5  -4  -1 69181.1 2208.84   3
  -5  -4   1 70164.5 2217.48   3
  -5  -4   1 68932.6 2219.54   2
  -5  -4  -1 64039.8 2160.51   2
   5  -4  -1 67082.2 1160.68   9
   5  -4  -1 67088.6 1786.07   8
  -5   4   1 67531.5 1788.38   8
  -5   4  -1 68454.0 1800.15   8
   5  -4   1 64768.1 1332.61   9
  -5   4   1 69124.3 1788.24   7
  -5  -4   1 67345.5 1811.66   6
   5   4  -1 69494.3 1843.10   6
   5  -4  -1 69062.3 1857.17   5
  -5  -4   1 69269.0 1542.79   7
   5  -4  -1 70910.4 1782.00   7
   5  -4  -2 167.774 159.983   4
   5  -4   2 605.242 154.910   4
  -5   4   2 412.035 273.025   4
  -5  -4  -2 416.704 216.435   3
  -5  -4   2 542.595 247.835   2
   5   4  -2 569.437 254.155   3
   5   4   2 695.818 248.771   3
  -5  -4   2 276.153 190.863   3
  -5  -4  -2 256.066 228.758   2
   5  -4   2 443.511 158.328   9
   5  -4  -2 351.670 155.927   9
   5  -4  -2 310.915 177.065   8
   5  -4  -2 327.775 145.782   7
   5   4  -2 364.280 151.176   7
   5  -4  -2 390.280 191.263   5
   5   4  -2 572.651 194.254   6
  -5   4   3 13951.0 1154.10   4
   5   4  -3 13275.5 931.469   3
   5   4   3 13481.7 929.792   3
  -5  -4   3 14929.6 1037.12   3
  -5  -4   3 14040.4 1020.32   2
  -5  -4  -3 13709.7 1004.99   2
  -5  -4  -3 14741.7 1027.53   3
   5   4  -3 15468.7 940.684   7
   5  -4   3 14600.8 1025.35   9
   5  -4  -3 12911.8 912.670   9
  -5   4   3 12858.5 1006.12   5
  -5   4   4 230.671 293.568   4
  -5   4   4 119.473 201.535   5
  -5  -4  -4-27.8977 147.590   2
   5   4   4-16.3187 113.778   3
   5   4  -4 30.8692 113.833   3
  -5  -4   4-11.5847 114.090   2
   5  -4  -4 3.80561 112.541   9
  -5   4   5 3929.27 709.054   4
   5   4   5 3805.12 471.738   3
   5   4  -5 4129.34 486.637   3
   5  -4  -5 3976.71 674.089   9
   5   4  -5 2664.61 565.203   9
  -5   4   5 4791.62 732.238   5
   5   4   6 4271.74 629.817   4
   5   4   6 3498.19 420.017   3
   5   4  -6 4165.49 459.317   3
  -5   4   6 2584.11 617.201   4
   5  -4   6 3699.22 430.779   1
   5  -4  -6 3648.59 433.890   1
   5  -4  -6 3638.07 700.535   9
   5   4  -6 3988.27 772.590   9
  -5   4   6 4978.73 829.923   5
   5  -4   6 3126.71 515.387   5
   5   4   7 2019.58 491.085   4
  -5   4   7 3333.98 722.126   5
  -5   4   7 3205.06 743.677   4
   5  -4  -7 2742.24 670.960   9
   5   4  -7 2718.39 711.550   9
   5  -4   7 2970.77 535.606   5
   5   4   7 2733.71 680.302   5
   5   4   8 4747.16 769.563   4
  -5   4   8 5082.16 956.345   5
  -5   4   8 3524.39 784.367   4
   5  -4  -8 4449.23 920.859   9
   5   4  -8 4282.82 936.590   9
   5   4   8 3521.60 777.280   5
   5  -4   8 3399.84 634.030   5
  -5   4   9 2845.84 771.952   5
   5  -4  -9 2979.96 865.528   9
   5   4  -9 3342.69 907.515   9
   5   4   9 3586.25 852.167   5
   5   4  10 2491.70 762.289   5
   5  -5   0-20.0298 127.596   4
   5  -5   0 136.810 122.611   5
  -5   5   0-116.219 137.067   4
   5   5   0 128.062 185.581   3
  -5  -5   0 130.218 146.368   3
  -5   5   0-20.4643 80.4541   8
   5  -5   0 104.043 144.081   8
  -5  -5   0 37.3155 135.042   6
  -5   5   0 58.8006 123.487   7
  -5   5   1 5949.02 673.509   4
  -5   5  -1 5997.17 476.318   4
   5   5  -1 5526.28 655.656   3
   5   5   1 5701.22 652.533   3
   5  -5  -1 6472.03 688.589   4
   5  -5   1 6366.51 534.102   4
  -5  -5   1 5886.81 657.673   3
  -5  -5  -1 5716.66 655.459   3
   5  -5  -1 6202.62 579.786   8
  -5   5   1 6480.60 585.079   8
  -5   5  -1 6744.02 596.318   8
   5  -5  -1 6274.08 340.527   9
   5  -5   1 5939.18 399.302   9
  -5   5   1 6538.17 564.844   7
  -5  -5   1 5449.37 545.201   6
   5  -5  -1 5960.62 572.439   5
   5   5  -1 5893.97 572.086   6
   5  -5  -1 6179.88 543.456   7
  -5  -5   1 6069.78 452.279   7
  -5   5   2 12348.4 1017.32   4
   5   5  -2 12015.7 936.673   3
   5   5   2 12372.4 943.855   3
   5  -5   2 12278.5 556.895   4
  -5  -5   2 12704.5 971.969   3
  -5  -5  -2 13192.2 996.348   2
  -5  -5  -2 12024.0 940.950   3
  -5  -5   2 11033.1 940.897   2
   5  -5  -2 11402.2 845.543   8
   5  -5  -2 12208.2 717.126   9
   5  -5   2 11805.7 777.692   9
   5  -5  -2 12409.4 825.120   7
   5  -5  -2 12588.0 932.339   5
   5   5  -2 11687.6 684.320   7
  -5   5   3 22222.1 1489.81   4
   5   5   3 20560.0 1182.25   3
   5   5  -3 22760.8 1260.58   3
  -5  -5   3 22982.7 1315.60   3
  -5  -5  -3 22750.5 1306.92   3
  -5  -5   3 22770.2 1321.21   2
  -5  -5  -3 22623.7 1317.83   2
   5  -5  -3 22527.6 1259.49   8
   5  -5   3 23732.2 1316.75   9
   5  -5  -3 21425.8 1179.62   9
  -5   5   3 22773.4 1353.38   5
   5   5  -3 23112.6 1131.11   7
  -5   5   4-29.0760 180.721   4
  -5  -5   4-92.4358 179.075   3
  -5  -5  -4-72.5240 191.991   3
  -5  -5  -4 256.898 201.129   2
   5   5  -4 388.641 192.565   3
  -5  -5   4 56.1203 151.778   2
   5   5   4 156.050 169.506   3
  -5   5  -4 111.391 147.965   9
   5  -5  -4 143.386 162.327   9
  -5   5   4-100.197 189.474   5
  -5   5   5 13322.1 1314.35   4
   5   5  -5 12293.2 885.528   3
   5   5   5 12350.3 866.103   3
  -5  -5   5 11707.3 950.126   2
  -5  -5  -5 14154.4 1060.92   2
   5   5  -5 10774.9 1133.87   9
   5  -5  -5 12993.9 1210.76   9
  -5   5  -5 12179.0 1160.03   9
  -5   5   5 11903.3 1176.71   5
   5   5   6 9364.04 714.127   3
   5   5  -6 9819.96 744.921   3
  -5   5   6 6875.07 1011.35   4
   5  -5  -6 8219.53 692.285   1
   5  -5   6 8282.10 681.762   1
   5  -5  -6 8613.39 1081.09   9
   5   5  -6 6912.77 1008.62   9
  -5   5  -6 8600.44 1077.33   9
   5  -5   6 9042.48 819.694   5
  -5   5   6 9186.51 1115.06   5
   5   5   7 5247.89 777.451   4
  -5   5   7 4304.83 854.274   4
   5  -5  -7 4758.67 885.836   9
   5   5  -7 4540.34 892.419   9
  -5   5   7 4496.99 845.263   5
   5  -5   7 4574.88 641.711   5
   5   5   7 4232.30 812.855   5
   5   5   8 232.418 208.464   4
  -5   5   8 144.184 327.382   4
  -5   5   8 877.523 465.820   5
   5   5  -8 129.828 246.283   9
   5  -5  -8 142.316 318.793   9
   5   5   8 492.260 324.067   5
  -5   5   9 2463.75 757.915   5
   5  -5  -9 1592.05 659.230   9
   5   5  -9 2080.49 741.141   9
   5   5   9 2712.95 727.046   5
   5  -6   0-81.6070 117.958   4
  -5   6   0 192.976 121.523   4
  -5  -6   0-52.9722 159.534   3
   5   6   0-30.7772 201.078   3
  -5   6   0-23.0223 117.836   8
   5  -6   0 126.493 145.177   8
  -5  -6   0 453.872 197.028   6
  -5   6   0 26.1970 101.635   7
   5  -6   0 133.837 117.414   5
   5  -6   1 1640.00 285.386   4
   5  -6  -1 1762.41 385.041   4
  -5   6   1 2538.86 452.392   4
  -5   6  -1 1654.24 285.563   4
  -5  -6   1 2067.81 404.198   3
   5   6   1 1208.53 329.305   3
   5   6  -1 1900.50 392.377   3
  -5  -6  -1 1538.10 373.285   3
   5  -6  -1 2041.81 368.170   8
  -5  -6   1 1891.43 257.159   7
  -5   6   1 2050.98 332.050   7
   5  -6  -1 1717.58 332.043   5
  -5  -6   1 1272.26 280.663   6
  -5   6   2 18881.9 1308.67   4
   5   6  -2 18597.9 1201.68   3
   5   6   2 17557.4 1159.33   3
  -5  -6  -2 19987.6 1254.40   3
  -5  -6   2 18805.0 1222.02   3
   5  -6   2 18996.5 938.664   9
   5  -6  -2 19321.7 1111.16   8
   5  -6  -2 17748.0 826.650   9
   5  -6  -2 18376.0 1020.54   7
  -5   6   2 17046.2 1076.71   5
   5   6  -2 17188.5 808.198   7
  -5   6   3 57122.5 2446.68   4
   5   6   3 50247.3 1917.84   3
   5   6  -3 48346.5 1907.83   3
  -5  -6  -3 53892.0 2070.90   3
  -5  -6   3 55990.8 2130.67   2
  -5  -6   3 50896.9 2007.55   3
  -5  -6  -3 57407.3 2149.97   2
   5  -6   3 57561.4 2004.33   9
   5  -6  -3 53179.6 2002.33   8
  -5   6  -3 54291.4 1852.23   9
   5  -6  -3 55899.7 1887.04   9
   5   6  -3 54907.2 1699.33   7
  -5   6  -3 57942.9 1014.42   6
  -5   6   3 54077.5 2136.75   5
  -5   6   4 3034.59 615.830   4
  -5  -6  -4 2208.73 436.378   2
   5   6  -4 2144.70 405.443   3
   5   6   4 3131.47 480.301   3
  -5  -6   4 1899.31 412.403   2
  -5  -6  -4 1614.94 368.693   3
  -5  -6   4 2478.76 472.895   3
   5  -6  -4 3023.67 527.041   9
  -5   6  -4 2272.97 462.631   9
  -5   6   4 2651.19 530.211   5
   5   6   5 4090.21 531.637   3
   5   6  -5 5317.52 617.689   3
  -5   6   5 4424.47 788.090   4
  -5  -6  -5 4766.18 634.792   2
   5  -6  -5 3553.29 513.835   1
  -5  -6   5 4285.28 616.493   2
   5  -6   5 4640.14 571.682   1
  -5  -6   5 4157.63 585.194   3
   5  -6  -5 4485.38 727.594   9
  -5   6  -5 4360.22 706.997   9
  -5   6   5 4365.28 743.357   5
  -5   6   6 589.796 339.729   4
   5   6   6 322.425 172.258   3
   5   6  -6 474.383 186.757   3
   5  -6   6 714.149 244.750   1
  -5  -6   6 775.144 265.922   2
  -5  -6  -6 600.612 195.288   2
   5  -6  -6 694.711 234.107   1
  -5   6  -6 408.231 210.773   9
   5  -6  -6 672.688 330.966   9
   5   6  -6 497.911 281.455   9
   5  -6   6 654.639 230.881   5
  -5   6   6 275.193 203.057   5
   5   6   7 992.318 362.022   4
  -5   6   7-47.4240 328.045   4
  -5   6  -7 1592.28 551.163   9
   5  -6  -7 1449.20 522.565   9
   5   6  -7 787.983 451.313   9
   5  -6   7 609.204 255.204   5
  -5   6   7 536.074 310.750   5
   5   6   7 312.062 310.765   5
   5   6   8 2405.05 590.607   4
  -5   6   8 1809.80 621.855   4
   5   6  -8 3883.94 901.373   9
  -5   6   8 2502.05 703.001   5
   5   6   8 2461.94 706.177   5
  -5   6   9 613.201 385.427   4
  -5   6   9-207.242 297.554   5
   5   6  -9 1275.38 583.726   9
   5   6   9-919.342 500.520   5
   5  -7   0 103.962 158.539   4
  -5   7   0 252.008 201.960   4
   5   7   0-92.1366 179.123   3
   5  -7   0-60.7077 103.357   8
  -5   7   0-3.99036 110.303   7
  -5  -7   0 169.685 182.918   6
   5  -7   0-47.3161 103.953   5
   5   7   1 5585.19 699.915   3
  -5   7  -1 5631.73 541.448   4
  -5   7   1 6628.71 741.807   4
   5  -7  -1 6183.62 721.733   4
   5   7  -1 4413.71 615.066   3
   5  -7  -1 5699.94 601.653   8
  -5  -7  -1 5446.17 301.380   8
  -5  -7   1 5771.24 419.858   7
  -5   7   1 6273.76 566.999   7
   5  -7  -1 6049.90 620.436   5
  -5  -7   1 5897.49 626.126   6
   5  -7   1 5961.54 263.982   6
   5  -7   1 5563.34 449.660   5
  -5   7   2 32196.2 1732.55   4
  -5   7  -2 30569.9 1009.18   4
   5   7  -2 32800.5 1650.07   3
   5   7   2 32532.0 1642.02   3
   5  -7  -2 33114.9 1517.60   8
  -5   7  -2 34042.1 1175.18   9
  -5   7   2 31917.4 1510.61   5
   5   7  -2 32940.9 1082.81   7
  -5   7   3 27571.7 1724.86   4
   5   7  -3 25225.8 1428.33   3
   5   7   3 26740.1 1459.48   3
   5  -7  -3 26317.4 1457.57   8
  -5   7  -3 25944.8 1291.46   9
   5   7  -3 28841.5 1190.56   7
  -5   7   3 26642.2 1537.95   5
   5   7  -4 1319.68 314.360   3
  -5   7   4 1386.54 441.957   4
   5   7   4 2144.02 413.375   3
  -5  -7  -4 1792.49 407.524   2
   5  -7  -4 1474.29 364.483   1
  -5  -7   4 1174.49 366.243   2
   5  -7   4 1478.63 359.463   1
   5  -7  -4 1462.36 365.215   9
  -5   7  -4 1043.91 315.988   9
   5  -7  -4 1195.70 367.361   8
  -5   7   4 936.813 361.681   5
   5   7  -4 1530.35 343.147   5
  -5   7  -4 1116.03 204.585   6
  -5   7   5 11747.4 1289.55   4
   5   7   5 12200.4 951.992   3
   5   7  -5 13979.4 1037.99   3
   5  -7  -5 13018.2 997.859   1
   5  -7   5 12565.0 980.820   1
  -5  -7  -5 15076.6 1162.38   2
  -5  -7   5 12032.9 1035.91   2
  -5   7  -5 15387.2 1307.21   9
   5  -7  -5 13243.7 1227.54   9
   5  -7   5 13708.6 785.957   5
  -5   7   5 12742.2 1270.55   5
   5   7   6 1606.69 348.086   3
   5   7  -6 1455.20 322.970   3
  -5   7   6 2265.38 617.887   4
  -5  -7  -6 1489.39 369.589   2
   5  -7  -6 1384.75 329.412   1
   5  -7   6 1789.09 363.302   1
  -5  -7   6 1404.91 365.820   2
  -5   7  -6 624.948 352.776   9
   5   7  -6 1523.69 504.362   9
  -5   7   6 1847.37 550.915   5
   5  -7   6 1646.11 324.725   5
   5   7   7 3313.01 689.510   4
  -5   7   7 1476.68 531.070   4
  -5   7  -7 2383.18 640.919   9
   5   7  -7 2297.32 643.051   9
  -5   7   7 3293.35 796.955   5
   5   7   7 3124.74 766.405   5
   5   7   8 281.586 313.721   4
   5   7  -8 512.923 373.884   9
   5   7   8 588.259 402.173   5
  -5   7   8-15.0435 263.061   5
  -5   7   9 830.881 430.636   5
  -5   7   9 1274.37 613.614   4
   5   7  -9 731.253 468.887   9
   5   7   9 407.160 389.107   5
  -5   8   0 161.868 141.656   4
   5   8   0-51.4429 169.595   3
   5  -8   0-22.7899 102.490   8
  -5   8   0-51.3421 87.9275   7
   5  -8   0 117.704 134.440   5
  -5  -8   0 77.2735 130.986   6
  -5   8   1 46873.9 1994.65   4
  -5   8  -1 46483.7 1621.95   4
   5   8  -1 43512.8 1987.34   3
   5   8   1 47176.5 2065.73   3
   5   8  -1 43896.1 671.802   8
  -5  -8  -1 46398.8 917.632   8
   5  -8  -1 45005.7 1753.85   8
   5  -8  -1 46691.3 1773.87   5
   5  -8   1 48143.2 1389.60   5
  -5  -8   1 45719.7 1782.15   6
   5  -8   1 46941.0 900.159   6
  -5   8   2 962.238 332.015   4
  -5   8  -2 1738.83 274.986   4
  -5   8   2 1318.10 381.813   5
   5   8  -2 2121.40 458.945   3
   5   8   2 1440.60 401.097   3
  -5   8  -2 1959.60 288.652   9
   5  -8  -2 1399.80 328.105   8
   5  -8   2 1822.02 237.830   5
  -5   8   3 2467.01 579.986   4
   5   8  -3 1985.14 448.830   3
   5   8   3 1515.81 382.411   3
   5  -8   3 1911.36 407.022   1
   5  -8  -3 1973.45 442.084   1
   5  -8  -3 2285.81 448.939   8
  -5   8   3 2117.40 334.670   9
  -5   8  -3 1575.54 336.331   9
   5   8  -3 2196.09 323.675   7
  -5   8   3 2545.95 497.004   5
   5   8   4-88.6894 221.193   3
   5   8  -4 5.20829 140.893   3
  -5   8   4-77.1755 195.906   4
   5   8  -4-111.344 161.679   5
   5  -8  -4 126.817 189.449   1
   5  -8   4-127.395 201.727   1
  -5   8  -4 574.441 253.293   9
   5  -8  -4-20.7626 178.926   8
  -5   8   4-69.4243 170.347   9
  -5   8  -4 74.0946 59.8036   6
  -5   8   4 132.382 200.628   5
   5   8  -5 1406.09 375.800   3
  -5   8   5 1859.20 575.106   4
   5   8   5 1006.45 298.958   3
  -5  -8  -5 1420.44 406.090   2
   5  -8  -5 839.406 309.102   1
  -5  -8   5 1259.91 341.079   2
   5  -8   5 1156.55 337.436   1
  -5   8  -5 788.029 312.351   9
   5  -8   5 1333.94 225.689   5
  -5   8   5 1870.87 570.935   5
   5   8   6 2171.87 410.303   3
   5   8  -6 2080.84 427.948   3
  -5   8   6 1992.98 604.760   4
  -5  -8  -6 2350.94 484.708   2
   5  -8   6 2460.80 452.340   1
  -5  -8   6 1791.04 404.551   2
   5  -8  -6 1630.63 366.992   1
  -5   8  -6 2900.72 641.874   9
   5   8  -6 2016.63 568.983   9
   5  -8   6 1817.69 314.180   5
  -5   8   6 1346.60 497.031   5
   5   8   7 916.320 384.348   4
  -5   8   7 1170.94 551.941   4
  -5   8  -7 1016.61 468.916   9
   5   8  -7 1727.14 575.389   9
  -5   8   7 1240.07 518.610   5
   5   8   7 1392.94 532.655   5
   5   8   8 1708.79 538.933   4
  -5   8   8 2526.61 713.185   4
  -5   8  -8 2870.38 761.290   9
   5   8  -8 2556.64 747.770   9
   5   8   8 1928.98 640.519   5
  -5   8   8 1743.16 631.437   5
   5   8   9 2553.34 665.484   4
  -5   8   9 3683.09 912.410   4
   5   8   9 4258.98 994.205   5
  -5   9   0-32.8171 162.089   4
   5  -9   0-71.8844 226.469   1
   5   9   0-137.743 216.707   3
   5  -9   0 45.3704 108.654   8
  -5   9   0 22.3183 98.9646   7
  -5  -9   0 102.486 77.6580   7
   5  -9   0 210.830 136.158   5
  -5  -9   0 95.7586 159.054   6
  -5   9  -1 7556.64 689.840   4
   5   9  -1 7804.05 875.236   3
   5   9   1 6630.39 808.474   3
  -5   9   1 6619.11 780.663   4
   5  -9  -1 7027.86 854.473   1
   5  -9   1 7411.18 883.474   1
  -5  -9  -1 7299.98 393.234   8
   5   9  -1 7433.77 318.197   8
  -5   9  -1 8164.20 392.855   9
   5  -9  -1 8800.52 813.315   8
   5  -9  -1 8827.97 806.741   5
   5  -9   1 6857.83 543.677   5
   5  -9   1 7344.43 419.178   6
  -5  -9   1 7651.43 765.669   6
  -5   9  -2 26866.5 1130.10   4
   5   9  -2 27045.2 1637.47   3
   5   9   2 30612.0 1718.44   3
  -5   9   2 25889.4 1650.80   4
   5  -9   2 26875.8 1632.71   1
   5  -9  -2 27896.0 1666.17   1
  -5   9   2 27733.5 907.852   9
   5  -9  -2 26828.3 1472.72   8
  -5   9  -2 27429.3 1086.85   9
   5  -9   2 26941.9 843.534   5
  -5  -9   2 25245.9 1417.94   6
  -5   9   2 25370.9 1420.35   5
  -5   9   3 19647.1 1538.44   4
  -5   9  -3 20665.7 707.317   4
   5   9   3 20500.1 1400.60   3
   5   9  -3 21773.9 1450.92   3
   5  -9  -3 22404.8 1489.50   1
   5  -9   3 20410.8 1416.87   1
  -5   9   3 21493.8 1059.68   9
   5  -9  -3 21320.7 1400.00   8
  -5   9  -3 19379.5 1137.32   9
   5   9  -3 19360.2 915.487   7
  -5   9   3 24116.1 1521.48   5
   5   9   4 820.533 295.034   3
   5   9  -4 651.724 305.710   3
  -5   9   4 1397.19 475.434   4
   5   9  -4 1128.20 269.190   5
   5  -9  -4 666.978 284.823   1
   5  -9   4 561.481 262.877   1
  -5   9  -4 990.322 326.378   9
  -5   9   4 779.460 248.841   9
   5  -9  -4 1005.95 340.604   8
   5   9  -4 571.529 217.049   7
  -5   9   4 1056.45 387.604   5
  -5   9   5 11414.7 1329.17   4
   5   9   5 11064.8 1009.94   3
   5   9  -5 8959.76 918.554   3
   5  -9  -5 10781.4 1007.25   1
  -5  -9  -5 12241.1 1125.13   2
   5  -9   5 9590.30 936.753   1
   5  -9  -5 10196.7 1100.17   8
  -5   9  -5 10952.4 1116.75   9
   5  -9   5 10283.2 458.889   5
  -5   9   5 9297.26 1122.90   5
   5   9   6 1600.02 390.234   3
   5   9  -6 1505.10 381.761   3
  -5   9   6 1321.05 483.820   4
   5  -9  -6 1165.48 342.796   1
  -5  -9  -6 2176.59 496.509   2
  -5  -9   6 1556.90 418.418   2
   5  -9   6 1390.73 393.710   1
  -5   9  -6 1702.25 502.766   9
   5   9  -6 1885.89 574.698   9
  -5   9   6 3096.19 706.678   5
   5   9   7 6203.37 970.820   4
  -5   9   7 5413.15 1015.65   4
  -5   9  -7 5462.32 971.178   9
   5   9  -7 3190.40 817.770   9
  -5   9   7 4161.51 898.103   5
   5   9   7 4179.50 888.558   5
   5   9   8 69.5382 224.475   4
  -5   9   8-29.7799 378.171   4
  -5   9  -8 502.046 389.619   9
   5   9  -8 215.473 343.794   9
   5   9   8 234.351 459.203   5
  -5   9   8 152.428 362.799   5
  -5   9   9 1453.29 631.677   4
   5   9   9 655.602 406.333   4
   5  10   0-52.5880 173.974   3
  -5  10   0-43.2190 173.417   4
   5 -10   0 191.032 221.504   1
   5 -10   0 71.4786 156.635   8
  -5  10   0-14.4355 87.3718   7
  -5 -10   0 140.245 92.1265   7
  -5 -10   0 30.6527 169.677   6
   5 -10   0-33.0126 142.586   5
   5  10   1 358.547 244.514   3
  -5  10   1 529.253 311.479   4
  -5  10  -1 614.452 230.400   4
   5  10  -1 426.850 234.441   3
   5 -10  -1 530.583 281.217   1
   5 -10   1 512.227 298.777   1
  -5  10  -1 768.067 127.566   9
   5  10  -1 634.298 113.541   8
   5 -10  -1 1087.42 352.519   8
  -5 -10  -1 408.962 107.744   8
   5 -10   1 824.988 175.294   6
  -5 -10   1 920.814 345.980   6
  -5  10  -1 467.729 171.414   7
   5 -10   1 633.809 182.027   5
   5  10   2 2637.68 540.335   3
   5  10  -2 2706.09 566.388   3
  -5  10   2 3755.86 659.310   4
  -5  10  -2 2082.31 330.369   4
   5 -10   2 1980.21 487.269   1
   5 -10  -2 2934.37 591.915   1
  -5  10   2 2282.12 265.980   9
   5 -10  -2 2199.68 455.095   8
  -5  10  -2 2181.84 323.340   9
  -5 -10  -2 2488.41 315.753   8
   5  10  -2 2439.02 272.842   8
   5 -10   2 2679.69 256.788   5
  -5  10   2 2731.80 494.779   5
  -5 -10   2 2264.04 444.417   6
  -5  10  -3 37301.9 1118.33   4
   5  10   3 34966.1 1918.33   3
   5  10  -3 34568.0 1926.93   3
  -5  10   3 35245.9 2125.45   4
   5 -10   3 31101.1 1807.70   1
   5 -10  -3 36187.6 1959.83   1
  -5  10   3 33836.3 1338.57   9
  -5  10  -3 31939.5 1478.86   9
   5 -10  -3 33093.1 1783.72   8
  -5  10   3 32627.7 1810.65   5
   5  10  -3 32841.4 1144.56   7
   5  10  -4 492.364 286.564   3
  -5  10   4 542.754 262.689   4
   5  10  -4 477.073 167.934   5
   5  10   4 650.210 299.902   3
   5 -10  -4 644.905 287.649   1
   5 -10   4 676.525 292.483   1
  -5  10  -4 485.210 305.957   9
   5 -10  -4 1038.42 372.267   8
  -5  10   4 951.840 268.309   9
   5  10  -4 952.593 234.605   7
  -5  10   4 821.533 356.243   5
   5  10   5 2151.58 473.764   3
   5  10  -5 2735.31 550.519   3
  -5  10   5 2762.67 683.393   4
   5 -10   5 2170.27 480.794   1
   5 -10  -5 2924.10 569.833   1
  -5  10  -5 1564.62 431.876   9
   5 -10  -5 2798.00 617.985   8
  -5  10   5 2824.47 659.906   5
  -5  10   6 2191.05 669.273   4
   5  10   6 2261.29 480.344   3
   5  10  -6 1480.78 404.581   3
   5 -10   6 2414.89 502.652   1
   5 -10  -6 2135.60 464.867   1
  -5 -10  -6 1801.64 453.844   2
  -5 -10   6 2322.84 524.520   2
  -5  10  -6 2400.42 599.381   9
   5  10  -6 2122.34 603.344   9
   5 -10  -6 2061.39 552.094   8
  -5  10   6 3340.11 793.650   5
   5  10   7 1699.87 546.224   4
  -5  10   7 458.253 339.772   4
  -5  10  -7 1271.44 530.816   9
   5  10  -7 1082.96 461.236   9
   5  10   7 948.090 430.341   5
  -5  10   7 811.278 378.921   5
   5  10   8 3406.82 800.778   4
  -5  10   8 3342.44 893.027   4
  -5  10  -8 2562.75 747.941   9
   5  10  -8 4306.57 1036.03   9
   5  10   8 3452.60 847.324   5
  -5  10   8 4315.13 963.125   5
   5  10   9-264.636 390.466   4
  -5  11   0-27.3993 212.094   4
   5  11   0-77.8672 245.159   3
   5 -11   0 169.112 221.953   1
   5 -11   0 188.449 180.093   8
  -5  11   0-38.4669 107.106   7
  -5 -11   0 38.2855 53.9781   7
   5 -11   0 235.049 183.679   5
  -5 -11   0 181.491 203.319   6
  -5  11   1 5536.43 773.660   4
   5  11   1 5474.46 796.213   3
   5  11  -1 4648.68 771.862   3
  -5  11  -1 4885.41 620.452   4
   5 -11   1 4608.01 748.082   1
   5 -11  -1 4968.03 789.677   1
   5  11  -1 4856.49 322.819   8
  -5 -11  -1 5086.82 376.855   8
  -5  11  -1 4161.84 311.623   9
   5 -11  -1 5338.63 687.228   8
  -5  11  -1 4577.84 484.440   7
   5 -11   1 4698.51 409.820   6
  -5 -11   1 5208.44 686.054   6
   5  11   2 12600.6 1208.93   3
   5  11  -2 11648.9 1169.23   3
  -5  11   2 13654.7 1277.39   4
  -5  11  -2 14303.4 935.469   4
   5 -11   2 13743.1 1272.69   1
   5 -11  -2 13889.3 1285.96   1
  -5  11   2 13188.8 647.486   9
   5 -11  -2 11787.1 1071.65   8
  -5  11  -2 12556.6 764.548   9
  -5 -11  -2 12998.5 735.638   8
   5  11  -2 12807.0 638.811   8
  -5 -11   2 13041.7 1095.21   6
  -5  11   2 14405.5 1132.18   5
   5  11   3 13676.9 1261.50   3
   5  11  -3 14432.0 1306.74   3
  -5  11  -3 13106.6 748.653   4
  -5  11   3 16003.8 1472.79   4
   5 -11  -3 14830.4 1313.93   1
   5 -11   3 14988.8 1319.60   1
   5 -11  -3 15264.7 1259.77   8
  -5  11   3 15369.1 908.130   9
  -5  11  -3 13411.2 969.513   9
  -5  11   3 13711.5 1220.25   5
  -5  11   4 1290.22 517.561   4
   5  11   4 677.598 309.550   3
   5  11  -4 1053.98 347.674   3
   5 -11  -4 1476.34 454.397   1
   5 -11   4 1247.39 363.050   1
   5 -11  -4 1005.10 353.538   8
  -5  11  -4 471.230 207.935   9
  -5  11   4 1293.28 466.407   5
   5  11   5 8487.28 971.739   3
   5  11  -5 8650.67 985.145   3
  -5  11   5 6051.67 1028.44   4
   5 -11  -5 6613.77 872.116   1
   5 -11   5 5476.40 787.289   1
   5 -11  -5 6481.95 933.032   8
  -5  11  -5 6996.00 908.027   9
  -5  11   5 7142.56 1012.52   5
  -5  11   6 2444.79 709.482   4
   5  11   6 2632.00 534.966   3
   5  11  -6 3999.19 656.248   3
   5 -11   6 2559.79 539.322   1
   5 -11  -6 3494.96 611.262   1
  -5 -11   6 3401.59 681.866   2
  -5 -11  -6 2758.74 598.385   2
  -5  11  -6 3161.26 689.354   9
   5 -11  -6 2291.24 601.993   8
   5  11  -6 3158.04 734.210   9
  -5  11   6 2326.08 658.963   5
   5  11   7 2217.24 660.468   4
  -5  11   7 3275.43 822.628   4
  -5  11  -7 3463.50 775.652   9
   5  11  -7 1800.60 637.628   9
   5 -11  -7 2993.38 726.540   8
   5  11   7 2839.84 826.928   5
  -5  11   7 2883.40 801.023   5
   5  11   8 374.587 320.033   4
  -5  11   8 88.4569 309.102   4
  -5  11  -8 125.499 222.691   9
   5 -11  -8 125.793 264.611   8
   5  11  -8-3.65010 239.346   9
  -5  11   8-150.612 331.660   5
   5  11   8-32.7448 292.403   5
   5  11   9 1242.80 552.336   4
  -5  11  -9 1176.01 537.812   9
   5 -12   0-112.193 308.342   1
   5  12   0 48.9719 280.014   3
  -5  12   0 60.2078 225.581   4
  -5 -12   0 233.474 271.981   6
   5  12   1 25499.3 1785.57   3
   5  12  -1 24037.0 1738.07   3
  -5  12   1 22703.8 1602.43   4
  -5  12  -1 22911.2 1380.63   4
   5 -12  -1 24094.5 1774.12   1
   5 -12   1 21168.0 1662.05   1
  -5  12  -1 22742.2 766.760   9
  -5 -12  -1 24147.9 875.486   8
   5 -12  -1 20931.8 1392.37   8
  -5 -12   1 23485.9 1485.44   6
   5 -12   1 22320.2 942.619   6
  -5  12  -1 22809.9 1075.72   7
  -5  12   2 2387.01 622.737   4
  -5  12  -2 2785.45 444.995   4
   5  12   2 3405.59 661.210   3
   5  12  -2 2487.74 581.059   3
   5 -12  -2 2835.73 627.794   1
   5 -12   2 2353.77 567.769   1
   5  12  -2 3030.70 323.025   8
   5 -12  -2 2608.60 516.736   8
  -5  12  -2 2584.83 360.381   9
  -5 -12  -2 2416.87 331.091   8
  -5 -12   2 1825.09 451.748   6
  -5  12   2 2501.29 504.539   5
  -5  12   3 1455.32 524.691   4
  -5  12  -3 1236.70 256.781   4
   5  12   3 1283.75 412.600   3
   5  12  -3 1924.02 551.369   3
   5 -12  -3 1761.86 510.094   1
   5 -12   3 1437.91 471.069   1
  -5  12  -3 1734.64 357.836   9
   5  12  -3 2286.58 338.428   8
   5 -12  -3 2014.12 482.325   8
  -5 -12  -3 1713.01 334.141   8
  -5  12   3 1589.47 451.209   5
   5  12   4-9.32617 231.278   3
   5  12  -4 95.4015 210.571   3
  -5  12   4 167.984 199.723   4
   5 -12  -4-203.996 249.878   1
   5 -12   4 151.624 257.439   1
  -5  12  -4 52.6007 155.253   9
   5 -12  -4-68.7730 208.721   8
  -5  12   4 153.409 181.442   5
   5  12   5 295.962 232.395   3
   5  12  -5 518.823 347.289   3
  -5  12   5 654.006 515.384   4
   5 -12   5 293.002 159.839   1
   5 -12  -5 331.878 230.869   1
  -5  12  -5 191.849 188.524   9
   5 -12  -5 408.947 305.171   8
  -5  12   5 412.302 345.222   5
  -5  12   6 1976.04 661.157   4
   5  12   6 396.867 255.760   3
   5  12  -6 540.006 264.808   3
  -5  12  -6 535.052 326.851   9
   5  12  -6 741.074 400.861   9
   5 -12  -6 524.261 322.827   8
  -5  12   6 773.224 469.468   5
   5  12   7 2405.85 732.491   4
  -5  12   7 2292.98 708.548   4
  -5  12  -7 1848.57 575.731   9
   5 -12  -7 2121.24 609.904   8
   5  12  -7 2799.26 771.228   9
   5  12   7 2089.92 731.502   5
  -5  12   7 2522.14 728.095   5
   5  12   8 2088.25 733.505   4
  -5  12   8 3107.88 905.688   4
  -5  12  -8 1199.66 591.745   9
   5 -12  -8 759.493 446.182   8
   5  12  -8 1960.13 714.957   9
  -5  12  -9 1853.70 643.785   9
   5 -13   0-200.950 310.790   1
  -5  13   0 64.4062 182.596   4
   5  13   0 77.0952 225.924   3
  -5 -13   0-9.02522 189.070   6
  -5  13  -1 2123.30 439.301   4
  -5  13   1 2218.61 546.357   4
   5  13   1 2015.18 536.815   3
   5  13  -1 3764.14 739.792   3
   5 -13   1 3083.11 670.956   1
   5 -13  -1 2877.93 656.238   1
   5 -13  -1 2695.06 533.223   8
  -5  13  -1 2490.65 271.316   9
  -5  13  -1 2023.67 331.378   7
   5 -13   1 1876.98 303.229   6
  -5 -13   1 2645.74 539.289   6
   5  13   2 11241.7 1247.38   3
   5  13  -2 12168.2 1291.97   3
  -5  13   2 10911.9 1225.24   4
  -5  13  -2 12336.1 985.532   4
   5 -13  -2 12164.7 1299.70   1
   5 -13   2 13091.2 1337.88   1
   5 -13  -2 13018.9 1181.26   8
  -5 -13  -2 12415.9 768.192   8
  -5  13  -2 12130.0 790.554   9
  -5 -13   2 12302.5 1140.23   6
  -5  13   2 11730.6 1077.91   5
  -5  13  -2 14350.4 890.100   7
  -5  13  -3 12174.2 848.853   4
   5  13   3 11250.3 1245.66   3
   5  13  -3 12413.5 1307.50   3
  -5  13   3 9580.25 1222.08   4
   5 -13   3 9591.61 1148.58   1
   5 -13  -3 11028.8 1241.29   1
   5 -13  -3 13075.9 1233.68   8
  -5 -13  -3 9732.56 779.367   8
  -5  13  -3 10867.2 889.100   9
  -5  13   3 11243.8 1157.15   5
   5  13   4-131.702 257.107   3
   5  13  -4-62.5885 292.473   3
  -5  13   4 16.9962 235.756   4
   5 -13   4 324.414 243.755   1
   5 -13  -4-109.645 247.902   1
  -5  13  -4 213.689 169.228   9
  -5 -13  -4 75.8934 121.427   8
   5 -13  -4 96.6907 210.971   8
  -5  13   4 91.1092 275.971   5
  -5  13   5 6551.00 1131.50   4
   5  13   5 5228.86 845.552   3
   5  13  -5 5512.32 856.011   3
   5 -13   5 6616.63 928.307   1
   5 -13  -5 6475.15 938.735   1
   5 -13  -5 5505.51 904.602   8
  -5  13  -5 4683.95 765.371   9
  -5  13   5 6300.21 1006.67   5
  -5  13   6 2602.30 734.831   4
   5  13   6 2255.99 552.994   3
   5  13  -6 2257.39 560.309   3
  -5  13  -6 2911.36 703.935   9
   5 -13  -6 3000.69 736.117   8
   5  13  -6 2664.54 742.186   9
  -5  13   6 3503.74 815.503   5
   5  13   6 3514.71 836.278   5
   5  13   7 1837.67 652.854   4
  -5  13   7 1769.10 611.060   4
  -5  13  -7 2288.92 644.317   9
   5  13  -7 2410.21 735.207   9
   5 -13  -7 1899.17 632.466   8
  -5  13   7 1900.26 646.411   5
   5  13   7 1950.60 699.434   5
   5  13   8 307.301 400.880   4
  -5  13  -8-99.1942 250.793   9
   5 -14   0-111.950 294.162   1
  -5  14   0 165.112 197.313   4
   5  14   0 169.161 308.877   3
  -5 -14   0 281.399 216.107   6
  -5  14  -1 1364.83 399.143   4
  -5  14   1 1870.43 511.974   4
   5  14   1 1002.86 391.676   3
   5  14  -1 1694.48 501.842   3
   5 -14   1 1626.78 514.457   1
   5 -14  -1 2279.08 613.000   1
   5 -14  -1 1751.46 464.945   8
  -5  14  -1 1561.85 295.911   7
  -5 -14   1 1538.66 429.522   6
   5 -14   1 1093.20 250.931   6
   5  14   2 1250.51 453.054   3
   5  14  -2 851.536 385.994   3
  -5  14   2 828.624 347.045   4
  -5  14  -2 1235.59 360.626   4
   5 -14  -2 2200.45 602.608   1
   5 -14   2 2290.18 613.207   1
  -5 -14  -2 1489.35 283.964   8
   5 -14  -2 2133.15 525.688   8
  -5  14  -2 1756.77 323.846   7
  -5  14   2 1885.14 427.476   5
  -5 -14   2 1693.09 471.372   6
   5  14   3 14575.9 1464.70   3
   5  14  -3 17362.0 1595.74   3
  -5  14   3 17609.3 1681.03   4
   5 -14  -3 16571.6 1567.59   1
   5 -14   3 16604.1 1550.24   1
   5 -14  -3 16208.3 1410.17   8
  -5 -14  -3 15556.7 1006.58   8
  -5  14  -3 17186.1 1128.51   9
  -5  14   3 15392.4 1372.96   5
  -5  14   4 368.678 380.525   4
   5  14  -4 402.218 291.778   3
   5  14   4 31.2979 281.006   3
   5 -14   4-86.3826 250.025   1
   5 -14  -4 93.4112 271.697   1
  -5  14  -4-30.4249 159.140   9
   5 -14  -4-20.2049 151.999   8
  -5 -14  -4 68.7401 113.900   8
  -5  14   4-2.86588 227.207   5
  -5  14   5 4031.34 922.358   4
   5  14   5 2238.93 593.341   3
   5  14  -5 2716.44 637.483   3
  -5  14  -5 2599.88 590.944   9
  -5 -14  -5 2507.55 506.462   8
   5 -14  -5 1783.25 571.790   8
  -5  14   5 3153.86 730.574   5
   5  14   6 159.389 196.996   3
   5  14  -6-234.562 316.280   3
  -5  14   6 995.342 491.299   4
   5 -14  -6 122.124 198.800   8
  -5  14  -6 989.018 401.539   9
   5  14  -6 550.095 363.455   9
  -5  14   6 103.384 254.496   5
   5  14   6-107.718 325.274   5
   5  14   7 813.788 485.319   4
  -5  14   7 455.842 340.604   4
   5 -14  -7-86.9289 331.396   8
   5  14  -7 752.454 447.376   9
  -5  14   7 92.0069 318.985   5
   5  14   7 507.627 461.221   5
   5 -15   0 258.308 361.598   1
   5  15   0 572.787 353.206   3
  -5  15   0 162.086 229.291   4
  -5 -15   0-132.874 215.292   6
   5  15   1 3016.72 744.976   3
   5  15  -1 3765.69 798.035   3
  -5  15  -1 3292.62 592.720   4
  -5  15   1 3435.25 707.335   4
   5 -15  -1 2885.28 719.959   1
   5 -15   1 2907.47 712.136   1
   5 -15  -1 3046.82 605.279   8
  -5 -15   1 2948.24 602.337   6
   5 -15   1 3103.51 433.838   6
   5  15   2 7778.92 1112.69   3
   5  15  -2 6782.31 1036.34   3
  -5  15   2 7133.81 1059.55   4
  -5  15  -2 9527.87 951.644   4
   5 -15  -2 7906.56 1161.22   1
   5 -15   2 9487.96 1259.08   1
   5 -15  -2 6179.76 868.774   8
  -5 -15   2 6420.10 871.434   6
  -5  15   2 8716.26 968.754   5
   5  15  -3 8193.69 1160.60   3
   5  15   3 10779.8 1301.75   3
  -5  15   3 8117.48 1191.62   4
   5 -15  -3 9405.24 1232.94   1
   5 -15   3 8275.54 1183.92   1
   5 -15  -3 9345.67 1118.97   8
  -5 -15  -3 7878.55 737.036   8
  -5  15   3 6410.88 921.979   5
   5  15  -4 24.0975 254.813   3
  -5  15   4 746.691 494.503   4
   5  15   4 69.6099 262.393   3
   5 -15   4 236.165 213.772   1
   5 -15  -4-218.574 241.603   1
  -5 -15  -4 157.867 177.258   8
   5 -15  -4 3.35578 224.604   8
  -5  15   4-196.846 299.335   5
  -5  15   5 5173.40 1065.02   4
   5  15   5 5258.35 910.015   3
   5  15  -5 5261.10 928.906   3
   5 -15  -5 5555.69 938.206   8
  -5  15   5 4097.21 876.727   5
   5  15  -6 1715.12 555.167   3
  -5  15   6 1237.63 557.023   4
   5  15  -6 805.285 441.489   9
   5 -15  -6 1143.29 465.928   8
   5  15   6 2046.68 717.057   5
  -5  15   6 1565.36 614.326   5
   5  15   7 1695.35 679.805   4
   5 -15  -7 2029.59 668.232   8
   5  15  -7 1503.34 614.096   9
  -5  15   7 1906.99 672.580   5
   5 -16   0 318.268 560.098   1
   5  16   0 170.514 338.476   3
  -5  16   0 95.7383 190.964   4
  -5 -16   0-7.55789 164.961   6
   5  16   1 11352.4 1413.05   3
   5  16  -1 12483.1 1480.29   3
  -5  16  -1 12033.0 1201.28   4
  -5  16   1 9593.28 1183.08   4
   5 -16   1 8739.58 1235.51   1
   5 -16  -1 7913.73 1183.22   1
   5 -16  -1 9846.03 1102.87   8
  -5 -16   1 13111.8 1291.09   6
   5 -16   1 10826.8 827.514   6
  -5 -16  -1 12521.4 1284.36   6
   5  16   2 1381.85 566.116   3
   5  16  -2 946.161 501.236   3
  -5  16  -2 326.494 190.406   4
  -5  16   2 1208.44 503.018   4
  -5  16   2 375.987 246.146   5
   5 -16  -2 643.078 391.026   1
   5 -16   2 1044.22 449.786   1
   5 -16  -2 471.751 293.186   8
  -5 -16   2 977.488 343.892   6
  -5  16   3 2483.91 700.723   4
   5  16   3 2182.59 639.626   3
   5  16  -3 2103.80 607.338   3
   5 -16  -3 3685.00 849.375   1
   5 -16   3 1571.18 577.451   1
   5 -16  -3 3022.11 652.877   8
  -5  16   3 3179.79 677.335   5
  -5  16   4 360.549 332.840   4
   5  16   4 315.964 214.431   3
   5  16  -4 836.208 467.447   3
   5 -16  -4 71.3548 181.383   8
  -5  16   4-8.11069 232.148   5
  -5  16   5 1577.22 596.891   4
   5  16   5 742.745 407.368   3
   5  16  -5 1094.03 474.196   3
   5 -16  -5 790.864 383.250   8
   5  16   5 1650.85 633.954   5
  -5  16   5 747.740 420.089   5
  -5  16   6 677.117 521.299   4
   5 -16  -6 840.711 435.254   8
   5  16  -6 260.758 400.826   9
  -5  16   6 902.234 520.768   5
   5  16   6 154.251 243.282   5
   5 -17   0 267.486 325.068   1
  -5  17   0-19.5910 236.294   4
   5  17   0-340.031 409.300   3
  -5 -17   0 349.371 290.411   6
  -5  17  -1 1719.53 495.946   4
  -5  17   1 2210.02 613.141   4
   5  17   1 1609.53 585.302   3
   5  17  -1 2485.24 724.599   3
   5 -17  -1 1974.43 659.427   1
   5 -17   1 1316.58 563.551   1
   5 -17  -1 1676.37 476.031   8
  -5 -17  -1 1609.46 501.174   6
  -5 -17   1 1739.89 495.913   6
   5 -17   1 1487.76 331.155   6
   5  17  -2 6696.61 1141.36   3
  -5  17   2 7374.96 1145.86   4
  -5  17   2 6509.33 873.392   5
   5  17   2 5223.92 1023.64   3
   5 -17  -2 6165.83 1083.38   1
   5 -17   2 5483.57 1012.69   1
   5 -17  -2 5961.64 909.200   8
  -5 -17   2 7095.94 987.298   6
  -5  17   3 4514.90 952.067   4
   5  17   3 3240.40 756.062   3
   5  17  -3 4415.92 934.794   3
   5 -17  -3 5203.12 872.589   8
  -5  17   3 4263.19 784.753   5
  -5  17   4-251.508 400.382   4
   5  17   4 231.929 260.124   3
   5  17  -4 375.610 296.650   3
   5 -17  -4 143.341 201.858   8
  -5  17   4 32.4876 269.429   5
   5  17   5 2581.36 714.207   3
   5  17  -5 1952.22 637.981   3
  -5  17   5 2374.59 756.284   4
   5 -17  -5 1750.84 590.084   8
  -5  17   5 2018.25 660.827   5
   5  17   5 1705.33 634.026   5
   5 -17  -6 852.359 434.909   8
   5  17  -6 1223.64 527.086   9
   5  17   6 781.691 481.358   5
  -5  17   6 1308.38 583.573   5
   5 -18   0 697.580 416.122   1
  -5  18   0 259.682 608.140   4
   5  18   0 158.411 417.274   3
  -5 -18   0 225.999 241.749   6
   5 -18   0 276.054 235.071   6
   5 -18  -1 996.594 593.009   1
   5 -18   1 870.976 471.872   1
  -5  18  -1 931.851 409.386   4
  -5  18   1 887.023 416.319   4
   5  18   1 1224.97 533.760   3
   5  18  -1 738.672 462.048   3
  -5 -18   1 1023.75 414.602   6
  -5 -18  -1 1093.57 432.617   6
  -5  18   2 812.688 522.815   4
   5  18   2 264.623 317.693   3
   5  18  -2 549.056 373.252   3
   5 -18  -2 491.989 303.306   8
  -5 -18   2 263.848 207.043   6
  -5  18   3 8101.21 1291.73   4
   5  18   3 8421.37 1309.30   3
   5  18  -3 8755.47 1327.23   3
   5 -18  -3 7604.65 1084.95   8
  -5  18   3 10451.9 1236.75   5
  -5  18   4-155.723 341.717   4
   5  18   4 571.045 473.425   3
   5  18  -4-320.262 362.864   3
   5 -18  -4-129.424 270.948   8
   5  18   4 417.328 343.282   5
  -5  18   4-43.9141 224.685   5
  -5  18   5 2408.11 818.456   4
   5 -18  -5 1009.15 464.312   8
  -5  18   5 1101.17 465.652   5
   5  18   5 1803.32 666.166   5
   5  18  -6 929.350 510.888   9
  -5  19   0 360.761 335.380   4
   5  19   0 52.4781 311.136   3
  -5 -19   0 6.14076 254.190   6
  -5  19   1 1488.24 592.920   4
   5  19   1 875.166 554.015   3
   5  19  -1 2049.44 734.320   3
  -5 -19  -1 1264.81 476.840   6
  -5 -19   1 704.626 354.046   6
  -5  19   2 6126.05 1116.10   4
   5  19   2 4794.71 1032.24   3
   5  19  -2 5313.80 1100.33   3
   5 -19  -2 5604.39 947.710   8
  -5 -19   2 7098.28 1049.64   6
  -5  19   3 3460.59 904.709   4
   5  19   3 4122.88 961.333   3
   5  19  -3 3380.33 892.375   3
   5 -19  -3 4589.91 882.884   8
   5  19   4 705.677 356.405   3
   5  19  -4 285.263 366.599   3
  -5  19   4 126.718 302.550   4
   5 -19  -4 245.609 264.243   8
   5  19   4-218.557 328.826   5
  -5  19   4 176.562 201.789   5
   5 -19  -5 2992.69 768.461   8
   5  19   5 2835.32 829.989   5
  -5  19   5 2933.80 764.945   5
  -5  20   0 501.607 382.539   4
   5  20   0 246.975 390.785   3
  -5 -20   0 500.006 401.756   6
  -5  20   1 3401.21 842.503   4
   5  20   1 4553.91 1016.48   3
   5  20  -1 4590.13 1046.83   3
  -5 -20   1 5453.39 957.812   6
  -5 -20  -1 4072.31 872.967   6
  -5  20   2 1414.24 686.141   4
   5  20   2 474.120 411.925   3
   5  20  -2 440.295 376.716   3
   5 -20  -2 483.157 330.669   8
  -5 -20   2 384.792 327.577   6
   5  20   3 772.088 563.627   3
   5  20  -3 424.044 390.830   3
  -5  20   3 187.175 360.248   4
   5 -20  -3 157.145 221.026   8
   5  20   3 553.997 381.805   5
   5 -20  -4-155.127 254.700   8
   5  20   4-575.614 421.694   5
  -5  20   5 122.819 307.406   5
  -5 -21   0-21.6286 204.917   6
  -5  21   1 259.012 270.266   4
  -5 -21  -1 554.800 335.789   6
  -5 -21   1 1185.90 527.777   6
  -5  21   2 2998.40 820.815   4
  -5 -21   2 3634.18 795.565   6
   5 -21  -3 1120.05 495.676   8
   5  21   4 546.700 479.557   5
  -5  22   1-247.746 319.133   4
  -5  22   2 951.634 533.242   4
   6   0   0 53557.3 2220.78   2
  -6   0   0 53678.4 1261.25   8
   6   0   0 53362.9 1256.92   8
   6   0   0 52835.8 1258.85   6
   6   0  -1-188.890 264.129   2
   6   0   1 197.261 186.075   2
   6   0  -1 203.823 103.568   8
  -6   0   1 296.764 165.865   7
  -6   0  -1 239.552 117.055   6
   6   0  -2 5254.51 615.488   4
   6   0  -2 4753.05 672.008   2
   6   0   2 4832.24 728.887   2
   6   0  -2 5164.48 465.961   8
   6   0  -2 4539.38 492.234   7
   6   0  -3 63822.6 2267.49   2
   6   0   3 63262.3 2228.81   2
   6   0  -4 775.821 327.058   9
   6   0  -4 671.943 242.302   3
   6   0  -4 471.667 236.738   2
   6   0   4 373.317 199.686   3
   6   0   4 245.231 152.910   2
   6   0  -5 53583.8 2420.67   9
   6   0  -5 52844.3 1827.41   3
   6   0   5 54338.7 1816.90   3
   6   0  -5 55298.9 1909.42   2
   6   0   5 51885.4 1810.64   2
   6   0   6 10397.4 731.572   3
   6   0  -6 8671.35 692.562   3
   6   0   6 8350.92 692.066   4
   6   0  -6 9461.20 1120.99   9
   6   0   7 17211.5 1056.81   4
   6   0  -7 19470.6 1766.74   9
   6   0  -8 297.408 314.613   9
   6   0   8-226.067 198.463   5
   6   0  -9 9602.68 1447.38   9
   6   0   9 11274.8 1334.53   5
   6   0  10 4851.53 972.061   5
   6   1   0 2658.31 499.713   2
  -6   1   0 3291.90 342.176   8
  -6  -1   0 3355.33 294.235   8
   6  -1   0 2994.20 338.122   8
  -6  -1   0 3069.45 339.494   6
   6  -1   0 3129.35 291.524   6
   6   1   0 2809.53 314.067   6
   6  -1  -1 25279.6 1256.88   4
   6   1   1 25846.2 1500.06   2
   6   1  -1 26551.9 1532.90   2
   6  -1  -1 26484.7 990.563   8
   6   1  -1 24937.3 835.501   8
  -6   1  -1 26137.9 1008.40   8
  -6  -1   1 27249.0 1116.47   7
  -6   1   1 26317.4 1130.31   7
   6   1  -1 27150.5 1076.23   6
  -6   1  -1 25407.9 741.454   6
  -6  -1  -1 26749.7 947.860   6
   6  -1  -2 22600.1 1289.02   4
   6   1  -2 22830.8 1389.49   2
   6   1   2 23266.4 1385.41   2
   6   1   2 21473.6 1300.69   3
   6   1  -2 21180.5 1332.56   3
   6  -1  -2 21870.9 1001.95   8
   6  -1  -2 22188.3 1099.28   7
   6   1  -2 23961.5 1109.10   7
   6  -1   3 51262.5 1928.31   9
   6   1   3 51308.7 1956.73   2
   6  -1  -3 49456.9 2031.12   2
   6   1   3 48641.7 1876.41   3
   6   1  -3 54104.6 2040.17   2
   6   1  -3 49550.3 1923.28   3
   6  -1  -4 84646.1 2663.42   9
   6   1  -4 87698.4 2775.32   9
   6   1  -4 86100.5 2419.89   3
   6   1   4 82691.0 2328.42   3
   6  -1   4 82764.8 2512.07   2
   6  -1  -4 84794.6 2569.26   2
   6   1  -4 88173.3 2497.39   2
   6   1   4 81362.3 2367.20   2
   6   1  -5 35744.1 1981.23   9
   6  -1  -5 35536.3 1947.46   9
   6  -1   5 32299.8 1448.40   3
   6  -1  -5 36115.3 1593.38   2
   6   1  -5 34427.5 1470.72   3
   6   1   5 35859.0 1453.47   3
   6  -1  -5 35202.2 1536.91   3
   6  -1   5 35647.8 1539.90   2
   6   1  -6 33257.5 1341.83   3
   6   1   6 31267.3 1264.61   3
   6   1   6 32388.9 1448.86   4
   6  -1   6 32408.5 1220.28   4
   6  -1  -6 32107.6 2054.04   9
   6   1  -6 31580.4 2053.49   9
   6  -1  -6 32617.6 1370.23   3
   6  -1   6 32675.8 1327.49   3
   6   1   7 4047.85 564.339   4
   6  -1  -7 3833.60 820.467   9
   6   1  -7 3441.03 762.564   9
   6  -1  -8 8679.18 1262.17   9
   6   1  -8 9435.40 1344.42   9
   6  -1   8 8540.15 1069.06   5
   6   1   8 9837.68 1192.02   5
   6   1  -9 2086.47 710.231   9
   6  -1  -9 2082.71 697.879   9
   6   1   9 1126.32 501.649   5
   6  -1   9 910.749 391.671   5
   6   1  10 4643.93 956.568   5
   6  -2   0 41354.8 1500.17   4
   6   2   0 40729.1 1902.17   2
   6   2   0 40111.7 1851.98   3
  -6  -2   0 40155.5 1906.99   2
  -6   2   0 39943.0 1256.59   8
  -6  -2   0 39833.8 893.766   8
   6  -2   0 39749.5 1247.69   8
   6  -2   0 41641.9 983.057   6
  -6  -2   0 37377.5 1223.55   6
   6  -2  -1 88703.9 2418.49   4
  -6  -2  -1 90188.3 2852.85   2
   6   2  -1 86769.5 2727.30   2
   6   2   1 86514.1 2706.21   2
   6   2   1 82212.7 2593.20   3
  -6  -2   1 86581.5 2799.43   2
   6   2  -1 85882.2 2668.87   3
   6  -2  -1 88324.4 1922.33   8
   6   2  -1 86651.3 1409.68   8
  -6   2   1 88030.4 1946.97   8
  -6   2  -1 90865.4 1980.41   8
  -6   2   1 87580.4 2079.78   7
  -6  -2   1 89669.6 1975.36   7
   6   2  -1 88646.2 2025.67   6
   6  -2  -2 60214.4 2163.90   4
   6   2   2 62858.8 2249.65   2
   6   2   2 57865.9 2122.22   3
   6   2  -2 62422.5 2269.02   2
   6   2  -2 55709.0 2095.04   3
   6  -2  -2 61706.8 1754.97   8
   6   2  -2 60683.0 1742.81   7
   6  -2  -2 61231.7 1975.68   5
   6  -2  -2 61916.9 1862.17   7
   6  -2   3 293.051 183.141   9
   6  -2  -3 589.895 243.415   9
   6   2  -3 920.750 304.850   3
   6   2   3 366.788 220.525   3
   6  -2  -4 419.450 230.291   9
   6   2  -4 245.531 162.859   3
   6   2   4 84.6523 106.081   3
   6  -2   5 3583.53 326.036   4
   6  -2  -5 3156.78 593.869   9
   6   2  -5 4438.47 714.300   9
   6   2   5 3534.61 468.032   3
   6  -2   5 3129.81 477.006   2
   6  -2  -5 3229.60 494.182   2
   6   2  -5 3247.26 459.438   3
   6  -2   6 13138.3 667.616   4
   6   2  -6 13038.9 856.632   3
   6   2   6 13453.8 835.693   3
   6   2   6 13022.0 984.255   4
   6  -2  -6 12006.4 862.605   3
   6  -2   6 13688.5 898.406   3
   6  -2  -6 13010.6 922.576   2
   6   2  -6 14788.7 1447.47   9
   6  -2  -6 13398.1 1327.46   9
   6   2   7 388.634 217.590   4
   6  -2  -7 116.141 300.607   9
   6   2  -7 110.587 195.236   9
   6  -2   7 112.172 219.796   5
   6  -2  -8 768.600 443.272   9
   6   2  -8 165.218 348.404   9
   6   2   8-29.1928 271.273   5
   6  -2   8 917.487 379.226   5
   6  -2  -9 287.540 382.586   9
   6   2  -9-850.137 481.377   9
   6   2   9 150.943 358.093   5
   6  -2   9-299.141 274.561   5
   6   2  10-11.7626 319.176   5
   6  -3   0 177804. 3250.32   4
  -6  -3   0 186872. 4015.66   2
   6   3   0 177785. 3847.97   3
  -6   3   0 190436. 2901.75   8
  -6  -3   0 189504. 1685.25   8
   6  -3   0 186722. 2892.89   8
  -6  -3   0 182280. 2851.58   6
   6  -3   1 6200.11 551.513   4
   6  -3  -1 4545.75 575.566   4
   6   3   1 5012.07 661.124   3
   6   3  -1 6076.31 713.676   3
  -6  -3   1 5039.17 668.367   2
  -6  -3  -1 5972.42 769.803   2
   6  -3  -1 5554.39 515.487   8
   6   3  -1 6094.76 338.788   8
  -6   3   1 5836.58 538.306   8
  -6   3  -1 5863.37 539.447   8
   6   3  -1 5291.01 519.937   6
  -6   3   1 6146.10 572.755   7
  -6  -3   1 5931.27 507.984   7
  -6   3   2 72644.3 2424.47   4
   6   3  -2 69562.7 2372.48   3
  -6  -3  -2 73344.3 2553.59   2
   6   3   2 72864.2 2362.24   3
  -6  -3   2 72502.9 2511.34   2
   6  -3   2 74874.0 1939.96   9
   6  -3  -2 72430.3 1979.30   8
   6   3  -2 73124.6 2075.07   6
   6  -3  -2 74711.5 2217.68   5
   6   3  -2 72579.0 1879.45   7
  -6   3   3 9546.34 972.273   4
   6  -3  -3 11333.1 847.663   9
   6  -3   3 10251.6 862.646   9
  -6  -3  -3 10027.9 957.768   2
   6   3   3 10135.7 862.378   3
   6   3  -3 9818.50 862.436   3
  -6  -3   3 9722.53 924.545   2
  -6   3   4 2181.43 521.845   4
   6  -3  -4 2369.37 469.231   9
   6   3   4 2391.80 430.709   3
   6   3  -4 2387.50 422.229   3
   6  -3   5 360.754 79.3038   4
  -6   3   5-90.7342 259.759   4
   6   3   5 257.739 133.981   3
   6   3  -5 144.676 146.664   3
   6  -3  -5 197.166 184.791   9
   6   3  -5 390.736 311.832   9
   6  -3  -6 3592.46 518.526   2
   6   3  -6 3535.28 456.006   3
   6   3   6 3557.05 444.419   3
   6  -3  -6 4034.11 727.067   9
   6   3  -6 4155.79 774.571   9
   6   3   7 1266.33 382.244   4
   6  -3  -7 730.372 408.656   9
   6   3  -7 1348.79 481.148   9
   6  -3   7 1884.78 460.477   5
   6  -3  -8 6541.67 1117.27   9
   6   3  -8 6805.26 1162.15   9
   6  -3   8 8617.95 1031.06   5
   6   3   8 6393.86 1023.11   5
   6  -3  -9 372.391 347.613   9
   6   3  -9 1079.41 588.203   9
   6   3   9 494.289 355.201   5
   6   3  10 1299.64 643.962   5
   6  -4   0 257023. 4090.18   4
  -6  -4   0 257419. 4643.19   3
  -6  -4   0 250122. 4650.50   2
   6   4   0 247995. 4603.99   3
  -6   4   0 260794. 3572.50   8
   6  -4   0 256226. 3584.08   8
  -6  -4   0 255040. 3571.10   6
  -6   4   0 261020. 3576.97   7
   6  -4  -1 310533. 4869.31   4
   6  -4   1 309535. 4056.00   4
  -6   4   1 312852. 4670.49   4
  -6  -4   1 310672. 5119.59   3
   6   4   1 310413. 5034.09   3
   6   4  -1 318777. 5154.53   3
  -6  -4   1 315674. 5232.64   2
  -6  -4  -1 309594. 5132.62   2
  -6  -4  -1 324471. 5195.22   3
   6  -4  -1 321406. 4066.69   8
   6   4  -1 313505. 2082.61   8
  -6   4   1 331212. 4145.70   8
   6  -4   1 320943. 3109.80   9
  -6   4  -1 329642. 4153.74   8
  -6  -4   1 320938. 4194.18   6
   6   4  -1 325390. 4195.90   6
   6  -4  -1 328115. 4297.64   5
  -6  -4   1 318670. 3633.94   7
  -6   4   1 318050. 4068.86   7
   6  -4   2 48131.0 1366.60   4
  -6   4   2 47720.6 2049.81   4
   6   4  -2 48279.0 1997.10   3
   6   4   2 44941.4 1879.19   3
  -6  -4   2 47154.0 2023.77   2
  -6  -4  -2 49463.1 2072.09   2
   6  -4  -2 46528.2 1400.85   9
   6  -4  -2 49386.3 1704.10   8
   6  -4   2 46868.2 1555.61   9
   6   4  -2 49450.7 1528.28   7
   6  -4   3 55467.7 1134.39   4
   6   4  -3 51674.5 1979.82   3
   6   4   3 55333.1 2027.68   3
  -6   4   3 56517.9 2420.76   4
  -6  -4  -3 53540.1 2164.24   2
  -6  -4   3 55362.7 2188.57   2
   6  -4  -3 53967.8 1941.75   8
   6  -4   3 58096.4 2050.28   9
   6  -4  -3 52911.4 1826.27   9
   6   4  -3 57512.1 1855.49   7
   6   4   4 40346.6 1682.94   3
  -6   4   4 38808.2 2121.82   4
   6   4  -4 39297.0 1694.72   3
   6  -4  -4 38224.8 1814.62   9
  -6  -4   4 41687.8 1910.22   2
  -6  -4  -4 44589.2 2008.84   2
  -6   4   5 13032.3 1309.62   4
   6   4  -5 12182.2 917.494   3
   6   4   5 12588.5 913.143   3
   6   4  -5 12420.3 1209.67   9
   6  -4  -5 11646.0 1122.77   9
  -6   4   6 3734.63 742.123   5
  -6   4   6 3100.49 713.214   4
   6   4   6 3594.80 458.499   3
   6   4  -6 2804.85 426.136   3
   6  -4  -6 3963.07 745.475   9
   6   4  -6 3932.71 771.322   9
  -6   4   7 13341.7 1498.20   4
   6   4   7 13923.6 1208.38   4
   6  -4  -7 13363.5 1464.98   9
   6   4  -7 13793.0 1547.44   9
   6  -4   7 13125.1 1126.19   5
  -6   4   7 14056.7 1464.49   5
   6   4   8 14609.5 1311.65   4
   6   4  -8 16487.4 1805.86   9
   6  -4  -8 13729.4 1595.86   9
   6   4   8 15970.8 1623.80   5
   6  -4   8 15940.9 1339.81   5
   6  -4  -9 4493.37 997.478   9
   6   4  -9 3219.29 861.537   9
   6   4   9 4127.93 909.490   5
   6   5   0 148844. 3583.73   3
  -6   5   0 153324. 3013.59   4
   6  -5   0 148774. 3204.48   4
  -6  -5   0 157455. 3651.83   3
  -6  -5   0 150831. 3622.99   2
  -6   5   0 151955. 2870.65   8
   6  -5   0 154607. 2915.88   8
  -6   5   0 153932. 2782.51   7
  -6  -5   0 149170. 2876.90   6
   6  -5  -1 830.268 291.573   4
   6  -5   1 481.232 145.911   4
  -6   5   1 1075.66 326.094   4
  -6  -5  -1 225.225 201.932   2
   6   5  -1 660.090 270.548   3
  -6  -5   1 527.395 282.799   2
  -6  -5  -1 890.360 298.745   3
   6   5   1 500.341 221.998   3
  -6  -5   1 82.1356 143.405   3
   6   5  -1 803.552 87.8704   8
   6  -5  -1 795.224 239.831   8
   6  -5   1 492.547 132.082   9
   6  -5  -1 440.932 113.252   9
  -6   5   1 494.667 197.795   7
  -6  -5   1 744.305 187.892   7
   6  -5  -1 753.873 236.346   5
  -6  -5   1 348.650 167.328   6
  -6   5   2 29901.7 1639.79   4
   6   5  -2 28489.3 1537.18   3
   6   5   2 26377.5 1476.62   3
   6  -5   2 27750.3 1017.53   4
  -6  -5  -2 29705.5 1634.99   2
  -6  -5  -2 28885.4 1586.05   3
  -6  -5   2 29987.2 1610.32   3
  -6  -5   2 29371.0 1614.71   2
   6  -5  -2 28183.4 1338.48   8
   6  -5   2 25313.7 1157.36   9
   6  -5  -2 26740.9 1064.16   9
   6   5  -2 29109.4 1154.82   7
  -6   5   3 2507.81 527.470   4
   6  -5   3 2588.76 197.801   4
   6   5   3 2604.95 458.169   3
  -6  -5   3 2257.42 466.470   2
  -6  -5  -3 4153.43 617.127   2
   6   5  -3 2608.78 453.256   3
   6  -5  -3 3433.35 526.795   8
   6  -5  -3 2402.04 398.867   9
   6  -5   3 3316.85 496.313   9
   6   5  -3 3404.91 454.311   7
  -6   5   4 30.0776 212.543   4
   6  -5  -4 143.523 180.994   9
   6   5  -4 104.927 148.043   3
  -6  -5  -4 274.858 193.953   2
   6   5   4-135.990 190.606   3
  -6  -5   4 34.5254 191.144   2
  -6   5   5 2596.00 588.128   5
  -6   5   5 2689.05 652.725   4
   6  -5  -5 2930.13 569.681   9
   6   5   5 2806.92 452.153   3
   6   5  -5 2547.64 433.601   3
  -6  -5   5 3082.13 545.664   2
  -6  -5  -5 3699.60 599.608   2
   6   5   6 395.350 171.663   3
   6   5  -6 284.221 158.480   3
  -6   5   6 945.703 400.063   5
  -6   5   6-33.7234 279.952   4
   6  -5  -6 256.005 159.887   1
   6  -5   6 407.487 173.406   1
   6  -5  -6 937.101 386.963   9
   6   5  -6 831.005 408.608   9
   6   5   7 1173.29 404.962   4
  -6   5   7 829.393 438.814   5
  -6   5   7 866.211 440.418   4
   6  -5  -7 830.130 421.611   9
   6   5  -7 551.561 313.139   9
   6  -5   7 530.949 248.148   5
   6   5   8 1371.46 433.300   4
  -6   5   8 749.374 425.583   5
  -6   5   8 703.156 365.008   4
   6  -5  -8 1949.37 649.775   9
   6   5  -8 1950.63 659.346   9
   6   5   8 1426.98 508.710   5
   6  -5  -9 380.730 375.201   9
   6   5  -9 277.620 344.306   9
   6   5   9 467.988 473.821   5
  -6   6   0 27231.1 1344.65   4
   6  -6   0 28143.6 1427.44   4
   6   6   0 27097.3 1579.49   3
  -6  -6   0 25324.6 1529.23   2
   6  -6   0 28132.3 1302.98   8
  -6  -6   0 27058.4 1290.15   6
   6  -6   0 27370.0 1171.87   5
  -6   6   0 28035.0 1201.25   7
  -6   6   1 39090.8 1779.29   4
  -6   6  -1 36431.9 1329.02   4
   6   6  -1 36446.3 1818.88   3
   6   6   1 36157.9 1814.67   3
   6  -6   1 37761.6 1434.65   4
   6  -6  -1 39715.9 1851.35   4
  -6  -6   1 33191.9 1751.88   2
  -6  -6  -1 37843.9 1861.56   2
   6  -6  -1 40138.4 1577.96   8
   6  -6   1 37900.7 952.411   9
   6  -6  -1 36035.2 670.556   9
  -6  -6   1 38947.8 1232.02   7
  -6   6   1 38867.3 1487.23   7
  -6  -6   1 35786.7 1513.30   6
   6  -6  -1 39211.2 1566.11   5
  -6   6   2 48033.6 2157.21   4
   6   6  -2 43942.3 1985.37   3
   6   6   2 45000.4 1978.73   3
   6  -6   2 44720.1 1272.92   4
  -6  -6   2 44562.9 2019.57   2
  -6  -6  -2 43664.6 2010.01   2
   6  -6   2 46723.0 1535.35   9
   6  -6  -2 44541.8 1765.95   8
   6  -6  -2 43316.9 1320.95   9
   6   6  -2 44468.5 1406.21   7
  -6   6   3 2032.96 490.416   4
  -6  -6  -3 2421.68 498.341   2
  -6  -6   3 2412.52 487.040   2
   6   6  -3 3587.70 571.907   3
   6   6   3 1964.81 406.661   3
   6  -6  -3 2788.25 450.779   9
   6  -6   3 2666.94 446.563   9
   6  -6  -3 3090.04 518.805   8
   6   6  -3 2561.81 382.898   7
  -6   6   4 2676.03 528.383   5
  -6   6   4 2316.98 577.287   4
  -6  -6   4 2378.75 499.609   2
  -6  -6  -4 2609.10 510.190   2
   6   6   4 2110.77 421.072   3
   6   6  -4 1739.31 377.782   3
   6  -6  -4 2253.74 481.029   8
   6  -6  -4 2180.08 464.656   9
  -6   6   5 9296.29 1152.62   4
   6   6  -5 7568.45 776.342   3
   6   6   5 6545.79 711.540   3
  -6  -6  -5 7148.90 840.688   2
  -6  -6   5 8327.57 894.199   2
   6  -6  -5 7207.02 898.490   9
  -6   6   5 8050.08 998.710   5
  -6   6   6 5258.34 860.317   5
   6   6   6 6117.17 665.928   3
   6   6  -6 5726.47 658.666   3
  -6   6   6 6820.36 1036.67   4
  -6  -6   6 7432.03 839.654   2
   6  -6   6 6836.17 710.441   1
   6  -6  -6 6233.73 693.943   1
   6  -6  -6 5415.31 859.692   9
   6   6  -6 6852.58 1009.20   9
   6  -6   6 5911.46 648.749   5
   6   6   7 565.652 360.773   4
  -6   6   7 216.342 207.675   5
  -6   6   7 490.092 346.124   4
   6   6  -7 626.152 460.467   9
   6  -6  -7 1123.89 474.458   9
   6  -6   7 471.667 243.389   5
  -6   6   8 413.202 331.034   5
   6   6   8 265.693 206.671   4
  -6   6   8 82.0495 243.153   4
   6  -6  -8 340.435 398.113   9
   6   6  -8 546.412 434.313   9
   6   6   8 906.654 477.230   5
   6   6  -9 987.396 520.076   9
   6   6   9 686.612 379.729   5
   6  -7   0 2574.92 443.024   4
  -6   7   0 2327.76 412.895   4
   6   7   0 2111.79 462.049   3
   6  -7   0 2172.30 401.100   8
  -6   7   0 1969.04 333.521   7
   6  -7   0 1540.66 304.301   5
  -6  -7   0 2053.98 378.241   6
  -6   7   1 35792.7 1752.05   4
  -6   7  -1 32891.2 1338.70   4
   6   7  -1 33940.6 1795.02   3
   6   7   1 33254.1 1779.96   3
   6  -7   1 32144.8 1351.47   4
   6  -7  -1 32470.1 1485.26   8
  -6  -7   1 33682.6 1136.63   7
  -6  -7   1 32035.2 1488.68   6
   6  -7  -1 35121.8 1552.78   5
  -6   7   1 35785.6 1460.48   7
  -6   7   2 32709.3 1822.85   4
   6   7  -2 30265.7 1693.69   3
   6   7   2 31927.2 1722.35   3
   6  -7  -2 31980.3 1547.61   8
  -6   7   3 56800.2 2556.47   4
   6   7  -3 52948.3 2196.48   3
   6   7   3 53144.2 2173.20   3
  -6  -7  -3 51196.0 2239.32   2
  -6  -7   3 55065.5 2316.10   2
   6  -7   3 53851.9 1932.65   9
   6  -7  -3 53376.5 2116.44   8
   6  -7  -3 49602.3 1749.27   9
   6   7  -3 52200.6 1669.92   7
  -6   7   4 81946.1 3271.43   4
   6   7  -4 81376.0 2657.32   3
   6   7   4 81572.8 2630.77   3
  -6  -7  -4 81791.5 2837.34   2
  -6  -7   4 81239.8 2833.79   2
   6  -7  -4 81537.9 2682.52   9
   6  -7  -4 79035.2 2765.96   8
  -6   7  -4 80054.0 1424.35   6
  -6   7   4 84985.3 3021.75   5
  -6   7   5 28315.2 2046.44   4
   6   7  -5 27237.0 1520.99   3
   6   7   5 27203.1 1495.69   3
  -6  -7   5 26895.3 1641.23   2
  -6  -7  -5 28639.3 1694.49   2
   6  -7  -5 26018.5 1492.83   1
   6  -7   5 26295.3 1493.44   1
   6  -7  -5 25117.6 1692.72   9
  -6   7   5 26687.3 1832.46   5
  -6   7   6 30116.5 2223.34   4
   6   7   6 29548.4 1518.72   3
   6   7  -6 31525.6 1587.38   3
  -6  -7  -6 31543.2 1797.31   2
   6  -7  -6 30692.0 1564.93   1
   6  -7   6 32310.1 1592.43   1
  -6  -7   6 31940.2 1789.10   2
   6   7  -6 28779.8 2119.88   9
   6  -7  -6 29850.7 2038.36   9
   6  -7   6 28923.4 1330.99   5
  -6   7   6 28931.8 2045.92   5
   6   7   7 4904.06 834.168   4
  -6   7   7 3942.55 850.282   5
  -6   7   7 2440.63 661.848   4
   6  -7  -7 2768.18 683.198   9
   6   7  -7 3625.01 817.676   9
   6   7   8 7303.62 1049.37   4
  -6   7   8 7438.42 1208.38   5
  -6   7   8 9161.87 1356.86   4
   6   7  -8 6769.18 1205.44   9
   6   7   8 9938.33 1362.52   5
  -6   7   9 556.188 427.398   5
  -6   7   9 1762.80 656.897   4
   6   7   9 1458.09 575.835   5
   6   8   0 38116.5 1972.67   3
  -6   8   0 38221.7 1734.16   4
   6  -8   0 39340.6 1744.93   4
   6  -8   0 37584.3 1638.84   8
   6  -8   0 40108.0 1536.20   5
  -6  -8   0 38230.4 1679.26   6
  -6   8   0 37923.0 1438.86   7
  -6   8   1 330.629 167.395   4
  -6   8  -1 268.764 152.697   4
   6   8  -1 428.452 239.856   3
   6   8   1 369.129 259.053   3
  -6  -8  -1 332.624 71.8315   8
   6  -8  -1 466.010 176.675   8
  -6   8   1 338.838 198.093   7
  -6  -8   1 509.874 169.276   7
   6  -8   1 366.834 148.242   5
  -6  -8   1 397.794 244.264   6
   6  -8  -1 208.176 159.549   5
   6  -8   1 383.398 75.1162   6
  -6   8   2 6835.83 858.412   4
  -6   8  -2 6039.12 497.723   4
   6   8   2 6318.70 797.100   3
   6   8  -2 6186.31 787.640   3
   6  -8  -2 6480.18 728.581   8
  -6   8   3 27603.1 1837.04   4
   6   8  -3 27332.3 1620.42   3
   6   8   3 26287.5 1575.03   3
   6  -8  -3 27203.5 1563.08   8
  -6   8   3 26736.2 1605.87   5
   6   8  -3 28222.1 1197.67   7
  -6   8   4 452.974 317.722   4
  -6   8   4 231.494 277.558   5
   6  -8  -4 196.016 236.394   1
   6  -8   4 102.301 165.053   1
  -6  -8  -4 42.7767 175.444   2
   6   8   4 190.352 201.514   3
   6   8  -4 174.079 168.075   3
  -6  -8   4 207.256 208.710   2
  -6   8  -4 435.246 281.818   9
   6  -8  -4 470.046 258.373   8
  -6   8  -4 200.123 85.3362   6
  -6   8   5 51276.8 2807.92   4
   6   8   5 40757.7 1908.48   3
   6   8  -5 45994.5 2057.91   3
   6  -8  -5 46521.7 2075.56   1
  -6  -8   5 44830.4 2175.39   2
  -6  -8  -5 47642.8 2240.91   2
   6  -8   5 45253.5 2026.54   1
   6  -8  -5 47019.1 2355.11   8
  -6   8  -5 41715.1 2118.02   9
   6  -8   5 41274.3 1298.29   5
  -6   8   5 42353.1 2345.53   5
  -6   8   6 6785.89 1019.00   5
  -6   8   6 6723.96 1079.46   4
   6   8   6 4569.83 629.278   3
   6   8  -6 5184.28 696.058   3
  -6  -8  -6 4436.70 700.413   2
   6  -8   6 5320.51 676.210   1
   6  -8  -6 4953.93 673.854   1
  -6  -8   6 6088.80 822.771   2
  -6   8  -6 4033.66 760.640   9
   6   8  -6 5758.52 975.023   9
  -6   8   7 13579.4 1595.23   4
   6   8   7 14934.4 1460.50   4
   6   8  -7 14167.4 1637.55   9
  -6   8   7 13802.3 1543.24   5
  -6   8   8-249.084 268.356   5
   6   8   8 182.166 265.729   4
  -6   8   8-28.1073 333.141   4
   6   8  -8 324.738 409.966   9
   6   8   8 59.4480 304.480   5
  -6   8   9 9392.13 1442.25   4
  -6   9   0 4745.85 641.560   4
   6   9   0 3860.36 664.309   3
   6  -9   0 5056.28 626.005   8
  -6  -9   0 4897.48 631.086   6
   6  -9   0 5135.15 575.376   5
  -6   9   0 4193.75 488.363   7
  -6  -9   0 4546.87 397.293   7
  -6   9   1 3166.87 567.084   4
  -6   9  -1 3338.84 474.130   4
   6   9  -1 4042.56 663.437   3
   6   9   1 3753.00 657.003   3
   6  -9  -1 3408.42 535.777   8
  -6  -9  -1 3257.48 214.924   8
   6  -9   1 3667.11 430.433   5
   6  -9   1 3435.32 246.409   6
  -6  -9   1 3672.44 567.889   6
  -6   9   2 4049.77 680.693   4
  -6   9  -2 3115.24 397.062   4
   6   9  -2 4042.01 687.849   3
   6   9   2 3424.54 615.374   3
   6  -9  -2 3399.86 559.742   8
   6  -9   2 3548.01 366.589   5
  -6   9   3 27783.8 1905.53   4
   6   9  -3 26188.7 1654.00   3
   6   9   3 26764.3 1657.76   3
   6  -9  -3 27645.8 1707.80   1
   6  -9   3 28687.9 1743.72   1
   6  -9  -3 25963.9 1569.31   8
  -6   9  -3 28925.8 1350.17   9
   6  -9   3 26691.3 838.543   5
  -6   9   3 28219.5 1666.32   5
   6   9  -3 27065.9 1145.29   7
  -6   9   4 36081.0 2274.32   4
   6   9  -4 35116.1 1904.67   3
   6   9   4 36289.5 1908.55   3
  -6  -9  -4 33507.6 1938.59   2
  -6  -9   4 32695.5 1906.67   2
   6  -9  -4 34546.1 1892.66   1
   6  -9   4 32553.6 1822.27   1
   6  -9  -4 33368.9 1894.91   8
  -6   9  -4 33395.6 1686.96   9
  -6   9   4 34928.6 2022.53   5
  -6   9   5 16112.3 1612.55   4
   6   9   5 14827.7 1210.85   3
   6   9  -5 14337.0 1197.25   3
   6  -9  -5 14742.6 1220.66   1
   6  -9   5 14568.2 1201.61   1
  -6  -9   5 12706.0 1199.73   2
  -6  -9  -5 14469.5 1285.34   2
   6  -9  -5 13239.2 1310.54   8
  -6   9  -5 14165.4 1253.38   9
   6  -9   5 14082.6 646.275   5
  -6   9   5 13492.2 1366.36   5
  -6   9   6 14089.2 1588.14   4
   6   9   6 12922.1 1102.10   3
   6   9  -6 12105.0 1087.52   3
  -6  -9  -6 12846.2 1202.90   2
   6  -9   6 12298.1 1074.96   1
   6  -9  -6 11966.5 1076.91   1
  -6  -9   6 11394.2 1152.09   2
   6   9  -6 12869.6 1472.76   9
   6  -9  -6 11257.9 1266.26   8
  -6   9  -6 11605.5 1257.52   9
  -6   9   6 10434.5 1267.87   5
   6   9   7 3812.65 790.304   4
  -6   9   7 3324.72 822.640   4
  -6   9   7 2722.18 697.262   5
   6   9  -7 2980.87 790.019   9
   6   9   8 1804.60 583.721   4
  -6   9   8 2410.28 710.828   4
  -6   9   8 1300.00 553.290   5
   6   9  -8 1513.14 587.536   9
   6   9   8 1515.65 602.154   5
  -6  10   0 15928.6 1198.65   4
   6  10   0 14821.4 1318.04   3
   6 -10   0 14996.7 1339.38   1
   6 -10   0 14673.5 1103.16   8
   6 -10   0 15344.8 1025.10   5
  -6 -10   0 15110.8 1147.37   6
  -6  10   0 14496.7 925.805   7
  -6 -10   0 15257.5 704.272   7
  -6  10   1 61593.5 2523.63   4
  -6  10  -1 64032.9 2174.92   4
   6  10  -1 57854.4 2605.86   3
   6  10   1 60721.5 2653.12   3
   6 -10  -1 60855.5 2690.57   1
   6 -10   1 59518.0 2660.00   1
  -6 -10  -1 62503.5 1008.66   8
   6 -10  -1 60680.1 2287.08   8
   6 -10   1 59386.2 1762.29   5
  -6 -10   1 58569.3 2270.62   6
   6 -10   1 61818.3 1185.98   6
  -6  10  -1 62335.8 1896.22   7
  -6  10   2 43259.2 2254.64   4
  -6  10  -2 40072.0 1500.42   4
   6  10  -2 44077.3 2236.98   3
   6  10   2 42679.9 2200.60   3
   6 -10  -2 40519.7 2183.96   1
   6 -10   2 43589.0 2257.49   1
   6 -10  -2 39313.7 1907.54   8
  -6 -10  -2 43221.3 1222.63   8
   6  10  -2 42921.5 979.493   8
   6 -10   2 41951.5 1239.03   5
  -6 -10   2 43651.2 1978.02   6
  -6  10   3 1246.57 383.061   5
   6  10  -3 2049.18 524.133   3
  -6  10   3 1753.49 522.072   4
   6  10   3 719.829 313.955   3
   6 -10   3 1529.61 451.738   1
   6 -10  -3 1155.88 386.892   1
  -6  10  -3 1205.47 289.759   9
   6 -10  -3 1747.70 495.185   8
   6 -10   3 1512.07 175.840   5
  -6  10   4 42.9924 191.733   4
   6  10   4-41.4526 152.363   3
   6  10  -4 112.952 167.419   3
  -6  10   4 50.9000 198.128   5
   6 -10  -4 73.6496 205.729   1
   6 -10   4 338.554 216.232   1
  -6  10  -4 520.260 234.716   9
   6 -10  -4 110.409 154.305   8
  -6  10   5 309.749 312.830   4
   6  10   5 126.590 194.858   3
   6  10  -5-107.988 285.510   3
  -6 -10  -5 175.609 259.649   2
   6 -10   5 35.7276 193.887   1
  -6 -10   5 57.5387 197.118   2
   6 -10  -5 121.468 172.397   1
  -6  10  -5 255.201 195.175   9
   6 -10  -5-63.1572 230.826   8
  -6  10   5 93.0470 252.288   5
   6  10   6 7867.83 911.195   3
   6  10  -6 9387.07 999.349   3
  -6  10   6 8117.46 1235.00   4
  -6 -10   6 7241.48 950.662   2
   6 -10  -6 10308.8 1050.93   1
  -6 -10  -6 8039.66 1002.11   2
   6 -10   6 8749.05 950.648   1
  -6  10  -6 7276.91 998.461   9
   6 -10  -6 7088.52 1008.87   8
   6  10  -6 8215.86 1196.49   9
  -6  10   6 8255.48 1161.71   5
   6  10   7 2764.77 714.489   4
  -6  10   7 2716.26 770.560   4
  -6  10  -7 1811.14 576.559   9
   6  10  -7 3257.56 829.417   9
   6 -10  -7 2091.44 625.976   8
  -6  10   7 1385.95 529.678   5
   6  10   8 1056.11 502.745   4
  -6  10   8 726.397 473.060   4
  -6  10   8 1272.38 578.294   5
   6 -10  -8 256.361 259.783   8
   6  10  -8 280.430 349.389   9
   6  10   8 111.920 365.372   5
   6  10   9 599.487 380.776   4
  -6  11   0 140448. 3643.48   4
   6  11   0 132537. 4073.25   3
   6 -11   0 132516. 4135.39   1
   6 -11   0 135584. 3457.61   8
   6 -11   0 139937. 3149.57   5
  -6 -11   0 135406. 3530.69   6
  -6  11   0 131695. 2837.22   7
  -6 -11   0 136943. 1998.24   7
   6  11  -1 1121.54 422.594   3
   6  11   1 1427.23 487.386   3
  -6  11   1 864.313 335.955   4
  -6  11  -1 1609.25 384.108   4
   6 -11  -1 1284.43 440.677   1
   6 -11   1 844.461 398.414   1
   6 -11  -1 1506.42 397.372   8
  -6  11  -1 1139.34 273.964   7
  -6 -11   1 1480.47 412.688   6
   6 -11   1 1327.65 281.887   5
   6 -11   1 1197.21 200.030   6
  -6  11   2 49406.6 2491.90   4
  -6  11  -2 48974.7 1769.49   4
   6  11   2 46321.8 2375.28   3
   6  11  -2 51346.3 2515.82   3
   6 -11  -2 52759.1 2572.71   1
   6 -11   2 46181.8 2405.05   1
   6 -11  -2 49015.5 2201.24   8
  -6 -11  -2 46355.5 1287.81   8
  -6  11  -2 47916.4 1344.60   9
   6  11  -2 46677.7 1045.90   8
   6 -11   2 48183.0 1245.10   5
  -6 -11   2 46419.4 2125.12   6
  -6  11  -3 585.707 165.984   4
  -6  11   3 339.829 250.452   4
   6  11   3 965.367 374.249   3
   6  11  -3 861.297 328.494   3
  -6  11   3 1137.00 388.478   5
   6 -11  -3 1055.21 352.261   1
   6 -11   3 1156.04 431.990   1
  -6  11  -3 1037.50 276.218   9
   6 -11  -3 529.354 249.248   8
   6  11   4 3249.21 615.565   3
   6  11  -4 3731.01 678.843   3
  -6  11   4 3395.96 757.544   4
   6 -11   4 2813.99 619.829   1
   6 -11  -4 3695.87 671.636   1
  -6  11  -4 3086.13 518.340   9
   6 -11  -4 3726.59 674.843   8
  -6  11   4 3549.70 689.029   5
   6  11   5-174.893 217.888   3
   6  11  -5 186.122 232.833   3
  -6  11   5 545.847 297.974   4
   6 -11  -5 39.2603 157.610   1
   6 -11   5 250.530 181.515   1
  -6 -11  -5 42.4688 202.227   2
  -6  11  -5 169.859 177.915   9
   6 -11  -5 916.838 403.882   8
  -6  11   5 237.068 279.313   5
   6  11   6 3202.65 608.415   3
   6  11  -6 3490.60 661.383   3
  -6  11   6 4243.66 927.618   4
  -6 -11   6 4811.80 815.458   2
  -6 -11  -6 4846.68 811.796   2
   6 -11  -6 4560.57 747.776   1
   6 -11   6 3641.04 642.339   1
  -6  11  -6 4122.91 773.061   9
   6 -11  -6 5351.05 921.666   8
   6  11  -6 4718.79 927.936   9
  -6  11   6 4433.89 885.926   5
   6  11   7 2693.03 713.261   4
  -6  11   7 2973.00 866.388   4
  -6  11  -7 2517.88 656.615   9
   6 -11  -7 2692.44 707.829   8
   6  11  -7 2400.21 762.986   9
   6  11   7 2288.61 754.495   5
  -6  11   7 2141.44 688.907   5
  -6  11   8 2809.75 851.965   5
   6  11   8 6573.33 1150.14   4
  -6  11   8 4092.30 1052.06   4
   6  11  -8 3971.38 1005.50   9
   6 -11  -8 2550.28 690.418   8
   6  11   8 3422.50 940.957   5
   6  11   9 1670.19 689.393   4
  -6  12   0 112781. 3403.16   4
   6  12   0 115133. 3931.99   3
   6 -12   0 111383. 3924.87   1
  -6  12   0 115131. 2684.04   7
   6 -12   0 112859. 2876.94   5
  -6 -12   0 112773. 3362.76   6
  -6 -12   0 116908. 1702.89   7
  -6  12  -1 111019. 3132.14   4
   6  12   1 110548. 3836.63   3
   6  12  -1 106168. 3765.13   3
  -6  12   1 114772. 3642.21   4
   6 -12  -1 110231. 3885.91   1
   6 -12   1 108483. 3848.62   1
   6 -12  -1 111577. 3315.80   8
  -6  12  -1 112281. 2608.21   7
  -6 -12   1 110063. 3321.01   6
   6 -12   1 108456. 1940.15   6
  -6  12   2 17400.0 1526.14   4
  -6  12  -2 17717.5 1120.22   4
   6  12   2 18003.9 1548.05   3
   6  12  -2 15742.6 1457.61   3
   6 -12   2 16089.8 1468.88   1
   6 -12  -2 15250.3 1438.53   1
   6  12  -2 17177.1 656.559   8
  -6 -12  -2 16796.1 800.655   8
  -6  12  -2 17124.9 808.205   9
   6 -12  -2 18554.9 1401.08   8
  -6 -12   2 16535.0 1308.96   6
  -6  12   3 24046.3 1908.99   4
  -6  12  -3 23869.7 1063.65   4
   6  12   3 22952.7 1742.33   3
   6  12  -3 23110.7 1761.06   3
   6 -12   3 22800.5 1739.12   1
   6 -12  -3 22060.0 1707.97   1
   6 -12  -3 22435.7 1592.40   8
  -6 -12  -3 20745.7 1073.27   8
  -6  12  -3 20796.7 1153.64   9
  -6  12   3 20369.0 1503.11   5
  -6  12   4 21937.1 1904.34   4
   6  12   4 20405.2 1615.66   3
   6  12  -4 19123.0 1597.40   3
   6 -12   4 18829.8 1551.18   1
   6 -12  -4 19135.2 1583.35   1
   6 -12  -4 19794.1 1586.89   8
  -6  12  -4 20730.2 1352.03   9
  -6  12   4 18998.7 1582.32   5
   6  12   5 5789.96 873.407   3
   6  12  -5 4760.38 795.599   3
  -6  12   5 6676.41 1121.48   4
   6 -12   5 6581.31 918.058   1
   6 -12  -5 6418.27 910.082   1
   6 -12  -5 5173.46 868.472   8
  -6  12  -5 5222.49 772.542   9
  -6  12   5 8053.02 1116.62   5
  -6  12   6 1946.16 657.513   4
   6  12   6 2002.56 502.201   3
   6  12  -6 2936.14 606.204   3
   6 -12  -6 1633.53 456.450   1
  -6 -12  -6 2544.23 606.594   2
   6 -12   6 2760.72 575.926   1
  -6 -12   6 2992.51 683.035   2
  -6  12  -6 2390.07 597.978   9
   6 -12  -6 3093.23 718.667   8
  -6  12   6 2507.82 713.555   5
  -6  12   7 9705.99 1471.31   4
   6  12   7 11321.7 1463.84   4
  -6  12  -7 6094.11 1013.65   9
   6  12  -7 8001.28 1307.97   9
   6 -12  -7 6418.14 1070.70   8
  -6  12   7 8521.67 1300.36   5
   6  12   7 7492.85 1246.55   5
   6  12   8 7334.49 1261.35   4
   6 -13   0 22334.5 1829.10   1
   6  13   0 25019.3 1920.57   3
  -6  13   0 22114.5 1570.42   4
  -6 -13   0 22012.7 1539.65   6
   6  13   1 1033.15 455.887   3
   6  13  -1 282.713 316.191   3
  -6  13   1 23.5703 290.110   4
  -6  13  -1 302.300 164.637   4
   6 -13  -1 422.263 329.140   1
   6 -13   1 336.970 270.270   1
   6 -13  -1 500.585 270.748   8
  -6  13  -1 511.078 209.349   7
  -6 -13   1 462.819 293.345   6
   6 -13   1 420.457 168.142   6
   6  13   2 2208.63 566.850   3
   6  13  -2 4303.33 781.394   3
  -6  13   2 3321.13 674.469   4
  -6  13  -2 2282.52 437.216   4
   6 -13   2 3396.29 707.314   1
   6 -13  -2 2339.68 594.684   1
   6 -13  -2 2318.44 525.110   8
  -6 -13  -2 2579.62 324.748   8
  -6  13  -2 2809.01 423.160   7
  -6 -13   2 2451.38 529.126   6
  -6  13   3 2267.55 631.078   4
  -6  13   3 2411.75 540.895   5
   6  13   3 2750.40 642.637   3
   6  13  -3 3750.61 744.104   3
   6 -13   3 3425.92 696.966   1
   6 -13  -3 2926.51 673.373   1
  -6 -13  -3 3563.39 453.678   8
  -6  13  -3 2053.52 371.791   9
   6 -13  -3 3948.68 698.261   8
   6  13   4 1248.52 458.228   3
   6  13  -4 2264.16 597.114   3
  -6  13   4 1664.33 532.646   4
   6 -13  -4 2175.57 592.932   1
   6 -13   4 2749.56 660.931   1
  -6  13  -4 2239.81 476.701   9
   6 -13  -4 1200.43 389.646   8
  -6 -13  -4 1753.63 385.443   8
  -6  13   4 1919.67 581.386   5
   6  13   5 1742.32 518.344   3
   6  13  -5 1507.05 505.740   3
  -6  13   5 2032.86 617.272   4
   6 -13  -5 1993.21 523.278   1
   6 -13   5 1190.71 410.401   1
  -6  13  -5 1702.51 441.210   9
   6 -13  -5 1843.45 548.988   8
  -6  13   5 2977.00 712.538   5
  -6  13   6 56.6896 327.748   4
   6  13   6-307.352 314.907   3
   6  13  -6-185.304 333.718   3
  -6 -13   6-340.996 218.943   2
  -6 -13  -6-230.663 227.955   2
   6 -13  -6-55.4048 356.516   1
   6 -13   6-1052.35 408.376   1
  -6  13  -6-321.161 252.544   9
   6 -13  -6-35.9564 223.134   8
  -6  13   6 79.1043 273.030   5
   6  13   7-428.646 336.813   4
  -6  13   7-226.747 439.360   4
   6 -13  -7 8.12257 192.530   8
   6  13  -7 143.317 344.092   9
  -6  13   7-204.798 257.435   5
   6  13   7 915.929 574.854   5
   6  13   8 512.612 443.405   4
   6 -14   0 4847.43 880.979   1
  -6  14   0 3993.41 711.371   4
   6  14   0 4478.11 841.369   3
  -6 -14   0 4970.36 769.959   6
  -6  14   1 5929.70 929.887   4
   6  14  -1 5364.70 941.063   3
   6  14   1 8166.91 1143.42   3
  -6  14  -1 7294.56 876.283   4
   6 -14   1 6448.88 1029.37   1
   6 -14  -1 6856.53 1078.10   1
   6 -14  -1 7955.63 947.975   8
  -6 -14  -1 7684.17 454.432   7
   6 -14   1 7592.90 588.226   6
  -6 -14   1 6964.88 901.130   6
  -6  14  -1 6753.38 653.231   7
  -6  14  -2 8618.97 870.752   4
   6  14   2 7437.33 1090.66   3
   6  14  -2 8144.94 1146.07   3
  -6  14   2 9419.85 1184.47   4
   6 -14  -2 9369.03 1213.10   1
   6 -14   2 8138.16 1138.31   1
   6 -14  -2 8734.68 1027.01   8
  -6 -14   2 8095.62 999.198   6
  -6  14  -2 7797.10 715.572   7
   6  14   3 3402.50 723.850   3
   6  14  -3 3959.29 808.797   3
  -6  14   3 3324.92 793.999   4
  -6  14   3 3745.69 693.023   5
   6 -14  -3 2101.72 549.514   8
   6 -14  -3 2539.00 680.786   1
   6 -14   3 3139.24 704.690   1
   6  14   4 2651.33 668.585   3
   6  14  -4 2800.63 658.428   3
  -6  14   4 2573.63 640.715   5
  -6  14   4 2659.25 741.169   4
   6 -14   4 1771.67 568.353   1
   6 -14  -4 2493.91 643.013   1
   6 -14  -4 2837.28 632.324   8
  -6  14   5 10929.8 1516.56   4
   6  14  -5 9359.91 1178.83   3
   6  14   5 6981.09 1026.60   3
   6 -14   5 8206.98 1112.98   1
   6 -14  -5 8761.20 1155.77   1
   6 -14  -5 8510.59 1134.41   8
  -6  14   5 11955.8 1419.91   5
  -6  14   6 1861.89 729.989   4
   6  14   6 1509.20 504.059   3
   6  14  -6 2155.97 599.333   3
  -6 -14  -6 2284.40 619.938   2
  -6 -14   6 1545.26 519.601   2
   6 -14  -6 2203.24 614.009   8
  -6  14   6 1255.14 487.559   5
   6  14   7 1741.05 644.624   4
   6 -14  -7 2223.09 683.503   8
   6  14  -7 2145.02 733.492   9
  -6  14   7 1172.27 559.159   5
   6  14   7 3394.90 919.961   5
   6 -15   0 2151.07 627.686   1
  -6  15   0 2663.31 596.654   4
   6  15   0 1380.59 539.455   3
  -6 -15   0 2271.18 547.886   6
   6  15   1 12417.0 1445.26   3
   6  15  -1 10981.2 1371.88   3
  -6  15   1 13311.7 1382.65   4
  -6  15  -1 11390.9 1139.66   4
   6 -15  -1 12247.0 1459.39   1
   6 -15   1 11938.2 1432.79   1
  -6  15  -1 13018.3 897.878   7
   6 -15  -1 12546.4 1229.98   8
  -6 -15   1 11210.5 1184.71   6
   6 -15   1 12892.9 817.024   6
  -6 -15  -1 12546.9 1267.61   6
  -6  15  -2 15822.5 1235.41   4
   6  15   2 17154.5 1693.45   3
   6  15  -2 16922.5 1691.09   3
  -6  15   2 16695.6 1623.13   4
   6 -15  -2 17456.5 1715.42   1
   6 -15   2 17776.9 1734.73   1
   6 -15  -2 17278.3 1489.84   8
  -6 -15   2 15961.7 1425.20   6
  -6  15   3 21926.1 1970.09   4
   6  15   3 22280.3 1921.87   3
   6  15  -3 24475.4 2024.63   3
   6 -15   3 21413.5 1854.58   1
   6 -15  -3 22920.1 1945.21   1
   6 -15  -3 24394.5 1822.72   8
  -6  15   3 23166.2 1718.28   5
  -6  15   4 35804.8 2644.34   4
   6  15   4 37155.1 2440.77   3
   6  15  -4 37601.2 2481.50   3
   6 -15  -4 38883.1 2506.21   1
   6 -15   4 33053.9 2309.11   1
   6 -15  -4 33176.4 2218.30   8
  -6  15   4 34265.1 2258.02   5
   6  15   5 11051.6 1318.67   3
   6  15  -5 8827.71 1208.66   3
  -6  15   5 7951.51 1316.51   4
   6 -15   5 11392.1 1348.94   1
   6 -15  -5 13019.7 1437.26   1
   6 -15  -5 11060.8 1338.76   8
  -6  15   5 10437.7 1345.91   5
   6  15   6 12004.7 1386.39   3
   6  15  -6 11979.2 1391.98   3
  -6  15   6 11972.5 1687.69   4
   6 -15  -6 9947.97 1323.60   8
  -6  15   6 12793.7 1596.53   5
   6  15   6 11771.0 1576.57   5
   6 -16   0 7455.77 1175.86   1
   6  16   0 9055.64 1298.49   3
  -6  16   0 10334.9 1197.84   4
  -6 -16   0 11210.6 1214.00   6
   6  16   1-261.584 360.634   3
   6  16  -1-131.581 323.950   3
  -6  16   1 269.576 291.037   4
  -6  16  -1-140.626 195.148   4
   6 -16   1-313.780 406.203   1
   6 -16  -1-184.323 274.280   1
   6 -16  -1 395.267 309.061   8
  -6 -16   1-155.097 266.126   6
  -6 -16  -1 43.8861 235.113   6
   6  16   2 28.0775 260.057   3
   6  16  -2 605.422 430.593   3
  -6  16   2 398.411 396.361   4
   6 -16  -2-35.3423 320.257   1
   6 -16   2 1489.42 615.909   1
   6 -16  -2 653.727 306.955   8
  -6 -16   2 623.995 305.836   6
   6  16   3 13319.5 1534.41   3
   6  16  -3 15612.4 1664.05   3
  -6  16   3 16868.2 1790.54   4
   6 -16  -3 13063.9 1529.93   1
   6 -16   3 16493.7 1720.32   1
   6 -16  -3 14573.8 1452.84   8
  -6  16   3 16331.9 1476.85   5
  -6  16   4-91.5693 302.596   4
  -6  16   4-39.2743 231.550   5
   6  16   4-70.9677 252.962   3
   6  16  -4-251.349 241.005   3
   6 -16   4-360.996 448.362   1
   6 -16  -4 32.8771 324.626   1
   6 -16  -4 20.3675 279.883   8
   6  16   5 12431.4 1464.58   3
   6  16  -5 10722.2 1375.59   3
  -6  16   5 11278.3 1617.64   4
   6 -16  -5 10376.2 1323.23   8
  -6  16   5 11925.9 1466.97   5
  -6  16   6 3190.18 857.012   5
   6  16   6 2264.87 652.374   3
   6  16  -6 2915.45 739.473   3
   6 -16  -6 3054.37 763.212   8
   6  16   6 4160.79 1013.63   5
   6 -17   0 7645.84 1251.13   1
   6  17   0 6065.14 1103.70   3
  -6  17   0 6881.47 1007.42   4
  -6 -17   0 6977.28 990.793   6
   6 -17  -1 1694.01 598.434   1
   6  17   1 430.469 367.339   3
   6  17  -1 146.943 277.944   3
  -6  17   1 1352.12 505.654   4
  -6  17  -1 1075.38 388.338   4
  -6 -17   1 1475.90 478.034   6
  -6 -17  -1 830.334 359.942   6
   6  17   2-27.8963 268.964   3
   6  17  -2 296.679 388.939   3
  -6  17   2-187.309 283.188   4
   6 -17  -2-98.9398 328.272   1
   6 -17   2 913.032 483.123   1
   6 -17  -2-21.3532 205.040   8
  -6 -17   2-124.655 207.191   6
  -6  17   3 9970.25 1423.94   4
  -6  17   3 6723.61 967.646   5
   6  17   3 7203.53 1180.92   3
   6  17  -3 9430.12 1350.32   3
   6 -17  -3 9154.23 1174.60   8
   6 -17   3 7043.39 1176.32   1
   6 -17  -3 9402.75 1354.39   1
  -6  17   4 4337.05 979.514   4
   6  17   4 3917.22 856.830   3
   6  17  -4 6185.38 1103.89   3
  -6  17   4 5234.25 937.153   5
   6 -17  -4 4880.82 910.164   8
   6 -17   4 4752.11 960.895   1
   6 -17  -4 4451.64 916.995   1
  -6  17   5 5917.91 1220.74   4
   6  17   5 3617.44 834.049   3
   6  17  -5 4959.24 996.369   3
  -6  17   5 4476.97 903.582   5
   6 -17  -5 3035.78 750.643   8
   6  17  -6 1388.11 563.221   3
  -6  17   6 817.118 482.890   5
   6 -18   0 8111.29 1334.86   1
  -6  18   0 6684.75 1020.12   4
   6  18   0 8513.48 1333.42   3
  -6 -18   0 7666.63 1097.02   6
   6 -18  -1 25385.5 2310.99   1
   6 -18   1 30043.4 2511.74   1
   6  18   1 26874.9 2363.01   3
   6  18  -1 30441.8 2522.72   3
  -6  18   1 28526.3 2226.26   4
  -6  18  -1 28123.6 1992.00   4
  -6 -18   1 29271.3 2110.12   6
  -6 -18  -1 28824.5 2110.38   6
   6  18   2 12928.4 1656.80   3
  -6  18   2 10748.0 1466.07   4
   6  18  -2 9587.98 1412.30   3
   6 -18  -2 12026.1 1579.35   1
   6 -18   2 11870.6 1572.83   1
   6 -18  -2 10564.2 1269.81   8
  -6 -18   2 11506.6 1330.07   6
  -6  18   3 3548.23 851.147   4
   6  18   3 3409.46 867.837   3
   6  18  -3 4375.51 1025.97   3
   6 -18  -3 4440.05 870.529   8
   6 -18  -3 4607.90 998.018   1
   6 -18   3 4680.33 993.136   1
  -6  18   4-405.219 517.566   4
   6  18   4-558.213 385.948   3
   6  18  -4-164.757 364.822   3
  -6  18   4-636.191 375.605   5
   6 -18  -4-153.775 236.771   8
   6  18   5 36.7418 233.137   3
   6  18  -5-18.6230 306.336   3
   6 -18  -5-326.367 310.577   8
   6  18   5 731.459 488.164   5
   6 -19   0 26380.7 2433.91   1
   6  19   0 27601.3 2475.23   3
  -6  19   0 29452.5 2220.81   4
  -6 -19   0 27206.4 2092.65   6
   6 -19  -1 1247.47 651.460   1
   6 -19   1 691.359 516.661   1
  -6  19   1 1551.14 602.524   4
   6  19   1 2058.55 766.669   3
   6  19  -1 839.758 482.153   3
  -6 -19   1 1946.33 599.892   6
  -6 -19  -1 1363.73 518.994   6
   6  19   2 8743.46 1409.65   3
   6  19  -2 10592.9 1525.87   3
  -6  19   2 13202.9 1649.41   4
   6 -19  -2 12322.2 1416.65   8
  -6 -19   2 11878.8 1406.94   6
  -6 -19  -2 11806.3 1421.60   6
  -6  19   3 406.903 291.885   4
   6  19   3-130.570 387.173   3
   6  19  -3 3.54867 274.653   3
   6 -19  -3 240.571 240.361   8
  -6  19   4 1956.07 774.766   4
   6  19   4 1516.85 592.534   3
   6  19  -4 1758.06 661.050   3
  -6  19   4 586.792 359.507   5
   6 -19  -4 1207.51 497.497   8
   6  19  -5-17.3104 312.770   3
  -6  19   5-198.119 352.358   5
   6  20   0 24134.3 2406.53   3
  -6  20   0 25671.0 2147.80   4
  -6 -20   0 25023.5 2082.59   6
   6  20   1 28075.2 2592.34   3
   6  20  -1 30038.2 2683.06   3
  -6  20   1 25912.0 2270.96   4
  -6 -20   1 23907.2 2017.91   6
  -6 -20  -1 23259.2 1999.31   6
  -6  20   2 2536.34 757.787   4
   6  20   2 2924.65 876.489   3
   6  20  -2 2227.03 788.869   3
   6 -20  -2 2403.19 664.142   8
  -6 -20   2 2504.97 671.234   6
  -6 -20  -2 2460.14 681.164   6
  -6  20   3 5722.06 1131.34   4
   6  20   3 1688.30 706.458   3
   6  20  -3 3912.54 996.498   3
   6 -20  -3 3913.03 850.642   8
   6  20   4 4981.11 1074.21   5
  -6 -21   0 5001.19 950.315   6
  -6  21   1 81.8561 283.862   4
  -6 -21  -1 111.892 269.718   6
  -6 -21   1-94.0667 245.568   6
  -6  21   2 489.952 404.600   4
  -6 -21   2-59.9039 296.967   6
   7   0   0-191.818 241.915   2
  -7   0   0 50.4160 78.9323   8
   7   0   0 117.081 99.5387   6
   7   0  -1 285.978 221.417   2
   7   0   1 192.732 202.578   2
   7   0  -1 99.7953 91.9635   8
  -7   0  -1 74.8710 71.5422   8
  -7   0   1 25.1105 119.151   7
   7   0  -1 21.8873 96.8888   6
  -7   0  -1 76.6150 87.0468   6
   7   0  -2 105.026 94.4983   8
   7   0  -2 151.090 205.608   2
   7   0  -3 22930.2 1477.29   2
   7   0   3 22029.9 1427.11   2
   7   0  -4 34312.5 1753.08   9
   7   0  -4 35624.3 1721.50   3
   7   0  -4 36978.4 1791.87   2
   7   0   4 35542.5 1733.15   2
   7   0   4 34667.0 1674.67   3
   7   0  -5 10530.9 1078.52   9
   7   0  -5 9559.12 862.101   3
   7   0  -5 10324.5 913.242   2
   7   0   5 9740.50 868.818   2
   7   0   5 9713.02 846.944   3
   7   0   6 17968.1 1007.96   4
   7   0  -6 17087.2 1089.91   3
   7   0   6 17247.9 1054.71   3
   7   0  -6 16293.5 1484.63   9
   7   0  -7 893.406 402.348   9
   7   0  -8 1038.37 487.211   9
   7   0   8 1052.93 453.445   5
   7   0  -9 4030.94 980.102   9
   7   0   9 4292.98 851.538   5
   7   1   0 198.637 295.200   2
   7  -1   0 126.557 131.955   8
  -7   1   0 135.139 121.742   8
  -7  -1   0 86.0127 77.9907   8
  -7  -1   0-3.81874 113.548   6
   7  -1   0-12.2743 76.6990   6
   7   1   0-15.3829 100.440   6
   7  -1  -1 8912.34 797.036   4
   7   1   1 8161.94 920.499   2
   7   1  -1 9049.54 983.128   2
   7  -1  -1 9143.25 620.035   8
   7   1  -1 8128.95 511.414   8
  -7   1   1 8436.93 609.010   8
  -7  -1  -1 8133.38 541.035   8
  -7   1  -1 8508.31 621.121   8
  -7   1  -1 8136.64 477.259   6
   7   1  -1 8924.35 655.002   6
  -7  -1  -1 8639.24 579.513   6
  -7   1   1 8723.92 702.622   7
  -7  -1   1 6681.69 602.270   7
   7  -1  -2 39534.7 1395.37   8
   7   1  -2 39535.9 1271.27   8
   7   1  -2 40847.5 1969.52   3
   7   1   2 42319.5 2018.28   2
   7   1   2 39584.0 1907.51   3
   7   1  -2 42153.3 2038.03   2
   7   1  -3 4807.35 660.029   3
   7   1   3 4286.50 635.908   2
   7  -1  -3 3760.99 610.938   2
   7   1   3 4689.67 632.658   3
   7  -1   3 4491.63 657.328   2
   7   1  -3 5675.96 721.731   2
   7  -1  -4 17454.9 1233.55   9
   7   1  -4 16110.6 1152.64   3
   7  -1   4 19004.9 1299.97   2
   7   1  -4 15782.8 1165.11   2
   7   1   4 16474.3 1159.29   2
   7   1   4 15899.5 1126.22   3
   7  -1  -4 18557.0 1301.44   2
   7  -1  -5 1548.45 445.245   9
   7   1  -5 1024.24 373.262   9
   7  -1  -5 536.062 228.287   2
   7   1   5 918.481 272.175   3
   7   1  -5 880.162 283.497   3
   7  -1   5 106.407 148.954   2
   7  -1  -5 839.832 268.148   3
   7  -1   5 675.139 255.056   3
   7  -1   6 3314.70 398.851   4
   7  -1  -6 2864.21 638.219   9
   7   1  -6 3301.87 704.707   9
   7  -1  -6 2359.71 432.316   2
   7   1  -6 2904.23 460.780   3
   7  -1  -6 2930.54 465.086   3
   7  -1   6 2812.82 435.280   3
   7   1   6 2641.37 420.903   3
   7   1   7 716.118 232.298   4
   7  -1  -7 122.843 273.296   9
   7   1  -7 1246.47 480.683   9
   7  -1  -8 3341.11 813.403   9
   7   1  -8 2302.52 724.405   9
   7   1   8 3128.15 708.121   5
   7  -1   8 2177.44 556.356   5
   7  -1  -9 4741.23 1042.70   9
   7   1  -9 5753.49 1207.95   9
   7  -1   9 6696.93 1037.88   5
   7   1   9 5307.21 965.112   5
   7   1  10 512.920 380.749   5
   7  -2   0 173.556 156.301   4
   7   2   0-11.0323 223.545   3
   7   2   0 168.788 210.087   2
  -7   2   0-48.7253 71.8056   8
   7  -2   0-30.5588 98.3415   8
  -7  -2   0 49.2019 76.5557   8
  -7  -2   0 1.46899 86.5491   6
   7  -2   0 49.4151 69.4214   6
   7  -2  -1 38265.5 1687.02   4
   7   2  -1 37229.4 1908.63   3
   7   2   1 37244.7 1904.37   3
   7   2  -1 38088.1 1963.74   2
   7   2   1 38675.5 1978.02   2
   7  -2  -1 38225.4 1340.70   8
   7   2  -1 36481.7 1007.67   8
  -7   2   1 38736.9 1366.94   8
  -7   2  -1 39014.6 1374.39   8
  -7  -2  -1 40304.9 1115.10   8
   7   2  -1 39083.9 1412.15   6
  -7  -2  -1 37278.6 1272.30   6
  -7   2   1 36844.4 1451.84   7
  -7  -2   1 38672.2 1418.09   7
   7   2   2 1695.33 439.675   2
   7   2  -2 1950.53 452.093   2
   7   2  -2 1879.35 436.934   3
   7   2   2 1375.21 387.424   3
   7  -2  -2 1793.83 320.048   8
   7   2  -2 1965.37 277.549   8
   7   2  -2 1843.97 340.065   7
  -7   2  -2 1958.31 209.318   6
   7  -2   3 3743.51 542.082   9
   7  -2  -3 3588.21 498.612   8
   7   2  -3 3427.76 572.106   2
   7   2   3 3646.61 579.807   2
   7   2  -3 3201.51 534.645   3
   7   2   3 3467.89 553.075   3
   7  -2  -4 2969.04 505.850   9
   7   2   4 3372.22 525.382   3
   7   2  -4 3281.89 524.570   3
   7  -2  -5 2055.02 472.456   9
   7   2  -5 4065.37 707.900   9
   7   2   5 2294.83 402.785   3
   7  -2  -5 1586.95 394.443   2
   7  -2   5 2155.09 430.546   2
   7   2  -5 1824.00 378.023   3
   7   2  -6 12943.3 947.594   3
   7   2   6 10616.9 831.830   3
   7  -2   6 11759.3 629.047   4
   7   2  -6 12427.5 1325.40   9
   7  -2  -6 11444.6 1251.78   9
   7  -2   6 12047.1 933.286   3
   7  -2  -6 11596.4 976.215   2
   7  -2  -6 12962.4 1000.85   3
   7   2   7 8320.95 849.054   4
   7  -2  -7 7923.40 1127.42   9
   7   2  -7 7029.26 1098.38   9
   7  -2  -8-81.2662 244.441   9
   7   2  -8 118.015 321.043   9
   7   2   8 742.637 408.133   5
   7  -2   8 41.1073 217.661   5
   7  -2  -9 671.192 414.582   9
   7   2  -9-29.2865 263.577   9
   7  -2   9-217.182 311.048   5
   7   2   9 165.574 221.733   5
   7   2  10 645.099 416.495   5
   7   3   0 38.8129 183.547   2
  -7  -3   0 210.659 177.600   2
   7   3   0-28.8699 154.214   3
  -7  -3   0 62.8059 55.7043   8
  -7   3   0 33.0837 79.6258   8
   7  -3   0 62.2341 113.908   8
   7  -3   0 23.0394 60.0917   6
  -7  -3   0 61.3930 128.204   6
   7  -3  -1 769.655 266.774   4
   7  -3   1 697.655 219.884   4
   7   3  -1 670.265 306.204   3
   7   3   1 312.649 251.369   3
  -7  -3   1 832.867 331.500   2
  -7  -3  -1 898.733 351.025   2
   7   3  -1 356.607 228.859   2
   7   3   1 606.167 309.804   2
   7   3  -1 665.715 135.960   8
   7  -3  -1 983.599 259.266   8
  -7   3   1 603.970 200.362   8
  -7   3  -1 709.238 205.166   8
  -7  -3  -1 1272.54 272.543   6
  -7   3   1 714.770 233.855   7
  -7  -3   1 869.686 230.664   7
   7   3  -1 694.699 202.278   6
  -7  -3  -2 32428.2 1840.94   2
  -7  -3   2 29750.8 1760.00   2
   7   3  -2 31895.5 1724.87   3
   7   3   2 28426.9 1612.43   3
   7  -3  -2 33302.0 1396.48   8
   7   3  -2 30553.0 1003.26   8
   7  -3   2 32004.2 1316.92   9
  -7   3  -2 32495.9 661.425   6
   7   3  -2 34682.9 1384.28   7
   7  -3  -3 262.909 183.757   8
   7  -3   3-5.05883 121.065   9
   7  -3  -3 65.5458 122.859   9
   7   3   3 390.938 194.821   3
   7   3  -3 124.878 137.377   3
   7   3   4 21539.6 1306.36   3
   7   3  -4 20994.1 1322.99   3
   7  -3  -4 22405.5 1387.04   9
   7   3  -5 7865.25 784.937   3
   7   3   5 7304.09 739.556   3
   7  -3   5 7699.07 374.322   4
   7   3  -5 8353.47 1005.47   9
   7  -3  -5 7817.78 921.904   9
   7  -3  -6 2752.32 627.119   9
   7   3  -6 3150.71 713.514   9
   7   3   6 2265.93 415.066   3
   7   3  -6 2734.99 444.299   3
   7  -3  -6 2508.89 501.160   2
   7   3   7 195.625 227.659   4
   7  -3  -7 105.924 230.827   9
   7   3  -7 326.031 326.734   9
   7  -3  -8 2016.97 690.338   9
   7   3  -8 1732.17 628.041   9
   7   3   8 2619.73 686.760   5
   7  -3   8 2536.31 588.556   5
   7  -3  -9 3308.12 886.494   9
   7   3  -9 3330.14 924.278   9
   7   3   9 4653.02 942.309   5
   7  -4   0 214.230 209.467   4
  -7  -4   0 397.781 343.889   2
   7   4   0 232.126 261.205   3
  -7   4   0 288.125 171.189   8
   7  -4   0-56.5815 95.4986   8
  -7   4   0 83.7405 121.268   7
  -7  -4   0 50.8450 129.139   6
   7  -4  -1 72.7367 152.761   4
   7  -4   1 252.873 187.637   4
   7   4  -1 220.538 214.820   3
   7   4   1-7.67608 179.028   3
  -7  -4   1-4.88456 170.738   2
  -7  -4  -1 137.074 215.399   2
   7  -4  -1-9.10951 105.369   8
   7   4  -1 11.5181 47.2194   8
  -7   4   1 66.2670 141.076   7
  -7  -4   1 12.9340 118.854   7
  -7  -4  -1-108.698 118.773   6
   7  -4   2 929.214 231.033   4
   7   4   2 613.902 308.531   3
   7   4  -2 785.373 302.372   3
  -7  -4   2 1181.65 363.103   2
  -7  -4  -2 788.340 365.274   2
   7  -4   2 549.795 190.305   9
   7  -4  -2 789.129 192.112   9
   7  -4  -2 585.738 236.039   8
   7   4  -2 857.473 234.038   7
   7  -4   3 21590.1 886.773   4
  -7   4   3 21183.8 1527.04   4
   7   4  -3 18632.2 1293.88   3
   7   4   3 19082.5 1293.20   3
   7  -4  -3 20112.1 1149.23   9
   7  -4  -3 20364.8 1228.92   8
   7  -4   3 21193.3 1254.40   9
  -7  -4  -3 21368.4 1497.74   2
  -7  -4   3 22219.1 1523.82   2
   7  -4   4 8970.80 396.304   4
  -7   4   4 10239.2 1144.70   4
   7   4  -4 7040.59 788.031   3
   7   4   4 8452.08 836.628   3
   7  -4  -4 8084.20 853.211   8
   7  -4  -4 8768.94 876.793   9
  -7   4   5 10164.3 1198.27   4
   7   4  -5 8478.99 831.551   3
   7   4   5 8634.39 817.048   3
   7  -4  -5 8874.44 986.036   9
   7   4  -6 15212.5 1071.85   3
   7   4   6 13786.8 983.408   3
   7   4  -6 14405.3 1467.15   9
   7  -4  -6 14783.2 1410.48   9
   7   4   7-24.7070 191.413   4
   7  -4  -7 707.445 384.524   9
   7   4  -7 762.870 441.642   9
   7  -4   7 94.9130 239.754   5
   7  -4  -8 176.387 324.241   9
   7   4  -8 589.226 459.505   9
   7   4   8 433.526 399.227   5
   7  -4   8 1267.11 432.287   5
   7  -4  -9 3301.90 870.744   9
   7   4  -9 2899.85 832.716   9
   7   4   9 4154.00 900.686   5
   7  -5   0 364.061 199.388   4
   7   5   0-178.432 194.400   3
  -7  -5   0 22.3914 231.400   2
   7  -5   0-89.3652 147.874   8
  -7   5   0 110.093 175.418   7
  -7  -5   0 254.553 156.180   6
   7  -5   1 7799.25 724.508   4
  -7   5   1 7350.50 784.063   4
   7   5   1 6300.39 802.513   3
  -7  -5   1 6100.62 799.453   2
  -7  -5  -1 6514.57 819.526   2
   7   5  -1 6373.55 807.756   3
   7  -5  -1 7717.68 702.329   8
   7   5  -1 7429.80 283.014   8
   7  -5   1 7189.82 486.588   9
  -7  -5   1 6384.99 647.767   6
  -7   5   1 7437.89 686.481   7
  -7  -5   1 7770.55 616.517   7
   7  -5   2 39367.9 1398.40   4
   7   5  -2 36219.4 1880.14   3
  -7   5   2 38312.3 1949.55   4
   7   5   2 42478.7 2011.42   3
   7  -5  -2 37321.7 1608.43   8
   7  -5   2 38524.9 1448.86   9
   7  -5  -2 37825.4 1287.22   9
  -7  -5  -2 42546.3 2096.52   2
  -7  -5   2 37801.8 1969.83   2
   7  -5   3 494.796 118.928   4
  -7   5   3 1124.04 375.884   4
   7  -5   3 534.475 221.304   9
   7  -5  -3 644.916 238.616   9
   7  -5  -3 283.167 181.709   8
   7   5  -3 165.887 167.784   3
  -7  -5   3 649.339 312.170   2
  -7  -5  -3 97.9452 174.920   2
   7   5   3 85.3769 142.703   3
  -7   5   4 19300.3 1584.24   4
   7   5  -4 17350.1 1244.35   3
   7   5   4 17778.4 1236.47   3
   7  -5  -4 18016.6 1281.74   8
   7  -5  -4 16641.9 1210.99   9
  -7  -5   4 17110.5 1358.07   2
  -7  -5  -4 16458.8 1331.32   2
  -7   5   5 2928.22 675.648   4
   7  -5  -5 3234.97 609.985   9
   7   5   5 2291.78 432.646   3
   7   5  -5 2108.34 426.962   3
  -7   5   6 4786.36 888.848   4
   7   5   6 3162.38 526.965   3
   7   5  -6 3383.07 526.960   3
   7  -5  -6 3365.42 687.354   9
   7   5  -6 5128.86 910.206   9
  -7   5   7-171.177 340.224   4
   7   5   7 187.692 292.903   4
   7  -5  -7 183.361 234.761   9
   7   5  -7 258.900 360.472   9
   7  -5   7 539.808 284.019   5
   7   5   8 2477.27 581.215   4
   7  -5  -8 2113.07 632.534   9
   7   5  -8 4215.69 968.187   9
   7   5   8 2441.06 699.882   5
   7  -5  -9 2237.98 720.562   9
   7   5  -9 3279.11 918.442   9
   7   5   9 3630.92 863.833   5
   7  -6   0-55.8717 140.035   4
  -7   6   0 55.9284 143.064   4
  -7  -6   0-86.5981 218.075   2
   7   6   0-88.4429 207.762   3
   7  -6   0-14.6551 117.822   8
  -7   6   0 78.4703 108.256   7
  -7  -6   0-16.6207 126.474   6
  -7   6   1 23212.4 1429.53   4
   7   6  -1 26129.5 1633.22   3
   7   6   1 24325.9 1572.61   3
   7  -6   1 21998.8 1218.73   4
  -7  -6   1 23675.9 1573.76   2
  -7  -6  -1 25177.3 1627.73   2
   7  -6  -1 22831.3 661.288   9
   7  -6   1 22581.9 821.748   9
   7  -6  -1 24901.6 1295.91   8
  -7  -6   1 23898.5 1293.74   6
  -7   6   1 23269.6 1233.48   7
  -7  -6   1 24392.5 1063.59   7
   7  -6   2 1349.49 267.966   4
  -7   6   2 1038.16 355.475   4
   7  -6  -2 1459.92 268.393   9
   7  -6   2 1818.40 310.107   9
   7  -6  -2 1686.53 362.894   8
  -7  -6   2 1960.61 500.087   2
  -7  -6  -2 2161.22 498.518   2
   7   6  -2 1144.64 362.250   3
   7   6   2 1447.28 421.006   3
   7  -6   3 1011.97 162.115   4
  -7   6   3 1281.74 396.738   4
   7  -6  -3 993.216 315.604   8
   7  -6  -3 930.272 247.145   9
   7  -6   3 852.696 264.033   9
   7   6   3 347.011 183.544   3
  -7  -6   3 929.308 308.278   2
  -7  -6  -3 927.065 333.114   2
   7   6  -3 1638.47 424.621   3
  -7   6   4 16190.1 1470.14   4
   7   6  -4 13248.8 1114.82   3
   7   6   4 13634.9 1109.70   3
   7  -6  -4 13706.9 1168.16   8
   7  -6  -4 14296.6 1144.08   9
  -7  -6   4 12606.3 1168.72   2
  -7  -6  -4 15473.8 1302.58   2
  -7   6   5 748.129 374.196   4
   7  -6  -5 1264.29 388.015   9
   7  -6  -5 643.308 299.522   8
   7   6  -5 1184.01 360.894   3
  -7  -6   5 1441.75 408.499   2
  -7  -6  -5 1173.56 373.911   2
   7   6   5 550.431 262.285   3
  -7   6   6 12438.6 1453.95   4
   7   6  -6 12696.0 1035.03   3
   7   6   6 10830.3 931.095   3
   7  -6  -6 11191.2 960.324   1
   7  -6   6 12612.4 1022.21   1
   7   6  -6 12729.4 1413.95   9
   7  -6  -6 12756.8 1321.13   9
  -7   6   7 11551.2 1462.79   4
   7   6   7 8792.05 1046.09   4
   7  -6  -7 7377.72 1099.04   9
   7   6  -7 9008.53 1321.19   9
   7  -6   7 8529.14 865.294   5
  -7   6   8-348.469 346.148   4
   7   6   8 803.436 350.786   4
   7  -6  -8 698.990 457.144   9
   7   6  -8 355.822 443.299   9
   7   6   8 803.260 465.070   5
   7  -6  -9-418.262 381.866   9
   7   6   9 181.878 274.054   5
   7  -7   0 83.2031 161.133   4
  -7   7   0 221.283 184.301   4
  -7  -7   0-7.35770 179.122   2
   7   7   0 183.460 256.231   3
   7  -7   0 129.139 168.214   8
   7  -7   0 200.078 147.960   5
  -7   7   0 70.6258 130.779   7
  -7  -7   0-5.25982 139.969   6
   7  -7   1 1630.68 342.559   4
  -7   7   1 1745.21 462.936   4
  -7  -7  -1 2763.09 547.387   2
   7   7   1 1231.09 385.623   3
  -7  -7   1 2341.74 525.758   2
   7   7  -1 1996.93 499.502   3
   7  -7  -1 1600.20 357.127   8
  -7   7   1 1767.10 349.961   7
  -7  -7   1 1976.49 318.888   7
  -7  -7   1 1907.09 399.738   6
  -7   7   2 32701.5 1864.11   4
   7   7  -2 33193.3 1873.22   3
   7   7   2 32538.4 1830.73   3
   7  -7   2 31606.2 1210.46   4
   7  -7   2 34482.9 1289.12   9
   7  -7  -2 30785.8 1573.50   8
   7  -7  -2 32377.4 1072.59   9
  -7  -7  -2 34476.6 1944.68   2
  -7  -7   2 33676.0 1914.02   2
  -7   7   3 2158.67 536.812   4
  -7  -7  -3 1896.59 467.686   2
   7   7  -3 1066.66 365.470   3
   7   7   3 2065.38 504.710   3
  -7  -7   3 1842.65 478.344   2
   7  -7  -3 1580.52 342.362   9
   7  -7   3 1742.84 379.405   9
   7  -7  -3 2312.37 472.584   8
  -7   7   4 11102.2 1248.04   4
   7   7  -4 10840.4 1048.88   3
   7   7   4 12570.7 1106.97   3
  -7  -7   4 10568.9 1085.08   2
  -7  -7  -4 11956.2 1160.49   2
   7  -7  -4 10789.8 1058.91   8
   7  -7  -4 11915.0 1031.77   9
  -7   7  -4 10913.1 382.553   6
  -7   7   5 1570.03 496.772   4
   7   7  -5 2144.67 448.129   3
   7   7   5 1719.17 384.600   3
  -7  -7   5 1739.86 471.234   2
  -7  -7  -5 1469.11 399.429   2
   7  -7  -5 1226.94 393.009   9
   7  -7  -5 1028.27 375.653   8
  -7   7   6 1735.40 576.943   4
   7   7   6 1277.42 353.362   3
   7   7  -6 2037.48 439.188   3
   7  -7  -6 1123.11 317.074   1
   7  -7   6 1181.74 351.462   1
  -7  -7   6 1588.28 441.245   2
  -7  -7  -6 2597.50 551.049   2
   7  -7  -6 1341.24 448.926   9
   7   7  -6 1067.71 421.391   9
   7  -7   6 2397.61 408.573   5
  -7   7   7-244.970 345.431   4
   7  -7  -7 190.110 263.554   9
   7   7  -7 69.8352 268.128   9
   7   7   8 1293.09 486.077   4
  -7   7   8 2064.26 713.116   4
   7  -7  -8 2502.94 735.874   9
   7   7  -8 1643.20 607.271   9
   7   7   8 1293.00 606.495   5
   7   7   9 5218.29 1032.53   5
  -7   8   0-4.58208 157.528   4
   7   8   0-105.217 178.219   3
   7  -8   0 38.3404 158.314   8
  -7  -8   0-77.9049 182.538   6
  -7   8   0 79.7680 144.255   7
   7  -8   0 21.5035 119.350   5
   7  -8   1 106.432 145.227   4
  -7   8   1-50.9907 217.455   4
  -7   8  -1 299.568 151.538   4
  -7  -8  -1 56.3903 217.790   2
   7   8   1 241.343 236.774   3
   7   8  -1 7.18525 177.451   3
  -7  -8   1-45.9137 168.464   2
   7  -8  -1 412.967 270.274   8
  -7   8   1-4.18817 148.898   7
  -7  -8   1 107.997 117.106   7
   7  -8   1 81.2483 114.409   5
  -7  -8   1-58.1577 130.724   6
  -7   8   2 163.864 256.207   4
   7   8  -2 81.5774 185.374   3
  -7  -8   2 234.154 210.216   2
   7   8   2-88.4689 210.519   3
  -7  -8  -2 90.5978 182.724   2
   7  -8  -2 421.106 210.798   8
  -7   8   3 18472.9 1525.78   4
   7   8  -3 15442.6 1290.57   3
   7   8   3 15421.7 1281.31   3
  -7  -8   3 17813.0 1443.54   2
  -7  -8  -3 18738.9 1475.11   2
   7  -8  -3 16930.3 1281.02   8
   7   8  -3 17614.5 1005.96   7
  -7   8   4 3234.28 721.080   4
   7  -8  -4 3490.74 564.790   9
   7  -8  -4 4049.00 673.920   8
  -7  -8  -4 4420.86 721.665   2
  -7  -8   4 3836.98 686.006   2
   7   8  -4 4732.47 705.979   3
   7   8   4 3659.13 620.234   3
   7   8   5 5997.69 771.404   3
  -7   8   5 6144.37 1020.97   4
   7   8  -5 6052.48 796.998   3
  -7  -8   5 5605.85 825.170   2
   7  -8   5 4594.78 692.502   1
   7  -8  -5 6096.07 792.236   1
  -7  -8  -5 6543.02 886.409   2
   7  -8  -5 5088.34 790.213   8
   7  -8  -5 5303.76 765.626   9
   7   8   6 9286.37 940.169   3
   7   8  -6 8456.85 914.890   3
  -7   8   6 8500.84 1244.98   4
  -7  -8  -6 11976.6 1214.57   2
  -7  -8   6 9116.44 1040.25   2
   7  -8  -6 8548.47 915.852   1
   7  -8   6 9342.88 945.610   1
   7   8  -6 11217.8 1381.08   9
   7  -8  -6 8221.49 1087.36   8
  -7   8   6 9335.30 1204.18   5
  -7   8   7 57.4976 203.905   5
  -7   8   7-152.336 377.835   4
   7   8  -7-432.530 347.307   9
   7   8   8 449.726 395.448   4
  -7   8   8 599.023 380.750   4
   7   8  -8-141.960 365.219   9
   7   8   8-177.352 323.902   5
  -7   9   0 448.906 251.923   4
   7   9   0 3.80820 167.767   3
   7  -9   0-30.7295 162.964   8
  -7  -9   0 113.584 142.899   6
  -7   9   0 355.280 208.523   7
   7  -9   0 41.0036 135.885   5
  -7  -9   0-32.2106 76.7780   7
  -7   9   1 3067.35 574.491   4
  -7   9  -1 2702.46 436.817   4
   7   9  -1 4486.59 738.758   3
   7   9   1 2580.07 584.728   3
   7  -9  -1 3027.08 515.339   8
   7  -9   1 2918.05 170.114   6
  -7  -9   1 3669.77 574.625   6
   7  -9   1 2772.17 401.788   5
  -7   9   1 3023.65 478.442   7
  -7  -9   1 2961.25 365.981   7
  -7   9   2 17890.9 1472.13   4
   7   9  -2 16267.2 1395.74   3
   7   9   2 16865.0 1402.33   3
   7  -9  -2 16543.2 1225.76   8
   7  -9   2 17545.3 894.540   5
  -7   9   3 1289.91 432.320   4
   7  -9  -3 845.320 296.198   8
  -7  -9  -3 1112.50 426.263   2
  -7  -9   3 766.983 359.043   2
   7   9  -3 1610.22 481.725   3
   7   9   3 1594.33 434.634   3
  -7   9   4 13258.9 1408.67   4
   7   9  -4 10473.4 1097.39   3
   7   9   4 12194.8 1160.32   3
   7  -9  -4 12022.5 1170.62   8
   7  -9  -4 12363.6 1178.44   1
   7  -9   4 10918.7 1108.96   1
  -7  -9   4 11676.0 1208.48   2
  -7  -9  -4 10998.1 1151.26   2
  -7   9   5 1645.96 506.346   5
   7   9   5 2257.88 504.554   3
   7   9  -5 1041.92 363.876   3
  -7   9   5 970.912 492.071   4
   7  -9  -5 1879.94 484.957   8
  -7  -9   5 1536.84 445.701   2
  -7  -9  -5 607.291 357.721   2
   7  -9  -5 1259.65 394.695   1
   7  -9   5 1625.94 457.784   1
   7   9   6 936.644 331.148   3
   7   9  -6 1639.75 448.707   3
  -7   9   6 3042.71 771.835   4
  -7   9   6 935.271 464.715   5
   7  -9  -6 1222.57 437.526   8
  -7  -9   6 2676.95 646.029   2
   7  -9   6 1304.78 368.971   1
  -7  -9  -6 1958.07 516.196   2
   7  -9  -6 1650.43 448.806   1
  -7   9   7 903.345 488.686   4
  -7   9   7 462.165 328.984   5
   7   9  -7 246.843 389.759   9
   7  -9  -7 505.862 276.498   8
   7   9   8 2243.65 634.538   4
  -7   9   8 2296.01 761.559   4
   7  -9  -8 1676.60 617.240   8
   7   9  -8 864.537 552.642   9
   7   9   8 2181.00 701.939   5
  -7  10   0 138.115 190.007   4
   7  10   0-131.521 200.097   3
   7 -10   0 239.704 208.759   8
  -7  10   0 17.3161 107.844   7
  -7 -10   0 31.7754 93.9129   7
   7 -10   0-278.725 177.967   5
  -7 -10   0 105.017 183.396   6
  -7  10   1 19328.7 1467.57   4
  -7  10  -1 22178.7 1323.29   4
   7  10  -1 18876.7 1544.67   3
   7  10   1 21875.7 1660.46   3
   7 -10  -1 18700.7 1319.27   8
   7 -10   1 20447.1 1110.14   5
  -7 -10   1 18777.0 1330.16   6
   7 -10   1 19298.6 552.236   6
  -7  10  -1 19094.3 1132.69   7
  -7  10   2 623.456 309.080   4
  -7  10  -2 796.724 203.518   4
   7  10   2-31.0777 183.348   3
   7  10  -2 1290.29 441.917   3
   7 -10  -2 451.981 247.757   8
   7  10  -2 467.626 80.4664   8
  -7 -10  -2 384.220 122.292   8
   7 -10   2 430.189 184.527   5
  -7  10   3 575.608 296.574   4
   7  10   3 144.684 179.177   3
   7 -10  -3 96.7194 256.477   1
   7 -10   3 371.870 243.787   1
   7  10  -3 19.0187 211.154   3
   7 -10  -3 306.907 270.934   8
   7 -10   3 349.828 130.833   5
   7  10   4 6450.80 879.195   3
   7  10  -4 7564.14 963.711   3
  -7  10   4 6804.81 1059.22   4
   7 -10  -4 5353.51 798.225   8
  -7 -10   4 5535.62 861.946   2
   7 -10  -4 6471.16 884.961   1
   7 -10   4 5188.95 790.568   1
  -7 -10  -4 8020.34 1028.59   2
   7  10   5 147.441 228.219   3
   7  10  -5 664.517 279.930   3
  -7  10   5 142.320 286.586   4
  -7  10   5 733.097 416.875   5
   7 -10  -5 537.371 347.131   8
  -7 -10  -5 487.664 306.826   2
  -7 -10   5 151.567 205.160   2
   7 -10  -5 55.1459 188.580   1
   7 -10   5 275.279 179.344   1
   7  10   6 7572.55 923.254   3
   7  10  -6 6029.26 839.116   3
  -7  10   6 8308.38 1291.74   4
  -7  10   6 7382.04 1096.72   5
   7 -10  -6 5030.67 876.645   8
   7 -10   6 7686.85 937.306   1
  -7 -10   6 7433.83 1014.76   2
  -7 -10  -6 7530.01 1039.89   2
   7 -10  -6 7681.49 930.721   1
  -7  10   7 4272.40 977.945   4
  -7  10   7 4255.31 910.648   5
   7 -10  -7 3348.75 792.643   8
   7  10  -7 3178.51 849.954   9
  -7  10   8 447.923 474.001   5
   7  10   8 618.302 405.042   4
  -7  10   8-86.2204 373.035   4
   7  10  -8 181.973 324.486   9
   7 -10  -8 171.020 344.840   8
   7  10   8 779.141 536.593   5
   7 -11   0 1.11878 243.013   1
   7  11   0-196.773 257.883   3
  -7  11   0 119.726 162.324   4
  -7  11   0 267.868 200.853   7
  -7 -11   0-27.5705 78.6278   7
  -7 -11   0-24.1731 152.373   6
  -7  11   1 4222.77 736.320   4
  -7  11  -1 4179.19 606.772   4
   7  11   1 3454.44 687.328   3
   7  11  -1 4084.31 763.167   3
   7 -11  -1 4652.06 810.305   1
   7 -11   1 3625.57 720.986   1
   7 -11  -1 3562.32 613.920   8
  -7 -11  -1 3469.07 601.518   6
  -7  11  -1 3316.36 487.222   7
   7 -11   1 4168.54 519.203   5
   7 -11   1 4512.94 312.973   6
  -7 -11   1 4300.65 660.914   6
  -7  11   2 20971.2 1672.86   4
  -7  11  -2 17778.5 1078.96   4
   7  11  -2 19920.1 1627.87   3
   7  11   2 18120.2 1540.78   3
   7 -11  -2 16948.7 1516.61   1
   7 -11   2 17308.5 1539.40   1
   7  11  -2 17078.1 458.177   8
  -7 -11  -2 18744.1 749.881   8
   7 -11  -2 20030.1 1445.69   8
   7 -11   2 19394.3 945.246   5
  -7 -11   2 19059.2 1408.52   6
  -7  11   3 503.851 349.782   4
   7  11  -3 645.592 312.892   3
   7  11   3 1304.66 449.505   3
   7 -11  -3 741.480 299.313   1
   7 -11   3 1701.98 529.016   1
   7 -11  -3 1397.26 427.968   8
   7 -11   3 1147.06 193.995   5
  -7  11   4 9808.38 1301.63   4
   7  11   4 8938.43 1067.85   3
   7  11  -4 8317.31 1032.12   3
   7 -11  -4 9610.37 1099.50   8
  -7 -11   4 10024.2 1180.68   2
  -7 -11  -4 9073.25 1101.97   2
   7 -11  -4 8887.44 1084.83   1
   7 -11   4 10841.2 1188.03   1
   7  11   5 1443.43 458.444   3
   7  11  -5 1264.80 406.702   3
  -7  11   5 975.374 501.789   4
  -7  11   5 2265.29 617.479   5
   7 -11  -5 1655.94 498.309   8
  -7 -11   5 2013.02 556.067   2
  -7 -11  -5 1128.95 398.418   2
   7 -11  -5 1965.70 504.986   1
   7 -11   5 1178.94 385.259   1
   7  11   6 1242.72 424.967   3
   7  11  -6 1960.06 523.391   3
  -7  11   6 1460.39 631.232   4
  -7  11   6 1828.80 597.108   5
   7 -11  -6 1519.83 531.257   8
  -7 -11  -6 2262.21 585.741   2
  -7 -11   6 674.942 364.342   2
   7 -11  -6 2135.39 536.475   1
   7 -11   6 1876.84 496.308   1
  -7  11   7 81.5239 347.890   4
  -7  11   7 225.184 300.763   5
   7 -11  -7-124.976 278.489   8
   7  11  -7 248.262 391.898   9
   7  11   8 380.023 365.835   4
   7 -12   0-150.187 279.397   1
   7  12   0-138.403 285.435   3
  -7  12   0 42.3562 214.045   4
  -7  12   0 249.382 178.604   7
  -7 -12   0-30.3022 68.8095   7
  -7 -12   0-93.0984 157.111   6
   7  12  -1-178.716 336.814   3
   7  12   1 69.7355 218.794   3
  -7  12   1 166.522 184.425   4
  -7  12  -1 75.1432 146.850   4
   7 -12  -1-120.024 339.402   1
   7 -12   1 157.731 308.323   1
   7 -12  -1-115.290 190.800   8
  -7 -12  -1 455.890 286.478   6
  -7  12  -1-308.697 174.380   7
  -7 -12   1 119.291 248.975   6
   7 -12   1-148.474 79.6923   6
   7 -12   1-65.0238 126.748   5
   7  12   2 576.717 325.535   3
   7  12  -2 322.603 333.154   3
  -7  12   2 156.850 272.452   4
  -7  12  -2 329.389 219.863   4
   7 -12  -2 183.058 262.392   1
   7 -12   2-259.941 254.452   1
  -7 -12  -2 344.044 116.171   8
   7 -12  -2 268.252 216.780   8
  -7 -12   2 491.983 290.740   6
   7 -12   2 300.633 157.877   5
  -7  12   3 12552.0 1404.48   4
   7  12   3 10803.3 1222.55   3
   7  12  -3 12708.8 1330.25   3
   7 -12  -3 11297.8 1174.60   8
  -7 -12  -3 10436.1 723.670   8
   7 -12  -3 9289.76 1161.88   1
   7 -12   3 9252.87 1153.81   1
   7  12   4 7339.05 1011.78   3
   7  12  -4 7122.30 1005.46   3
  -7  12   4 7306.07 1126.43   4
  -7  12   4 6508.43 932.618   5
   7 -12  -4 6722.70 936.610   8
   7 -12   4 7704.89 1030.67   1
   7 -12  -4 5688.22 895.521   1
  -7  12   5 4106.50 822.941   5
  -7  12   5 3877.42 882.500   4
   7  12   5 3050.79 657.286   3
   7  12  -5 3547.77 704.666   3
   7 -12  -5 3263.08 703.129   8
  -7 -12   5 4218.44 797.816   2
  -7 -12  -5 2479.38 670.638   2
   7 -12  -5 3868.55 724.787   1
   7 -12   5 4089.46 748.680   1
   7  12  -6 8893.03 1088.54   3
   7  12   6 8268.59 1053.43   3
  -7  12   6 9131.99 1395.09   4
  -7  12   6 7957.38 1204.00   5
   7 -12  -6 7143.72 1089.27   8
  -7 -12   6 7947.95 1091.59   2
  -7 -12  -6 7684.35 1072.79   2
   7 -12   6 8122.07 1024.62   1
   7 -12  -6 8652.99 1088.86   1
  -7  12   7-274.647 341.780   4
  -7  12   7-50.1947 384.612   5
   7 -12  -7 145.276 205.251   8
   7  12  -7 252.692 393.056   9
   7  12   8 361.915 395.408   4
   7 -13   0 153.684 291.342   1
   7  13   0-111.748 239.207   3
  -7  13   0-54.8396 194.992   4
  -7 -13   0-550.900 283.782   6
  -7  13   0 381.116 187.043   7
  -7 -13   0 2.24538 70.5739   7
  -7  13   1 449.181 317.969   4
  -7  13  -1 560.160 249.918   4
   7  13   1 864.677 441.254   3
   7  13  -1 758.492 404.659   3
   7 -13  -1 94.6467 239.332   1
   7 -13   1 580.018 421.779   1
   7 -13  -1 388.267 231.638   8
  -7  13  -1 303.434 172.033   7
   7 -13   1 617.120 197.989   5
  -7 -13   1 245.969 180.699   6
   7 -13   1 396.378 141.748   6
  -7 -13  -1 90.2228 177.299   6
  -7  13   2 12302.2 1349.47   4
  -7  13  -2 12686.2 1005.43   4
   7  13   2 11848.3 1352.21   3
   7  13  -2 15111.2 1508.77   3
   7 -13  -2 13032.3 1434.32   1
   7 -13   2 10205.8 1265.57   1
   7 -13  -2 11634.2 1187.41   8
  -7  13  -2 10992.1 904.809   7
  -7 -13   2 10833.4 1138.99   6
   7  13   3 187.023 263.938   3
   7  13  -3-31.4599 243.513   3
  -7  13   3 748.471 377.420   4
   7 -13  -3 635.448 322.886   8
   7 -13   3 52.0527 275.696   1
   7 -13  -3 109.638 266.109   1
  -7  13   4 5017.75 962.138   4
   7  13   4 4404.98 815.277   3
   7  13  -4 5027.77 883.994   3
   7 -13  -4 4470.02 808.524   8
   7 -13  -4 5446.99 916.484   1
   7 -13   4 5035.22 874.887   1
   7  13   5 1319.86 497.168   3
   7  13  -5 1512.82 493.747   3
  -7  13   5 1596.26 608.363   4
  -7  13   5 1952.72 599.441   5
   7 -13  -5 1916.97 572.198   8
  -7 -13  -5 1172.63 469.820   2
   7 -13  -5 1696.89 505.350   1
   7 -13   5 653.263 331.374   1
  -7 -13   5 984.828 426.870   2
   7  13   6 449.731 247.834   3
   7  13  -6 840.819 391.017   3
  -7  13   6 1212.29 580.535   4
  -7  13   6 992.380 523.890   5
   7 -13  -6 1245.55 506.914   8
  -7 -13   6 2309.99 646.158   2
  -7 -13  -6 807.577 402.591   2
   7 -13  -6 2132.70 595.879   1
   7 -13   6 1365.67 483.704   1
  -7  13   7 19.2966 314.803   4
  -7  13   7 368.857 417.400   5
   7 -13  -7 120.599 264.853   8
   7  13  -7 310.908 402.088   9
   7  13   8 931.181 518.387   4
   7 -14   0-123.069 319.090   1
   7  14   0-26.6263 254.710   3
  -7  14   0-93.1174 169.189   4
  -7 -14   0 15.6032 172.267   6
  -7  14   1 8436.66 1092.33   4
  -7  14  -1 8262.50 948.039   4
   7  14   1 7504.18 1137.94   3
   7  14  -1 6803.51 1070.08   3
   7 -14   1 8730.14 1222.72   1
   7 -14  -1 5801.83 994.730   1
   7 -14  -1 9133.78 1054.36   8
  -7 -14  -1 7568.59 525.921   7
  -7  14  -1 7137.06 716.826   7
   7 -14   1 7828.15 547.603   6
  -7 -14  -1 8057.31 1008.91   6
  -7 -14   1 6075.32 874.897   6
   7  14   2 785.724 452.721   3
   7  14  -2 1446.75 555.813   3
  -7  14   2 457.724 319.127   4
  -7  14  -2 804.944 295.914   4
   7 -14  -2-78.6412 284.839   1
   7 -14   2 415.360 278.315   1
   7 -14  -2 578.983 294.151   8
  -7  14  -2 233.398 157.014   7
  -7 -14   2 434.384 293.994   6
  -7  14   3 87.9561 248.361   4
   7  14   3-685.076 398.677   3
   7  14  -3 65.6570 301.533   3
   7 -14  -3 236.608 258.264   8
   7 -14  -3 191.371 303.445   1
   7 -14   3 114.287 320.325   1
   7  14   4 2563.78 668.885   3
   7  14  -4 1878.84 570.885   3
  -7  14   4 1292.48 540.069   4
   7 -14  -4 1697.45 507.706   8
   7 -14  -4 2895.19 702.617   1
   7 -14   4 1552.19 548.883   1
   7  14   5 54.7960 217.371   3
  -7  14   5 244.442 269.009   4
  -7  14   5 547.339 350.451   5
   7 -14  -5 192.142 164.298   8
   7 -14  -5 295.736 300.198   1
   7 -14   5 344.766 300.127   1
  -7 -14  -5 251.972 320.277   2
  -7  14   6 7259.12 1333.20   4
  -7  14   6 4278.64 929.998   5
   7  14   6 5878.50 959.459   3
   7  14  -6 6213.84 1004.55   3
  -7 -14   6 6074.33 1033.79   2
  -7 -14  -6 6975.97 1094.82   2
   7 -14  -6 8127.86 1107.45   1
   7 -14  -6 6114.87 1025.67   8
   7 -15   0-213.875 263.686   1
  -7  15   0 285.600 319.955   4
   7  15   0 130.866 230.287   3
  -7 -15   0 441.532 324.149   6
  -7  15   1 1592.39 508.688   4
  -7  15  -1 1493.41 433.583   4
   7  15   1 2200.71 670.807   3
   7  15  -1 1601.85 573.214   3
   7 -15  -1 1727.66 622.800   1
   7 -15   1 922.261 525.229   1
   7 -15  -1 1365.42 440.358   8
  -7  15  -1 1232.77 318.246   7
  -7 -15   1 1144.95 438.437   6
  -7 -15  -1 1506.25 488.928   6
  -7  15   2 10582.5 1324.45   4
   7  15   2 8653.66 1239.63   3
   7  15  -2 9297.66 1279.77   3
   7 -15  -2 9717.23 1326.36   1
   7 -15   2 8675.70 1235.08   1
   7 -15  -2 9026.52 1098.57   8
  -7 -15   2 10417.8 1178.71   6
  -7  15  -2 9017.36 820.068   7
   7  15   3 997.081 516.045   3
   7  15  -3 774.573 451.244   3
  -7  15   3 804.278 517.533   4
   7 -15  -3 206.460 281.281   8
   7 -15  -3 433.362 384.776   1
   7 -15   3 406.446 428.944   1
   7  15   4 4707.56 903.656   3
   7  15  -4 5044.63 941.700   3
  -7  15   4 4724.58 995.293   4
   7 -15  -4 3940.64 805.869   8
   7 -15  -4 3762.26 811.185   1
   7 -15   4 4609.85 913.809   1
   7  15   5 1294.96 464.217   3
   7  15  -5 1194.14 465.068   3
  -7  15   5 1470.05 623.105   4
  -7  15   5 1372.09 526.646   5
   7 -15  -5 1723.24 563.282   8
   7 -15  -5 507.984 383.120   1
   7 -15   5 685.287 352.336   1
  -7  15   6 410.139 437.678   4
   7  15   6 873.358 400.403   3
   7  15  -6 1524.51 561.435   3
  -7  15   6 960.376 471.660   5
  -7 -15  -6 516.271 348.244   2
   7 -15  -6 676.681 368.626   8
   7 -16   0-119.995 316.213   1
  -7  16   0-123.350 243.569   4
   7  16   0 566.898 411.927   3
  -7 -16   0 93.1024 214.521   6
  -7  16   1 131.581 250.607   4
  -7  16  -1-83.6691 236.349   4
   7  16   1 178.686 288.977   3
   7  16  -1 413.903 350.059   3
   7 -16  -1-81.0093 363.046   1
   7 -16   1 354.105 301.350   1
   7 -16  -1-7.64992 158.591   8
  -7 -16   1 64.5940 206.226   6
  -7 -16  -1-80.5395 267.423   6
   7  16   2 368.839 341.795   3
   7  16  -2 1324.43 572.793   3
  -7  16   2 374.256 286.076   4
   7 -16  -2 470.001 336.338   1
   7 -16   2 771.541 449.376   1
   7 -16  -2 636.213 398.760   8
  -7 -16   2 414.124 314.825   6
   7  16   3 5248.69 1036.25   3
   7  16  -3 4229.49 895.059   3
  -7  16   3 6582.80 1122.58   4
   7 -16  -3 6112.29 977.394   8
   7 -16  -3 4809.21 952.250   1
   7 -16   3 6179.28 1083.81   1
   7  16   4 2110.63 630.824   3
   7  16  -4 1880.49 607.636   3
  -7  16   4 2860.15 793.719   4
   7 -16  -4 2209.31 618.501   8
   7 -16   4 2467.30 678.331   1
   7 -16  -4 1103.92 501.745   1
  -7  16   5 2766.37 828.584   4
  -7  16   5 2386.73 689.001   5
   7  16   5 2099.63 621.604   3
   7  16  -5 4115.49 871.760   3
   7 -16  -5 3232.25 766.090   8
   7 -16  -5 3767.15 833.084   1
   7 -16   5 2575.92 689.152   1
  -7 -16  -6 2229.69 673.264   2
   7  16  -6 810.444 538.903   3
  -7  16   6 1367.38 530.008   5
   7 -17   0 114.931 335.190   1
   7  17   0 557.867 463.070   3
  -7  17   0-96.8946 201.926   4
  -7 -17   0-49.1659 257.675   6
   7 -17  -1 1156.03 543.866   1
   7 -17   1 464.034 401.366   1
   7  17   1 975.851 537.945   3
   7  17  -1 1596.86 622.339   3
  -7  17   1 1062.69 463.896   4
  -7  17  -1 1439.95 457.556   4
  -7 -17   1 1924.76 598.407   6
  -7 -17  -1 1852.68 536.831   6
   7  17   2 4453.31 994.203   3
   7  17  -2 4559.23 1005.34   3
  -7  17   2 6867.93 1130.06   4
   7 -17  -2 3525.30 876.204   1
   7 -17   2 6012.68 1091.75   1
   7 -17  -2 4687.74 857.142   8
  -7 -17   2 4724.49 860.425   6
   7  17   3 39.7702 280.194   3
   7  17  -3 973.381 569.650   3
  -7  17   3-108.272 252.881   4
   7 -17  -3 688.370 370.443   8
   7 -17  -3 465.673 378.403   1
   7 -17   3 368.582 420.328   1
  -7  17   4 3563.59 885.099   4
   7  17   4 2695.50 755.566   3
   7  17  -4 4058.38 921.719   3
   7 -17  -4 3431.82 786.482   8
   7 -17  -4 3608.87 876.289   1
   7 -17   4 2857.34 755.928   1
  -7  17   5 36.1670 330.605   4
   7  17   5-133.185 452.391   3
   7  17  -5 836.091 447.739   3
   7 -17  -5 680.877 411.101   8
   7  17  -6 38.5886 310.591   3
   7 -18   0-87.7494 255.232   1
   7  18   0-36.7953 321.898   3
  -7  18   0 46.9051 222.206   4
  -7 -18   0 190.333 318.919   6
   7 -18  -1 2994.86 809.374   1
   7 -18   1 3687.63 921.331   1
   7  18   1 5390.86 1104.28   3
   7  18  -1 5722.36 1145.20   3
  -7  18   1 3552.47 809.589   4
  -7 -18   1 4709.04 872.293   6
  -7 -18  -1 3983.32 804.479   6
   7  18   2-314.383 407.595   3
   7  18  -2 275.104 345.562   3
  -7  18   2 806.295 425.927   4
   7 -18  -2 630.623 481.400   1
   7 -18   2 259.040 323.332   1
   7 -18  -2 181.908 235.931   8
  -7 -18  -2 332.495 298.358   6
  -7 -18   2 46.7334 214.510   6
  -7  18   3 563.842 475.614   4
   7  18   3-334.761 447.497   3
   7  18  -3-6.85219 294.763   3
   7 -18  -3 298.383 275.806   8
   7 -18  -3-213.245 314.376   1
   7 -18   3-810.403 468.573   1
  -7  18   4 2045.05 746.730   4
   7  18   4 1377.23 596.069   3
   7  18  -4 2306.35 731.846   3
   7 -18  -4 358.450 335.368   8
   7 -18  -4 1087.92 587.620   1
   7 -18   4 1443.99 886.989   1
   7  18   5 67.6114 303.576   3
   7  18  -5 310.309 413.663   3
   7  18  -6 2642.60 750.309   3
   7  19   0-186.847 445.181   3
  -7  19   0 410.474 371.401   4
  -7 -19   0 390.023 289.049   6
   7 -19  -1-178.503 511.802   1
   7 -19   1 748.961 574.406   1
  -7  19   1 618.758 462.421   4
   7  19   1-14.9616 316.152   3
   7  19  -1 956.679 551.435   3
  -7 -19   1 170.904 259.321   6
  -7 -19  -1 374.149 285.188   6
  -7  19   2 5235.18 1077.48   4
   7  19   2 5395.72 1103.16   3
   7  19  -2 5413.93 1135.58   3
   7 -19  -2 5460.19 1152.44   1
   7 -19   2 4392.65 1023.96   1
   7 -19  -2 5088.16 938.836   8
  -7 -19   2 5485.77 976.514   6
  -7 -19  -2 3380.57 796.022   6
  -7  19   3 1246.68 591.035   4
   7  19   3 36.4050 341.152   3
   7  19  -3 581.139 451.370   3
   7 -19  -3 827.101 410.092   8
   7 -19  -3 1213.62 571.287   1
   7 -19   3 1525.37 646.920   1
   7  19   4 2188.82 743.464   3
   7  19  -4 1545.57 662.440   3
   7 -19  -4 1950.70 649.902   8
   7  19   5 329.269 454.587   3
   7 -20   0-742.910 505.058   1
  -7 -20   0-189.104 229.707   6
   7 -20  -1 610.691 560.372   1
   7 -20   1 483.204 410.470   1
  -7  20   1-105.452 248.792   4
   7  20   1 42.9432 315.831   3
   7  20  -1-267.672 449.598   3
  -7 -20   1-309.839 305.341   6
  -7 -20  -1 39.2437 251.638   6
   7 -20   2 153.453 309.396   1
  -7  20   2 396.858 355.742   4
   7  20   2-270.682 416.742   3
  -7 -20   2 314.419 268.665   6
  -7  20   3 3785.67 957.509   4
   7 -20  -3 3053.82 776.505   8
  -7  21   1 1829.68 670.861   4
  -7  21   2 2690.89 809.328   4
  -8   0   0 108769. 2100.30   8
   8   0   0 107222. 2082.57   6
  -8   0  -1 150607. 2595.48   8
   8   0  -1 142551. 2453.43   8
   8   0  -1 143942. 2670.17   6
  -8   0  -1 141974. 2317.28   6
  -8   0   1 145639. 2994.90   7
   8   0  -2 50687.5 1563.97   8
  -8   0   2 51201.9 1900.16   7
   8   0  -3 71582.6 2087.62   8
   8   0  -4 106808. 3204.47   3
   8   0   4 102551. 3103.79   3
   8   0   5 12674.0 1048.11   3
   8   0  -5 13186.2 1090.07   3
   8   0  -5 13823.3 1269.18   9
   8   0  -6-74.2125 209.222   3
   8   0   6-73.5215 112.717   3
   8   0  -7 8915.20 1225.59   9
   8   0  -8 1154.77 483.529   9
   8   0  -9 1919.46 691.939   9
   8   0   9 3084.97 768.970   5
  -8  -1   0 2924.73 331.431   8
  -8   1   0 2719.83 362.617   8
   8  -1   0 2798.31 322.937   6
  -8   1   1 45269.0 1481.55   8
  -8  -1  -1 43510.4 1324.01   8
  -8   1  -1 45291.8 1490.39   8
   8   1  -1 42006.3 1244.73   8
   8  -1  -1 41969.6 1406.77   8
  -8   1  -1 43178.9 1188.25   6
   8  -1  -1 44453.1 1429.48   6
   8   1  -1 43310.8 1509.43   6
  -8  -1  -1 42804.6 1358.94   6
  -8   1   1 41056.6 1621.61   7
  -8  -1   1 43591.1 1622.33   7
   8   1  -2-9.94277 196.509   3
   8   1   2 413.630 268.046   3
   8   1  -2 277.490 132.903   8
   8  -1  -2 129.974 108.992   8
  -8   1  -2 169.007 105.117   6
  -8   1   2 181.707 189.783   7
  -8  -1   2 469.425 251.144   7
   8  -1  -3 66007.0 2066.94   8
   8   1  -3 67026.5 1951.78   8
   8   1  -3 64528.8 2599.96   3
   8   1   3 68162.5 2603.78   3
   8  -1  -4 483.651 236.019   9
   8   1  -4 489.775 271.829   3
   8   1   4 303.673 190.598   3
   8  -1  -5 15828.4 1343.55   9
   8   1  -5 14206.7 1312.91   9
   8  -1   5 14033.1 1119.34   3
   8  -1  -5 11947.7 1062.54   3
   8   1  -5 13382.2 1093.92   3
   8   1   5 12745.3 1042.65   3
   8  -1   6 580.438 203.666   4
   8   1  -6 75.4346 139.603   3
   8   1   6 362.380 189.781   3
   8  -1  -6 672.079 271.398   3
   8  -1   6 543.040 243.052   3
   8  -1  -6 709.808 370.370   9
   8   1  -6 983.919 443.609   9
   8  -1  -7 1561.14 523.286   9
   8   1  -7 1818.20 610.786   9
   8  -1  -8 1663.39 640.020   9
   8   1  -8 571.534 329.262   9
   8  -1   8 1091.56 460.970   5
   8  -1  -9 176.324 431.245   9
   8   1  -9 152.738 289.544   9
   8   1   9 245.097 281.800   5
   8  -1   9 115.217 267.509   5
   8   1  10 391.788 373.008   5
   8  -2   0 9419.89 834.678   4
   8   2   0 7900.36 971.025   3
  -8   2   0 8682.89 669.318   8
  -8  -2   0 9738.70 543.602   8
   8  -2   0 8095.01 639.761   8
  -8  -2   0 8696.30 676.011   6
   8  -2   0 8856.90 537.538   6
   8   2   1 36164.7 2020.08   3
   8   2  -1 39181.6 2114.36   3
  -8   2   1 43534.5 1526.81   8
  -8  -2  -1 43440.8 1238.51   8
  -8   2  -1 41696.2 1504.24   8
   8   2  -1 39621.7 1126.22   8
   8  -2  -1 40521.7 1462.60   8
  -8  -2   1 38710.2 1512.69   7
   8   2  -1 39589.8 1493.58   6
  -8  -2  -1 40472.2 1408.14   6
  -8   2   1 40596.0 1620.59   7
   8   2  -2 21718.1 1551.05   3
   8   2   2 22981.4 1568.83   3
  -8   2   2 24943.5 1347.68   7
   8  -2  -2 22442.0 1138.14   8
  -8  -2   2 22141.2 1221.30   7
   8   2  -2 23277.4 958.226   8
  -8   2  -2 25097.7 787.825   6
   8  -2  -3 5904.00 642.852   8
   8   2   3 6123.96 786.398   3
   8   2  -3 6806.68 840.563   3
   8  -2  -4 21.1136 185.035   9
   8   2  -4-77.0950 192.277   3
   8   2   4-99.9008 154.941   3
   8  -2  -5 3698.74 654.157   9
   8   2  -5 3858.12 695.328   9
   8   2  -5 4285.35 627.980   3
   8   2   5 4093.80 590.383   3
   8  -2   6 1344.90 223.409   4
   8  -2  -6 2119.41 558.955   9
   8   2  -6 2660.59 668.354   9
   8  -2  -6 1948.65 445.713   3
   8  -2   6 1638.67 375.891   3
   8   2   6 1201.13 302.292   3
   8   2  -6 1186.05 330.953   3
   8   2   7 1237.26 371.539   4
   8  -2  -7 1261.46 505.067   9
   8   2  -7 1398.82 521.931   9
   8  -2  -8 15631.1 1748.55   9
   8   2  -8 17107.6 1886.15   9
   8  -2   8 16518.5 1487.28   5
   8  -2  -9 927.509 632.114   9
   8   2  -9 429.158 471.677   9
   8   2   9 319.079 350.438   5
   8   2  10 456.051 422.938   5
   8  -3   0 35448.4 1665.10   4
   8   3   0 35357.1 2004.24   3
  -8  -3   0 30605.9 1926.70   2
  -8   3   0 33841.0 1380.04   8
  -8  -3   0 30954.1 882.240   8
   8  -3   0 32522.6 1340.29   8
  -8  -3   0 33910.5 1384.84   6
   8  -3   0 34144.7 998.203   6
  -8   3   0 30971.9 1418.66   7
   8  -3   1 19518.8 1144.73   4
   8   3   1 19699.5 1472.54   3
   8   3  -1 20273.6 1504.88   3
  -8  -3  -1 19447.5 780.942   8
   8   3  -1 19006.1 711.545   8
   8  -3  -1 19370.5 1059.12   8
  -8  -3   1 18077.8 1027.68   7
  -8  -3  -1 17822.8 983.672   6
  -8   3   1 20452.5 1161.25   7
   8  -3  -2 49508.0 1766.02   8
   8   3  -2 47983.3 1297.05   8
  -8  -3   2 50630.1 1818.16   7
  -8   3   2 50615.1 1939.50   7
   8   3  -2 47546.0 2258.63   3
   8   3   2 49175.3 2291.25   3
   8  -3  -3 600.642 232.968   8
   8  -3  -3 510.014 218.290   9
   8   3  -3 461.595 300.201   3
   8   3   3 795.823 311.361   3
   8  -3  -4 42090.4 1927.21   9
   8  -3  -4 39896.9 1875.48   8
   8   3  -4 41213.1 1979.84   3
   8   3   4 43166.2 1974.40   3
   8   3  -5 12903.8 1079.73   3
   8   3   5 13993.8 1112.50   3
   8  -3  -5 12900.5 1196.09   9
[truncated: 576,251 more chars]
