# Supplementary material for: Crystal structures of the complexes containing macrocyclic cations [M(cyclam)]2+ (M = Ni, Zn) and tetra­iodido­cadmate(2–) anion
Source: Acta Crystallogr E Crystallogr Commun. 2023 Aug 23;79(Pt 9):821–6. doi: 10.1107/S2056989023007004 (PMC10483555; doi:10.1107/S2056989023007004)
Supplement: Supplementary file 2 [file e-79-00821-Isup2.hkl]

#
# h,k,l, Fc-squared, Fo-squared, sigma(Fo-squared), status flag
#
data_I
_shelx_title ' shI_6107_YaLa_auto in Pnma #  62'
_shelx_refln_list_code          4
_shelx_F_calc_maximum      753.39
_exptl_crystal_F_000      1600.00
_reflns_d_resolution_high  0.7500

loop_
 _space_group_symop_operation_xyz
 'x, y, z'
 '-x+1/2, -y, z+1/2'
 'x+1/2, -y+1/2, -z+1/2'
 '-x, y+1/2, -z'
 '-x, -y, -z'
 'x-1/2, y, -z-1/2'
 '-x-1/2, y-1/2, z-1/2'
 'x, -y-1/2, z'

_cell_length_a    15.4317
_cell_length_b    17.2945
_cell_length_c     7.9873
_cell_angle_alpha  90.000
_cell_angle_beta   90.000
_cell_angle_gamma  90.000

_shelx_F_squared_multiplier     1.000

loop_
 _refln_index_h
 _refln_index_k
 _refln_index_l
 _refln_F_squared_calc
 _refln_F_squared_meas
 _refln_F_squared_sigma
 _refln_observed_status
   2   0   0       2232.90       2260.21        68.81 o
   4   0   0     387980.09     394942.34      4708.32 o
   6   0   0      41454.44      44135.73       571.83 o
   8   0   0      85053.80      89392.99      1224.11 o
  10   0   0      30092.73      30621.86       885.56 o
  12   0   0       9624.16      10310.52       911.71 o
  14   0   0       6145.35       7324.35       851.57 o
  16   0   0       5280.38       5315.08       838.54 o
  18   0   0       4098.99       3786.20       574.14 o
   2   1   0      77159.44      79026.98       368.33 o
   4   1   0      37534.69      38477.12       314.06 o
   6   1   0       2493.03       2565.24       103.94 o
   8   1   0       2075.78       2335.77       161.42 o
  10   1   0       8099.85       8911.50       366.30 o
  12   1   0      28883.26      30378.81      1138.59 o
  14   1   0        391.41        378.04       142.41 o
  16   1   0       8902.56       9711.28       663.77 o
  18   1   0       2577.43       2638.64       341.82 o
   0   2   0      59577.70      61752.99       330.38 o
   2   2   0     138455.67     140621.41       772.51 o
   4   2   0      88085.30      91372.84       647.31 o
   6   2   0      31123.30      33204.81       352.39 o
   8   2   0       6973.01       7372.59       205.63 o
  10   2   0      15313.46      15812.95       647.70 o
  12   2   0      10039.59       9935.97       427.46 o
  14   2   0        476.46         48.30       126.33 o
  16   2   0        977.75       1204.57       247.98 o
  18   2   0       8863.42       9469.89       938.60 o
   2   3   0      10306.45      11269.35       168.36 o
   4   3   0     122087.34     124808.05       731.62 o
   6   3   0     151597.14     154154.03      1420.92 o
   8   3   0      26689.13      27226.66       479.79 o
  10   3   0     109384.04     113154.00      2310.33 o
  12   3   0       2637.38       2285.76       202.25 o
  14   3   0      17336.84      16612.72       790.29 o
  16   3   0       3565.06       3717.90       415.59 o
  18   3   0       9459.96       9784.29       724.58 o
   0   4   0      51851.35      53625.82       437.33 o
   2   4   0      43232.80      43804.82       259.58 o
   4   4   0      15694.74      17051.52       277.67 o
   6   4   0     207314.78     212262.66      1156.43 o
   8   4   0      17643.22      18327.71       301.95 o
  10   4   0      18186.79      19494.19       616.45 o
  12   4   0      14665.63      15253.38       507.19 o
  14   4   0      49254.06      51547.64      1907.40 o
  16   4   0       2038.83       2276.56       367.86 o
  18   4   0      14905.82      15251.43       897.89 o
   2   5   0       7550.33       7957.48       123.95 o
   4   5   0      62527.64      64352.12       518.90 o
   6   5   0     126253.05     125959.85       860.44 o
   8   5   0      20788.47      20717.79       482.92 o
  10   5   0      59816.52      63363.72       793.14 o
  12   5   0         63.98        127.48        49.80 o
  14   5   0       9973.66       9373.53       600.25 o
  16   5   0       2667.55       2394.01       345.15 o
  18   5   0       4431.98       4723.53       513.19 o
   0   6   0     245257.95     242306.83      1333.40 o
   2   6   0      50879.33      52123.45       338.62 o
   4   6   0     112910.98     115420.27       921.37 o
   6   6   0      21554.85      22682.41       390.93 o
   8   6   0        704.97        928.56       144.33 o
  10   6   0       8595.55       9029.30       297.69 o
  12   6   0      17655.51      17376.65       627.77 o
  14   6   0       1412.73       1576.17       276.42 o
  16   6   0        134.86        162.03       159.02 o
  18   6   0       4894.40       5413.85       545.42 o
   2   7   0     105489.64     107517.36       569.97 o
   4   7   0      22855.87      23003.38       359.77 o
   6   7   0       1696.85       1722.78       118.69 o
   8   7   0       6906.45       6732.28       326.86 o
  10   7   0       3395.93       3850.37       154.24 o
  12   7   0      27830.72      28016.69       786.81 o
  14   7   0          3.38        -98.10       117.47 o
  16   7   0      11122.40      11309.43       723.23 o
  18   7   0       1621.13       1577.14       353.68 o
   0   8   0     567599.69     564298.94      2842.94 o
   2   8   0       4603.15       5120.63       143.04 o
   4   8   0     142321.48     145339.20      1011.34 o
   6   8   0      30060.33      31901.07       518.19 o
   8   8   0      48070.41      48240.21       687.94 o
  10   8   0      15948.08      15768.00       519.29 o
  12   8   0       5408.06       5206.22       332.00 o
  14   8   0        732.74        665.07       146.41 o
  16   8   0      10254.53      11280.48       722.55 o
  18   8   0       3417.10       4285.84       959.30 o
   2   9   0      41760.76      42349.72       544.75 o
   4   9   0      18437.31      18834.24       306.98 o
   6   9   0       3745.33       3841.47       171.46 o
   8   9   0        865.37        904.18        98.58 o
  10   9   0      12295.56      12348.03       465.32 o
  12   9   0      13272.59      14136.74       548.27 o
  14   9   0       1569.36       1227.87       232.12 o
  16   9   0       3855.65       4101.63       442.95 o
  18   9   0       3773.25       4136.33       547.80 o
   0  10   0      42917.56      42725.77       819.47 o
   2  10   0      44494.46      45683.09       700.93 o
   4  10   0      28821.78      30451.68       403.52 o
   6  10   0      12085.19      12492.87       301.35 o
   8  10   0      10831.01      11510.11       396.65 o
  10  10   0       5630.63       6119.65       331.00 o
  12  10   0       1522.27       1845.58       205.25 o
  14  10   0        165.71        310.37       101.10 o
  16  10   0        119.11        219.96       143.19 o
  18  10   0       9222.11      11176.93      1197.49 o
   2  11   0      24452.16      23812.42       498.99 o
   4  11   0      54226.39      53744.73       900.53 o
   6  11   0     110327.63     112565.05       906.71 o
   8  11   0      36559.61      37826.60       752.85 o
  10  11   0      50786.39      53479.86      1044.92 o
  12  11   0       5050.67       4983.30       334.38 o
  14  11   0       8598.33       8352.29       470.18 o
  16  11   0       5837.60       6669.08       564.55 o
   0  12   0      29474.49      27920.27      1146.46 o
   2  12   0       8796.93       9340.21       376.32 o
   4  12   0       7988.19       8631.42       752.27 o
   6  12   0      91857.98      95039.83       868.27 o
   8  12   0       7102.85       7607.14       311.50 o
  10  12   0      10421.62      10348.54       402.94 o
  12  12   0       5357.23       5487.55       356.00 o
  14  12   0      21506.15      22488.43       776.34 o
  16  12   0        913.59        552.49       455.94 o
   2  13   0         32.65        111.60       163.14 o
   4  13   0      22997.56      24207.59       752.42 o
   6  13   0      19769.66      18833.35       700.25 o
   8  13   0        361.81        444.04        81.62 o
  10  13   0      21114.99      21543.79       585.63 o
  12  13   0        658.54        719.00       179.48 o
  14  13   0       1612.05       1401.36       245.00 o
  16  13   0        292.25        423.20       352.09 o
   0  14   0      77528.00      76494.51      2063.06 o
   2  14   0      22958.04      24953.32       773.15 o
   4  14   0      60638.07      62158.76      1253.12 o
   6  14   0       4069.72       3781.64       328.12 o
   8  14   0         16.16        -97.10       110.06 o
  10  14   0       1386.63       1369.38       170.05 o
  12  14   0       9064.08       9012.33       574.22 o
  14  14   0        925.94        576.43       146.80 o
  16  14   0        760.39        514.41       316.67 o
   2  15   0      50291.36      50645.25      1358.07 o
   4  15   0       5979.01       7031.85       445.15 o
   6  15   0       1821.94       1795.05       237.82 o
   8  15   0       1613.98       1723.53       241.27 o
  10  15   0        266.25        301.95       214.38 o
  12  15   0      12202.25      12308.77       625.55 o
  14  15   0         77.43        147.42       127.38 o
   0  16   0     151054.22     154037.55      2360.97 o
   2  16   0        233.86        365.62       108.43 o
   4  16   0      29286.86      31066.43       960.32 o
   6  16   0       7469.79       8045.45       601.45 o
   8  16   0      12675.97      13990.12       701.83 o
  10  16   0       8920.51       9095.50       542.38 o
  12  16   0       1857.88       2048.43       350.87 o
   2  17   0       6657.14       6604.82       389.41 o
   4  17   0       5309.84       5924.51       489.50 o
   6  17   0       5388.53       5708.37       444.76 o
   8  17   0        187.59        197.35       121.58 o
  10  17   0       4056.97       4219.15       373.18 o
  12  17   0       3591.81       3203.22       537.26 o
   0  18   0       2869.19       2949.36       532.14 o
   2  18   0      15524.98      16294.55       750.35 o
   4  18   0       2190.40       2208.24       251.29 o
   6  18   0       7010.88       6337.56       484.78 o
   8  18   0       9452.02       9935.68       625.48 o
  10  18   0       4852.86       4601.87       539.47 o
   2  19   0       7036.75       7266.64       517.46 o
   4  19   0      16036.62      16415.87       705.49 o
   6  19   0      22947.67      22971.06       947.55 o
   8  19   0       4125.79       4541.12       527.97 o
   0  20   0       8677.20      10419.29      1062.70 o
   2  20   0       1985.45       1772.47       322.35 o
   4  20   0       1489.74       1048.33       353.44 o
   6  20   0      20280.70      20707.87      1051.24 o
   8  20   0       1689.76       1827.59       573.41 o
   2  21   0        236.77        440.13       179.30 o
   4  21   0       6458.19       7388.27       749.70 o
   6  21   0       4160.33       4139.76       786.63 o
   0  22   0      26415.94      25201.03      1350.37 o
   2  22   0       3402.57       3370.57       508.71 o
   4  22   0      17345.74      18500.00      1653.12 o
   1   0   1      40989.79      39246.02       302.41 o
   2   0   1       5025.88       5645.14       355.31 o
   3   0   1       2575.80       2486.98       208.25 o
   4   0   1      22330.76      23710.46       499.23 o
   5   0   1      50009.27      48453.03       645.28 o
   6   0   1         16.15        152.44        52.80 o
   7   0   1         17.43         73.03        32.04 o
   8   0   1     117709.04     119844.86      1039.82 o
   9   0   1        447.14        377.64        62.30 o
  10   0   1       6002.62       6441.36       276.29 o
  11   0   1      22902.73      23857.79       898.20 o
  12   0   1      87156.58      89759.62      1679.46 o
  13   0   1        309.50        860.60       332.90 o
  14   0   1      17684.06      16959.06       869.93 o
  15   0   1        556.46        591.69       220.33 o
  16   0   1      17701.29      17475.50       932.38 o
  17   0   1        129.34         30.20       121.68 o
  18   0   1        802.33        783.86       197.33 o
  19   0   1       2249.26       2000.57       313.86 o
   0   1   1      76125.55      76159.67       361.46 o
   1   1   1      25817.15      25024.59       170.15 o
   2   1   1       1401.83       1532.16        61.30 o
   3   1   1       1146.20       1066.58        52.69 o
   4   1   1      61247.85      62232.57       481.90 o
   5   1   1       5921.74       5849.34       132.99 o
   6   1   1      21554.93      21605.83       257.69 o
   7   1   1       6976.31       6946.54       143.23 o
   8   1   1      33980.60      35852.29       350.88 o
   9   1   1        231.07        173.09        38.05 o
  10   1   1      50962.05      51524.84       596.88 o
  11   1   1       2418.46       2338.14       135.94 o
  12   1   1      53647.75      54153.61       973.50 o
  13   1   1       1525.56       1770.24       294.25 o
  14   1   1       5951.06       5460.93       418.03 o
  15   1   1        952.15       1173.85       197.15 o
  16   1   1      29286.89      30058.44       820.83 o
  17   1   1       3829.73       4096.01       288.03 o
  18   1   1        365.51        395.39       126.07 o
  19   1   1        534.40        123.95       111.72 o
   1   2   1      17265.34      17335.58       162.46 o
   2   2   1      36009.12      38009.59       229.12 o
   3   2   1      20262.46      19685.87       173.71 o
   4   2   1       3791.34       4367.96       106.46 o
   5   2   1       3033.95       2828.58        79.32 o
   6   2   1      71575.11      72688.46       477.48 o
   7   2   1      32353.89      31624.08       314.72 o
   8   2   1      32755.05      33684.47       411.26 o
   9   2   1      12115.14      11535.20       250.25 o
  10   2   1       7788.02       7755.77       216.64 o
  11   2   1        671.25        634.47        74.17 o
  12   2   1      23983.05      24945.46       515.29 o
  13   2   1       6721.07       6743.06       368.52 o
  14   2   1        767.03        854.26       194.72 o
  15   2   1        723.05        537.64       154.57 o
  16   2   1         41.89        119.93        92.61 o
  17   2   1       1597.01       1640.76       277.58 o
  18   2   1         33.52        148.23        99.69 o
  19   2   1        565.29        210.60       135.40 o
   0   3   1       6872.56       7654.64       129.67 o
   1   3   1      66275.30      63730.52       302.92 o
   2   3   1          6.47         65.44        19.21 o
   3   3   1        607.85        679.61        36.92 o
   4   3   1      62618.60      63594.85       344.22 o
   5   3   1      22391.35      21980.18       220.24 o
   6   3   1       4366.25       4769.86       124.13 o
   7   3   1        649.29        606.46        47.74 o
   8   3   1      15034.25      15877.71       277.56 o
   9   3   1       1871.96       1958.80       106.00 o
  10   3   1        423.84        431.35        53.82 o
  11   3   1       1431.21       1598.76       116.32 o
  12   3   1       8567.09       8663.49       305.42 o
  13   3   1        377.22        447.50       101.26 o
  14   3   1       8225.10       8358.36       506.09 o
  15   3   1        429.30        314.55       107.53 o
  16   3   1       8141.14       8566.97       440.40 o
  17   3   1       1499.78       1497.56       270.88 o
  18   3   1      27506.16      29605.77       883.59 o
  19   3   1        873.75        901.42       169.68 o
   1   4   1       7912.58       8116.45       122.81 o
   2   4   1     466250.88     455338.31      1903.02 o
   3   4   1       1211.17       1424.92        44.48 o
   4   4   1       5496.45       5731.20        99.88 o
   5   4   1      56395.39      56149.88       331.72 o
   6   4   1     260798.25     263562.31      1132.94 o
   7   4   1         17.53         30.72        27.43 o
   8   4   1       1418.11       1723.70        86.73 o
   9   4   1        520.34        499.43        52.58 o
  10   4   1      48036.47      50003.81       653.88 o
  11   4   1      18676.18      17920.95       431.32 o
  12   4   1          5.53         89.34        62.31 o
  13   4   1         62.46        120.10        70.49 o
  14   4   1          4.13        103.01        76.94 o
  15   4   1       1431.98       1313.87       211.16 o
  16   4   1      11054.65      11408.74       510.74 o
  17   4   1        431.71        539.52       150.11 o
  18   4   1        183.16        251.61       125.70 o
  19   4   1       1095.06        937.01       283.30 o
   0   5   1      10429.07      10879.22       204.60 o
   1   5   1      25208.03      24386.49       210.94 o
   2   5   1       6797.20       7334.03        96.18 o
   3   5   1        613.82        816.72        39.83 o
   4   5   1      11890.82      12140.74       166.24 o
   5   5   1       5226.02       5053.28       101.87 o
   6   5   1        475.51        505.45        43.47 o
   7   5   1       6002.54       5988.34       138.84 o
   8   5   1       3690.23       3852.31       128.55 o
   9   5   1        236.48        264.04        46.97 o
  10   5   1        696.80        769.72       101.11 o
  11   5   1       2058.19       2019.62       125.35 o
  12   5   1       8754.16       9002.46       412.21 o
  13   5   1       1362.67       1369.52       144.69 o
  14   5   1       6865.55       6655.24       355.22 o
  15   5   1        728.81        920.20       146.95 o
  16   5   1      13434.62      15233.79       593.45 o
  17   5   1       3423.30       3398.43       293.02 o
  18   5   1      15856.29      17233.11       683.00 o
  19   5   1        458.77        534.58       228.21 o
   1   6   1       2386.80       2461.39        72.29 o
   2   6   1      20265.44      20428.31       180.34 o
   3   6   1      25039.12      24621.91       208.12 o
   4   6   1        555.59        577.14        36.27 o
   5   6   1       1486.70       1485.16        76.03 o
   6   6   1      30385.06      30943.80       343.33 o
   7   6   1      19976.71      19462.11       272.53 o
   8   6   1      28517.88      29152.04       305.15 o
   9   6   1       9165.03       8699.86       199.83 o
  10   6   1       2343.31       2637.21       121.86 o
  11   6   1        977.26        967.05       100.58 o
  12   6   1      20226.02      20744.85       492.89 o
  13   6   1       5387.31       5653.07       289.06 o
  14   6   1       4073.32       4268.00       289.06 o
  15   6   1       1824.66       1668.56       177.61 o
  16   6   1        935.52        922.28       151.12 o
  17   6   1       2095.34       2605.81       260.94 o
  18   6   1        124.72        146.97       115.67 o
  19   6   1        145.27        109.68       162.51 o
   0   7   1     107148.68     108234.38       697.27 o
   1   7   1      24236.14      23509.39       213.91 o
   2   7   1        247.45        295.35        30.55 o
   3   7   1         95.18        181.46        21.35 o
   4   7   1      65377.84      66156.20       321.96 o
   5   7   1       4931.23       4778.68       107.92 o
   6   7   1      27797.28      27858.66       385.13 o
   7   7   1       1511.13       1557.02       104.31 o
   8   7   1      36498.54      37410.25       486.12 o
   9   7   1       1010.24       1048.69        71.71 o
  10   7   1      55704.86      54516.04       567.64 o
  11   7   1       2352.87       2406.31       128.05 o
  12   7   1      47779.11      48965.32       760.23 o
  13   7   1        515.26        557.42       110.51 o
  14   7   1       9602.59       9735.49       437.90 o
  15   7   1        902.52        916.60       160.91 o
  16   7   1      24268.77      24202.27       681.03 o
  17   7   1       2018.17       2303.15       245.27 o
  18   7   1         37.08         26.46        98.37 o
  19   7   1        629.81        522.01       219.98 o
   1   8   1       3462.37       3290.50        80.78 o
   2   8   1       7763.50       8222.84       135.14 o
   3   8   1          5.16         40.92        19.28 o
   4   8   1      19569.40      20135.53       199.53 o
   5   8   1      39811.69      37879.98       316.19 o
   6   8   1        198.88        299.01        31.84 o
   7   8   1         11.93         69.62        37.60 o
   8   8   1      70859.49      71509.12       654.51 o
   9   8   1         22.65         47.36        52.68 o
  10   8   1       6930.78       6728.08       199.63 o
  11   8   1      11411.95      11181.65       353.18 o
  12   8   1      71986.38      74004.77      1077.64 o
  13   8   1        434.27        344.33        95.03 o
  14   8   1       9577.16       9408.87       395.55 o
  15   8   1       2421.19       2395.06       210.08 o
  16   8   1      12026.55      12135.08       489.43 o
  17   8   1        378.71        412.46       103.41 o
  18   8   1        244.89        179.46       176.07 o
  19   8   1        737.29        988.18       429.88 o
   0   9   1      39392.76      40679.55       637.11 o
   1   9   1      18906.69      18162.50       208.24 o
   2   9   1         21.57         60.84        22.83 o
   3   9   1        159.98        191.48        30.52 o
   4   9   1       9190.04       9000.78       142.53 o
   5   9   1       6525.76       6248.85       122.21 o
   6   9   1       2850.52       2838.51       104.92 o
   7   9   1       2510.39       2485.18        97.28 o
   8   9   1       8242.86       8130.28       214.00 o
   9   9   1        529.43        556.29        79.35 o
  10   9   1      14197.01      14519.12       367.90 o
  11   9   1        818.82        783.49        99.52 o
  12   9   1      28085.91      28972.42       599.86 o
  13   9   1        628.05        553.72        96.38 o
  14   9   1       2286.74       2286.65       184.21 o
  15   9   1        379.25        314.95       105.03 o
  16   9   1      12511.30      12685.02       502.96 o
  17   9   1       2014.36       1680.08       232.76 o
  18   9   1       1311.40       1480.09       331.20 o
   1  10   1       2390.85       2294.92        80.29 o
   2  10   1      59188.96      59978.64       412.28 o
   3  10   1      10959.76      10590.20       195.92 o
   4  10   1         31.09         97.44        25.09 o
   5  10   1        550.34        517.32        40.09 o
   6  10   1      49332.00      50840.68       435.28 o
   7  10   1      17013.03      16286.61       307.37 o
   8  10   1      14664.25      15417.69       301.29 o
   9  10   1       3840.16       4014.51       182.21 o
  10  10   1      12768.40      13613.86       346.86 o
  11  10   1        853.87        748.12        99.53 o
  12  10   1       5901.88       6432.83       332.35 o
  13  10   1       6519.58       6496.97       297.75 o
  14  10   1        238.90        220.50        81.98 o
  15  10   1       1283.10        934.49       160.36 o
  16  10   1        489.09        467.79       150.86 o
  17  10   1       1235.80       1059.33       166.60 o
  18  10   1          1.38        255.70       187.75 o
   0  11   1      28051.91      27599.22       406.89 o
   1  11   1      13197.91      13069.24       211.51 o
   2  11   1       2855.69       2800.10       101.64 o
   3  11   1        287.86        378.83        45.35 o
   4  11   1      30808.15      30450.05       300.60 o
   5  11   1       4313.64       3977.50       114.45 o
   6  11   1        995.95       1036.78        82.77 o
   7  11   1       3531.04       3380.77       134.85 o
   8  11   1      13350.28      13635.09       254.98 o
   9  11   1        116.89         40.68        51.17 o
  10  11   1         83.76         97.98        48.55 o
  11  11   1        443.86        275.25        99.67 o
  12  11   1       1351.26       1295.78       170.27 o
  13  11   1        757.32        822.77       118.88 o
  14  11   1       8119.48       7930.50       347.37 o
  15  11   1        208.51          8.63       137.62 o
  16  11   1       5212.70       5351.50       335.53 o
  17  11   1       1770.58       1622.08       246.55 o
   1  12   1       5435.33       5721.51       154.70 o
   2  12   1     103942.38     105292.88       706.19 o
   3  12   1         20.77         43.17        29.69 o
   4  12   1       1286.41       1432.05        69.89 o
   5  12   1      19362.48      19069.55       289.02 o
   6  12   1      90356.51      91258.89       810.20 o
   7  12   1          8.80        -16.83        41.19 o
   8  12   1        672.99        769.35        70.12 o
   9  12   1        172.27        143.90        59.86 o
  10  12   1      19982.62      20802.37       522.31 o
  11  12   1       9228.87       9210.97       327.28 o
  12  12   1         14.35         87.29        62.25 o
  13  12   1        140.91         75.46        83.79 o
  14  12   1          0.58        -87.34        87.34 o
  15  12   1        715.12        755.04       128.56 o
  16  12   1       5021.12       5102.43       368.90 o
  17  12   1        162.07          6.63       167.83 o
   0  13   1        473.18        519.63        86.24 o
   1  13   1       9922.57       9049.98       257.69 o
   2  13   1        910.44        966.15        62.68 o
   3  13   1          9.84         35.90        34.51 o
   4  13   1       3162.47       3126.53       114.04 o
   5  13   1       1854.77       1990.59       116.46 o
   6  13   1        275.13        335.28        63.49 o
   7  13   1        359.64        327.73        52.31 o
   8  13   1        261.67        155.78        64.02 o
   9  13   1        997.09        867.66       103.20 o
  10  13   1        655.87        564.84        81.54 o
  11  13   1       2216.96       2325.75       170.51 o
  12  13   1       7155.32       7435.00       348.22 o
  13  13   1        136.01        204.25       123.98 o
  14  13   1       1458.05       1247.01       201.31 o
  15  13   1        746.28        659.35       164.65 o
  16  13   1       8261.40       9586.17       844.44 o
   1  14   1       2891.47       2733.46       131.63 o
   2  14   1        642.32        800.43        76.68 o
   3  14   1       9195.69       8527.93       229.23 o
   4  14   1       1657.40       1647.08       110.79 o
   5  14   1       1142.22       1249.48       103.17 o
   6  14   1       5789.46       5989.41       192.05 o
   7  14   1       6535.14       6326.04       198.79 o
   8  14   1      10461.38      10427.86       341.79 o
   9  14   1       4803.08       5018.20       246.30 o
  10  14   1        501.70        312.84        74.67 o
  11  14   1         72.86        -80.49       100.12 o
  12  14   1      14566.97      15323.78       579.24 o
  13  14   1       1974.00       1782.30       208.45 o
  14  14   1       4156.26       3528.57       328.56 o
  15  14   1        128.18        -34.60       113.99 o
  16  14   1       1256.79       2526.52       650.45 o
   0  15   1      45248.53      47324.41       843.36 o
   1  15   1       7552.02       7423.10       235.60 o
   2  15   1        243.60        296.69        60.04 o
   3  15   1         61.80         57.61        51.19 o
   4  15   1      26029.14      26730.65       497.59 o
   5  15   1       2555.18       2608.39       172.91 o
   6  15   1      10712.24      10248.39       292.76 o
   7  15   1       1376.15       1188.38       123.30 o
   8  15   1      15345.12      15741.56       431.58 o
   9  15   1        266.74        224.17        72.65 o
  10  15   1      25566.61      26027.00       611.90 o
  11  15   1        317.98        346.05       100.66 o
  12  15   1      20280.52      20812.27       584.89 o
  13  15   1        283.68        105.31       112.44 o
  14  15   1       6959.94       7019.23       887.25 o
  15  15   1        261.23        197.05       214.75 o
   1  16   1       3300.27       3429.02       212.59 o
   2  16   1        823.39       1001.89       112.32 o
   3  16   1        210.69        247.40        60.17 o
   4  16   1       2104.41       2328.63       155.51 o
   5  16   1       9316.99       9053.03       402.35 o
   6  16   1         34.51        -38.75        76.42 o
   7  16   1         72.01         67.32        67.63 o
   8  16   1      26723.56      26741.15       635.08 o
   9  16   1        464.01        209.73       123.54 o
  10  16   1        438.08        219.44        92.62 o
  11  16   1       5509.56       5564.56       331.98 o
  12  16   1      19401.25      20160.31       641.84 o
  13  16   1         22.42       -515.13       515.13 o
   0  17   1       4598.38       4964.65       459.27 o
   1  17   1       4750.13       4480.00       276.65 o
   2  17   1         47.91        103.69        77.73 o
   3  17   1         85.11         64.70        58.87 o
   4  17   1        949.87       1032.05       119.79 o
   5  17   1       1325.56       1434.88       133.27 o
   6  17   1       1120.09        732.25       159.55 o
   7  17   1       1254.28       1057.66       147.93 o
   8  17   1        323.19        371.55       107.71 o
   9  17   1        154.32        237.98       105.87 o
  10  17   1       4521.43       5063.58       417.43 o
  11  17   1        395.12        457.47       111.16 o
  12  17   1       4726.83       6908.88      1064.24 o
   1  18   1       1277.96       1476.67       208.77 o
   2  18   1      21267.68      22525.45       679.20 o
   3  18   1       4316.43       4219.68       264.70 o
   4  18   1         86.69        201.06        90.39 o
   5  18   1        722.36        799.82       133.53 o
   6  18   1      22608.25      23566.50       657.51 o
   7  18   1       3612.04       3534.43       283.57 o
   8  18   1       1447.16       1591.56       200.48 o
   9  18   1       2534.71       1753.55       209.43 o
  10  18   1       4931.26       4790.21       309.40 o
  11  18   1         48.19        -37.47       215.60 o
   0  19   1      11259.58      10242.56      1000.55 o
   1  19   1       3325.33       3242.96       351.91 o
   2  19   1        623.60        747.29       139.51 o
   3  19   1         20.75         48.87        84.77 o
   4  19   1      15727.61      15501.03       602.22 o
   5  19   1        878.45        975.80       183.57 o
   6  19   1       1303.81       1108.62       179.14 o
   7  19   1        265.50        270.74       115.57 o
   8  19   1       6133.83       6537.12       404.57 o
   9  19   1        551.11        543.92       158.65 o
   1  20   1       1709.75       1916.60       220.88 o
   2  20   1      15201.61      16555.54       647.97 o
   3  20   1         43.99        -33.21       101.89 o
   4  20   1        174.74        112.81       110.84 o
   5  20   1       4088.38       3682.36       346.97 o
   6  20   1      19397.67      21417.34       909.29 o
   7  20   1          5.23         20.81       101.30 o
   8  20   1         30.41       -222.96       222.96 o
   0  21   1         97.10        476.96       199.48 o
   1  21   1       1875.39       2257.58       286.79 o
   2  21   1        455.73        496.13       163.11 o
   3  21   1        115.53        -57.58       134.77 o
   4  21   1          1.03        128.57       139.07 o
   5  21   1        348.66        469.02       183.15 o
   6  21   1          7.19         23.45       126.62 o
   7  21   1        913.26       1514.53       555.31 o
   1  22   1        198.35       -158.95       211.68 o
   2  22   1         97.41        344.80       124.56 o
   3  22   1       2008.09       2094.66       330.60 o
   4  22   1        174.68        130.93       166.65 o
   5  22   1        107.85       -205.07       264.16 o
   0   0   2     410165.84     383749.31      1685.18 o
   1   0   2      38388.71      35602.90       335.62 o
   2   0   2       2077.68       2163.22        93.35 o
   3   0   2        769.37        828.93        85.89 o
   4   0   2     352431.50     354325.66      5044.27 o
   5   0   2      13524.39      13435.39       482.77 o
   6   0   2       3824.28       4080.93       210.46 o
   7   0   2         13.32         98.94        71.07 o
   8   0   2      42803.94      42129.83       999.55 o
   9   0   2       3793.51       3839.01       239.60 o
  10   0   2       1979.59       2262.45       247.48 o
  11   0   2       9611.02       9821.54       422.25 o
  12   0   2      23083.19      23199.65       680.03 o
  13   0   2       6103.23       6344.69       434.93 o
  14   0   2      17924.04      17593.95       684.44 o
  15   0   2       3718.49       3166.82       303.81 o
  16   0   2       1202.78        452.40       337.75 o
  17   0   2      12608.83      13044.72       859.50 o
  18   0   2       2936.32       3153.70       447.42 o
  19   0   2        743.08       1035.23       239.74 o
   1   1   2       5770.83       5866.02        75.66 o
   2   1   2      69277.11      69625.86       387.14 o
   3   1   2        669.40        797.69        51.81 o
   4   1   2        451.53        559.82        54.66 o
   5   1   2      34996.53      34217.30       541.47 o
   6   1   2      18355.01      18589.40       355.17 o
   7   1   2      36101.16      33392.26       564.36 o
   8   1   2        108.27        172.11        46.66 o
   9   1   2        193.73        242.11        49.23 o
  10   1   2         91.95         93.66        40.94 o
  11   1   2      18125.90      17004.23       365.92 o
  12   1   2       5160.22       5020.42       233.73 o
  13   1   2       6276.88       5978.13       309.80 o
  14   1   2       5256.92       5333.46       293.72 o
  15   1   2        169.63         70.82        69.78 o
  16   1   2      12273.96      12473.26       575.36 o
  17   1   2         14.83         28.76       124.17 o
  18   1   2       2800.81       2796.30       270.13 o
  19   1   2          5.31        -17.87       101.98 o
   0   2   2      91385.92      92049.91       384.33 o
   1   2   2      49955.81      46992.55       248.52 o
   2   2   2         24.42         91.75        22.12 o
   3   2   2        378.44        526.91        45.23 o
   4   2   2      13048.31      13302.06       225.35 o
   5   2   2       5172.97       4847.93       142.15 o
   6   2   2      47421.32      50193.76       551.38 o
   7   2   2       1614.11       1544.54        94.84 o
   8   2   2      19621.03      19575.45       406.85 o
   9   2   2       1013.83        948.13        81.00 o
  10   2   2       4051.89       4035.81       157.75 o
  11   2   2      13686.47      13153.56       363.36 o
  12   2   2       5306.60       5036.80       236.88 o
  13   2   2       3622.14       3328.02       202.78 o
  14   2   2      10041.73      10198.95       361.96 o
  15   2   2       3704.36       3590.27       317.74 o
  16   2   2        198.16        258.55       107.72 o
  17   2   2       8940.06       9563.88       930.56 o
  18   2   2        722.99        431.34       181.76 o
  19   2   2       1225.54        854.41       184.22 o
   1   3   2       3866.20       3816.64        84.28 o
   2   3   2      71923.26      72678.92       426.38 o
   3   3   2         54.11        101.05        28.76 o
   4   3   2      25226.95      26111.82       356.66 o
   5   3   2      45108.62      43783.34       369.66 o
   6   3   2      59675.63      60402.79       574.15 o
   7   3   2      27365.19      26513.49       400.26 o
   8   3   2      41281.74      40684.86       605.33 o
   9   3   2        941.10        930.43       104.52 o
  10   3   2      47608.21      48621.20       700.48 o
  11   3   2      15162.56      15066.16       420.83 o
  12   3   2      20404.21      20476.24       471.60 o
  13   3   2       5604.85       5442.00       256.33 o
  14   3   2      21052.11      21326.78       523.10 o
  15   3   2         45.61         11.94        78.99 o
  16   3   2       2355.17       2273.23       372.29 o
  17   3   2         85.49         75.16       133.14 o
  18   3   2       4115.09       4134.85       379.47 o
  19   3   2          0.44        102.15       143.53 o
   0   4   2      22985.99      23506.56       255.21 o
   1   4   2      23615.86      21599.74       181.34 o
   2   4   2      54010.45      56289.03       381.52 o
   3   4   2         59.54         90.41        26.69 o
   4   4   2        649.66        890.53        46.13 o
   5   4   2        433.90        341.75        38.28 o
   6   4   2      38713.33      39579.11       443.74 o
   7   4   2        593.19        645.75        68.47 o
   8   4   2      31038.34      30787.86       518.35 o
   9   4   2       2522.88       2636.52       141.41 o
  10   4   2     103307.03     104099.67      1143.39 o
  11   4   2      15087.39      14437.44       339.79 o
  12   4   2       5716.58       5256.05       240.36 o
  13   4   2       3699.70       3677.68       210.65 o
  14   4   2      20487.06      20931.43       611.09 o
  15   4   2       4422.72       4019.50       285.85 o
  16   4   2       8610.06       9364.25       441.18 o
  17   4   2      10702.54      10382.30       569.28 o
  18   4   2      13242.43      13475.96       673.60 o
  19   4   2       1032.64       1676.80       606.23 o
   1   5   2        512.43        544.88        38.43 o
   2   5   2       8978.41       9097.46       161.83 o
   3   5   2        947.32       1052.44        51.55 o
   4   5   2       5806.17       5609.74       112.03 o
   5   5   2      11113.38      10046.06       182.69 o
   6   5   2      22775.15      23242.78       319.84 o
   7   5   2      32533.71      32094.66       478.23 o
   8   5   2      20568.18      20294.51       344.04 o
   9   5   2         59.68         96.03        34.67 o
  10   5   2      27230.24      26989.28       408.03 o
  11   5   2      20510.69      19798.74       363.20 o
  12   5   2       6406.52       6286.45       257.46 o
  13   5   2       5202.64       4984.75       296.50 o
  14   5   2      20901.23      20445.50       708.95 o
  15   5   2          0.13        -31.07        68.14 o
  16   5   2        360.58        443.98       122.68 o
  17   5   2         25.11         24.13       102.61 o
  18   5   2       4966.42       4613.94       398.40 o
  19   5   2        162.19        149.18       198.78 o
   0   6   2     117748.91     117549.00       769.40 o
   1   6   2      28840.43      28034.59       275.18 o
   2   6   2       3494.68       3717.02       102.27 o
   3   6   2       2832.21       2979.12        87.82 o
   4   6   2       8930.67       8799.28       166.79 o
   5   6   2      14751.81      15141.95       260.62 o
   6   6   2      36470.54      37079.42       432.82 o
   7   6   2       1380.86       1290.88        95.58 o
   8   6   2      25794.00      25828.81       399.11 o
   9   6   2        998.56        810.55        74.80 o
  10   6   2       2441.90       2674.66       117.92 o
  11   6   2       5436.28       5472.44       181.37 o
  12   6   2        100.66        342.62        81.00 o
  13   6   2       5219.17       5091.10       369.38 o
  14   6   2       3231.64       3575.81       265.12 o
  15   6   2       2563.72       2789.93       244.96 o
  16   6   2        934.40       1028.30       152.34 o
  17   6   2       9138.47       9174.50       478.86 o
  18   6   2       1183.56       1364.01       230.20 o
  19   6   2        637.44        133.43       215.42 o
   1   7   2       2959.22       3019.53        98.63 o
   2   7   2      64012.01      64122.25       472.99 o
   3   7   2       1616.96       1889.31        73.34 o
   4   7   2       1559.47       1811.36        71.87 o
   5   7   2      27995.80      26867.47       390.09 o
   6   7   2      27013.13      26258.26       698.54 o
   7   7   2      27713.54      27123.71       415.65 o
   8   7   2        227.06        211.80        50.94 o
   9   7   2        164.86        189.85        35.93 o
  10   7   2        214.40        267.11        50.23 o
  11   7   2      11561.19      10730.27       372.48 o
  12   7   2       4233.65       4299.86       213.17 o
  13   7   2       7095.32       6627.58       350.61 o
  14   7   2       1973.87       2291.38       217.36 o
  15   7   2        252.95        149.28       166.22 o
  16   7   2      11506.76      11733.90       477.26 o
  17   7   2          0.16        305.02       129.58 o
  18   7   2       1147.87       1244.58       244.48 o
  19   7   2        134.53        456.52       286.41 o
   0   8   2     160362.47     165937.78      1654.57 o
   1   8   2      22810.85      21984.20       288.18 o
   2   8   2       6680.19       6700.41       146.80 o
   3   8   2        254.03        302.47        38.18 o
   4   8   2     236141.52     240540.58      1249.93 o
   5   8   2       1770.11       1399.65        98.60 o
   6   8   2       4899.03       5213.13       255.90 o
   7   8   2        227.13        121.70        69.47 o
   8   8   2      28101.44      26450.25       634.91 o
   9   8   2       1291.13       1347.68       120.25 o
  10   8   2        292.98        436.35        67.86 o
  11   8   2      11894.85      11720.29       562.80 o
  12   8   2      10627.76      11115.07       483.22 o
  13   8   2       2241.27       2215.04       228.06 o
  14   8   2      11439.27      10687.77       593.31 o
  15   8   2       2866.58       2776.07       281.97 o
  16   8   2        814.91        689.37       243.81 o
  17   8   2       7555.75       7577.04       559.08 o
  18   8   2       3609.89       4294.70       548.33 o
   1   9   2       1013.90       1073.31        90.71 o
   2   9   2      14149.97      13996.58       226.72 o
   3   9   2          2.42         39.86        23.61 o
   4   9   2        146.39        180.51        35.11 o
   5   9   2      23029.79      22431.22       301.93 o
   6   9   2       2822.33       2910.37       169.36 o
   7   9   2      15222.38      14171.60       449.01 o
   8   9   2          4.18         62.93        74.17 o
   9   9   2        845.33       1021.03       149.13 o
  10   9   2       1292.78       1269.30       134.63 o
  11   9   2      10069.83       9377.43       439.16 o
  12   9   2       1318.33       1312.08       250.62 o
  13   9   2       2465.10       2408.38       242.33 o
  14   9   2       3885.50       4045.34       327.66 o
  15   9   2         73.49       -107.94       107.94 o
  16   9   2       5568.39       5432.17       410.52 o
  17   9   2        152.55        247.80       196.30 o
  18   9   2       2346.43       2350.82       405.25 o
   0  10   2      25633.88      25661.41       500.05 o
   1  10   2      15423.11      14931.51       316.28 o
   2  10   2         29.47         58.85        30.38 o
   3  10   2        115.25        121.78        29.72 o
   4  10   2         90.73        161.94        30.48 o
   5  10   2       2163.96       2046.59        82.21 o
   6  10   2      34139.19      35064.17       397.05 o
   7  10   2        538.68        397.88        77.00 o
   8  10   2       2696.26       2875.77       152.16 o
   9  10   2       1569.33       1536.72       153.22 o
  10  10   2       5855.03       5746.90       311.57 o
  11  10   2       6995.99       6589.73       388.12 o
  12  10   2       7878.31       7920.04       427.13 o
  13  10   2       2500.02       2200.44       216.53 o
  14  10   2      10783.63      11025.79       538.15 o
  15  10   2       2712.39       2641.81       283.10 o
  16  10   2         92.16        153.63       102.91 o
  17  10   2       6567.08       6433.00       495.64 o
  18  10   2          5.14          4.27       161.65 o
   1  11   2       2369.53       2322.28       121.63 o
   2  11   2      29544.19      30295.08       388.39 o
   3  11   2         78.01         81.48        24.20 o
   4  11   2       9643.20       9878.86       209.72 o
   5  11   2      11293.08      10842.66       211.81 o
   6  11   2      38118.48      39563.57       417.06 o
   7  11   2      16175.59      15023.41       303.06 o
   8  11   2      29844.40      29973.63       520.59 o
   9  11   2         13.20         42.49        65.69 o
  10  11   2      24725.41      25866.18       873.94 o
  11  11   2       9565.08       9158.82       419.51 o
  12  11   2      11633.95      11526.20       474.01 o
  13  11   2       3239.61       3403.81       270.35 o
  14  11   2      16152.20      17043.30       618.13 o
  15  11   2        269.68        305.12       150.63 o
  16  11   2       2411.53       2431.81       285.08 o
  17  11   2          1.54        -11.46       160.05 o
   0  12   2       9068.98       8633.27       300.73 o
   1  12   2      12714.26      11909.28       296.25 o
   2  12   2      13956.64      13674.06       271.48 o
   3  12   2         14.50        117.34        33.55 o
   4  12   2          5.10         37.00        30.43 o
   5  12   2       2187.33       2190.93       109.16 o
   6  12   2      13910.68      14106.74       267.65 o
   7  12   2        190.55        225.84        54.59 o
   8  12   2      12894.36      13069.48       411.98 o
   9  12   2       1444.20       1441.52       142.93 o
  10  12   2      46770.48      48279.09       857.46 o
  11  12   2       5416.04       5577.85       303.00 o
  12  12   2       1089.99       1156.55       163.67 o
  13  12   2       1557.35       1670.96       196.57 o
  14  12   2       7627.96       7754.28       451.87 o
  15  12   2       1988.86       1960.64       228.08 o
  16  12   2       3838.14       3499.45       511.66 o
   1  13   2        159.09        166.67        45.94 o
   2  13   2       2365.61       2559.22       130.66 o
   3  13   2         64.48        126.87        30.06 o
   4  13   2       6307.81       6093.23       167.03 o
   5  13   2      10890.62      10325.98       249.67 o
   6  13   2       2354.39       2260.41       141.02 o
   7  13   2      10553.52       9923.55       328.83 o
   8  13   2       5945.80       5905.47       261.14 o
   9  13   2         68.26         37.65        74.34 o
  10  13   2       9150.80       9370.63       352.88 o
  11  13   2       5856.18       5886.29       321.04 o
  12  13   2       3770.99       3792.66       284.13 o
  13  13   2       3762.22       3560.89       274.80 o
  14  13   2       5078.43       5622.96       369.02 o
  15  13   2         30.11         58.36       128.16 o
  16  13   2         60.11       -263.82       263.82 o
   0  14   2      64269.02      63976.64       778.82 o
   1  14   2       9905.95       9746.49       251.31 o
   2  14   2        824.85        844.20        70.97 o
   3  14   2          2.64         47.57        33.14 o
   4  14   2      16908.30      17398.91       308.89 o
   5  14   2       1509.30       1308.17       112.38 o
   6  14   2       6492.50       6924.19       276.11 o
   7  14   2        464.33        393.56        85.51 o
   8  14   2      17661.48      19032.57       530.90 o
   9  14   2        678.04        553.81       106.97 o
  10  14   2         30.61         37.16        68.84 o
  11  14   2       4211.55       4229.46       263.89 o
  12  14   2          5.58        206.83        84.33 o
  13  14   2       1036.75        838.34       154.48 o
  14  14   2        308.21        239.93       240.97 o
  15  14   2       1151.85        752.85       297.07 o
   1  15   2        295.31        257.99        74.31 o
   2  15   2      32761.78      32163.37       556.30 o
   3  15   2         17.48         58.63        45.01 o
   4  15   2        137.09        165.91        57.20 o
   5  15   2       6174.63       6477.31       298.15 o
   6  15   2      13825.56      13889.33       452.38 o
   7  15   2       8242.53       7776.40       335.40 o
   8  15   2        910.95        828.91       127.32 o
   9  15   2          0.40        -17.50        77.21 o
  10  15   2       1035.28        979.12       133.33 o
  11  15   2       5307.22       5073.37       281.96 o
  12  15   2       4162.59       4337.70       268.41 o
  13  15   2       2744.55       2500.54       223.26 o
  14  15   2        456.85        474.44       278.47 o
  15  15   2         84.89       -262.89       262.89 o
   0  16   2      32545.07      32910.07       951.69 o
   1  16   2       3864.95       3887.25       225.87 o
   2  16   2       2409.68       2383.08       167.61 o
   3  16   2        766.08        721.70        87.73 o
   4  16   2      50582.36      51224.20       663.37 o
   5  16   2        683.79        581.85        98.79 o
   6  16   2        164.89        373.03       122.17 o
   7  16   2        738.68        466.02       112.65 o
   8  16   2       6032.66       6258.16       339.23 o
   9  16   2        736.97        893.81       149.13 o
  10  16   2       1055.17       1171.93       146.17 o
  11  16   2       2511.25       2779.14       236.53 o
  12  16   2       3720.58       3498.55       272.63 o
   1  17   2        371.73        340.20        78.07 o
   2  17   2       1865.74       1849.98       160.44 o
   3  17   2        371.43        292.69        68.05 o
   4  17   2         11.41        -54.46        54.46 o
   5  17   2       5040.50       5261.50       295.30 o
   6  17   2          7.09         29.57        85.79 o
   7  17   2       4614.11       4142.84       299.52 o
   8  17   2        270.53        177.70        96.55 o
   9  17   2        107.71         55.94       111.16 o
  10  17   2        880.21        754.86       154.12 o
  11  17   2       3823.78       3772.74       281.48 o
  12  17   2        234.02       -306.81       306.81 o
   0  18   2       2471.33       2723.74       394.61 o
   1  18   2       4896.60       5155.86       270.78 o
   2  18   2         19.48        153.62        81.42 o
   3  18   2          3.53         59.19        57.32 o
   4  18   2        483.02        593.97       113.52 o
   5  18   2        353.57        352.40       111.67 o
   6  18   2       9033.88       9341.20       454.19 o
   7  18   2        190.86        202.09        89.93 o
   8  18   2         46.78        -11.41        79.40 o
   9  18   2        952.41        894.11       151.38 o
  10  18   2       1794.97       1614.34       179.90 o
  11  18   2       2629.44       2722.54       711.62 o
  12  18   2       5058.26       4904.26       942.22 o
   1  19   2        198.32        123.26        97.78 o
   2  19   2      11452.77      11580.67       523.95 o
   3  19   2         98.17         82.09       122.47 o
   4  19   2       5327.85       5576.83       364.58 o
   5  19   2       4965.71       4866.28       386.44 o
   6  19   2       9373.08       9548.32       494.80 o
   7  19   2       4237.33       4107.74       294.01 o
   8  19   2       8879.26       8943.75       440.84 o
   9  19   2         41.56        233.19       183.68 o
  10  19   2      10201.97       9740.86      1340.33 o
  11  19   2       1894.27       2637.63       700.54 o
   0  20   2       2256.18       2023.79       494.59 o
   1  20   2       3708.61       3919.37       352.59 o
   2  20   2       3266.70       3402.31       385.13 o
   3  20   2         14.44       -147.70       216.98 o
   4  20   2         11.98          0.82       139.56 o
   5  20   2        673.37        460.36       142.95 o
   6  20   2       2442.10       2070.20       246.33 o
   7  20   2        182.50        145.09       134.35 o
   8  20   2       3287.04       3822.42       865.94 o
   9  20   2        473.22        490.98       375.36 o
   1  21   2         12.03        235.05       260.68 o
   2  21   2         34.15         59.44       184.44 o
   3  21   2        196.02        110.51       223.00 o
   4  21   2        673.54        880.99       242.71 o
   5  21   2       2103.72       2778.42       472.87 o
   6  21   2         11.08        143.07       227.57 o
   7  21   2       2320.92       2227.40       669.93 o
   0  22   2      20526.66      23002.98      2103.22 o
   1  22   2       1666.99       1895.34       387.03 o
   2  22   2        469.36        903.42       271.07 o
   3  22   2        107.93        189.40       166.61 o
   4  22   2       5306.90       4951.06       636.79 o
   1   0   3      11478.43      11182.13       217.68 o
   2   0   3       3533.96       3528.85        93.85 o
   3   0   3      15187.36      14835.46       272.89 o
   4   0   3     107738.55     110358.85       942.37 o
   5   0   3      12020.24      11635.43       329.24 o
   6   0   3      52150.38      52594.62      1315.72 o
   7   0   3      19259.53      18602.56       849.61 o
   8   0   3      64498.69      59252.87      1728.04 o
   9   0   3      26736.96      22862.02      1106.73 o
  10   0   3      32698.51      31988.60      1335.00 o
  11   0   3       2309.82       2282.49       336.42 o
  12   0   3      24217.27      24201.93       681.31 o
  13   0   3       1047.22        919.99       135.20 o
  14   0   3       3784.39       3515.78       331.47 o
  15   0   3       6962.44       6191.21       495.96 o
  16   0   3      21052.77      19913.04       918.62 o
  17   0   3       2378.00       2293.41       324.00 o
  18   0   3        781.43        488.43       220.02 o
  19   0   3        233.52        331.44       327.90 o
   0   1   3         43.14        116.65        36.81 o
   1   1   3      57130.07      54429.76       313.48 o
   2   1   3      19469.08      19175.96       208.93 o
   3   1   3       2465.16       2562.96        99.21 o
   4   1   3      23562.51      24193.43       311.29 o
   5   1   3      26878.89      26534.05       360.89 o
   6   1   3      41887.89      41982.08       661.23 o
   7   1   3       4118.85       3835.29       219.82 o
   8   1   3      56192.61      55038.55       930.12 o
   9   1   3       5410.71       4977.03       293.06 o
  10   1   3       6667.59       6340.76       277.78 o
  11   1   3        595.44        473.67        82.66 o
  12   1   3      12669.58      11928.99       364.45 o
  13   1   3       4318.36       4068.22       222.38 o
  14   1   3       3224.61       3103.56       236.55 o
  15   1   3        162.10         51.15        75.62 o
  16   1   3       2490.61       2254.66       260.20 o
  17   1   3       3898.13       3585.88       338.84 o
  18   1   3       3730.14       3386.63       421.78 o
  19   1   3        445.89       -323.68       438.99 o
   1   2   3       3865.61       3939.31        60.88 o
   2   2   3      64807.85      65070.34       402.04 o
   3   2   3       3072.23       3043.87        87.84 o
   4   2   3      34157.75      34728.61       397.19 o
   5   2   3      35045.58      33915.34       636.56 o
   6   2   3        380.27        415.06       101.65 o
   7   2   3       2735.67       2914.65       184.07 o
   8   2   3       5294.42       5153.20       354.50 o
   9   2   3         45.60         57.93        61.39 o
  10   2   3        792.77        848.88       100.71 o
  11   2   3      31621.42      30875.23       556.35 o
  12   2   3          8.34        -48.52        48.52 o
  13   2   3       2129.83       1980.44       229.47 o
  14   2   3        428.60        409.93        94.88 o
  15   2   3        207.79        228.39       116.18 o
  16   2   3        301.76        205.48       271.78 o
  17   2   3        202.82         47.93       118.58 o
  18   2   3        145.09        106.27       150.00 o
   0   3   3     155495.77     152012.12       759.56 o
   1   3   3      53680.29      50948.60       249.97 o
   2   3   3      19238.68      20165.98       213.66 o
   3   3   3       1176.70       1057.14        58.00 o
   4   3   3      54464.78      54779.02       638.40 o
   5   3   3      45112.28      43820.07       590.47 o
   6   3   3       8286.57       8431.52       279.95 o
   7   3   3          2.56        116.92        53.05 o
   8   3   3        473.49        483.68       106.14 o
   9   3   3        798.02        784.90        88.94 o
  10   3   3       7038.26       7239.73       299.15 o
  11   3   3         89.01        108.51        48.06 o
  12   3   3        165.70        238.10        77.57 o
  13   3   3       3609.26       3562.06       247.21 o
  14   3   3       6979.25       7175.40       360.87 o
  15   3   3        140.21        175.28        79.16 o
  16   3   3        101.38         74.92       134.71 o
  17   3   3       3460.56       3587.95       426.33 o
  18   3   3       4334.15       3776.39       399.94 o
   1   4   3      10654.52      10887.48       132.68 o
   2   4   3     272110.19     269697.56      1126.01 o
   3   4   3      14598.68      14395.00       230.60 o
   4   4   3       5709.51       5818.88       158.78 o
   5   4   3      11236.02      11603.61       247.81 o
   6   4   3      44739.11      45627.01       480.98 o
   7   4   3      18162.52      17144.42       342.91 o
   8   4   3       2481.82       2550.60       167.61 o
   9   4   3      24738.16      24283.72       359.43 o
  10   4   3       8991.30       8507.31       309.47 o
  11   4   3       2369.78       2361.86       170.45 o
  12   4   3      16644.71      16305.61       505.86 o
  13   4   3        872.32        791.71       123.79 o
  14   4   3       4189.09       4415.73       284.21 o
  15   4   3       7472.45       7057.76       456.60 o
  16   4   3       5581.34       6232.82       444.34 o
  17   4   3       2447.40       2398.23       360.39 o
  18   4   3         43.96        396.86       179.46 o
   0   5   3     136474.56     135593.23       841.70 o
   1   5   3      51173.13      49012.75       345.34 o
   2   5   3       4500.29       4488.88       109.27 o
   3   5   3       7186.70       7273.85       158.30 o
   4   5   3      30545.03      30860.17       408.42 o
   5   5   3      19836.31      18636.91       305.10 o
   6   5   3       2367.60       2347.49       138.25 o
   7   5   3        522.98        322.80        78.86 o
   8   5   3         24.32         65.34        55.98 o
   9   5   3       2617.27       2612.56       160.42 o
  10   5   3       8770.87       8505.98       305.05 o
  11   5   3       1800.23       1854.38       151.87 o
  12   5   3         12.29          1.50        56.90 o
  13   5   3       1869.05       1906.91       194.31 o
  14   5   3       8214.05       8076.71       412.59 o
  15   5   3        361.82        194.06        87.46 o
  16   5   3        276.73        290.10       117.23 o
  17   5   3       2221.23       2509.20       371.87 o
  18   5   3       2174.70       2653.40       402.28 o
   1   6   3       1993.25       2026.09        71.59 o
   2   6   3      22908.90      23256.15       222.27 o
   3   6   3       5131.90       5186.29       127.54 o
   4   6   3      45660.62      46570.89       455.97 o
   5   6   3      46641.15      45568.54       527.83 o
   6   6   3       1980.54       2177.51       127.76 o
   7   6   3        742.90        786.49        69.98 o
   8   6   3      14620.77      15250.29       339.05 o
   9   6   3        361.99        176.10        54.69 o
  10   6   3       4964.94       5199.24       216.14 o
  11   6   3      20653.56      19504.77       469.40 o
  12   6   3       1496.65       1618.52       141.00 o
  13   6   3       1407.22       1481.39       176.65 o
  14   6   3        156.38         34.20        94.48 o
  15   6   3         30.77        -13.86        94.44 o
  16   6   3       2466.70       2578.64       375.51 o
  17   6   3        140.65        397.12       151.68 o
  18   6   3        421.00        523.38       199.17 o
   0   7   3       6096.11       6401.08       205.70 o
   1   7   3      46973.68      45685.41       373.35 o
   2   7   3      18363.66      18526.41       237.61 o
   3   7   3       3399.31       3025.11        93.37 o
   4   7   3      39459.64      40898.84       402.90 o
   5   7   3      23313.17      22249.33       442.81 o
   6   7   3      43025.72      43750.48       566.61 o
   7   7   3       1541.20       1507.85       125.10 o
   8   7   3      60170.47      60796.49       789.58 o
   9   7   3       2732.18       2876.27       155.98 o
  10   7   3      11102.57      10559.71       282.64 o
  11   7   3        240.07        227.58        61.32 o
  12   7   3      11567.36      12044.49       477.35 o
  13   7   3       2498.33       2155.51       260.05 o
  14   7   3       5878.03       5732.23       460.13 o
  15   7   3         40.55          1.07       102.09 o
  16   7   3       1594.07       1341.97       235.81 o
  17   7   3       2495.16       2872.96       326.97 o
  18   7   3       5033.02       5243.97       850.59 o
   1   8   3       9734.51       9268.95       174.06 o
   2   8   3        674.60        623.67        48.53 o
   3   8   3      15525.47      15620.59       260.23 o
   4   8   3      53200.46      54465.16       481.62 o
   5   8   3       1930.60       1697.06       104.91 o
   6   8   3      23211.98      22636.64       515.89 o
   7   8   3      15219.09      14237.71       405.06 o
   8   8   3      27932.81      28241.46       536.35 o
   9   8   3      14254.31      13657.92       386.80 o
  10   8   3      20388.23      19447.57       394.76 o
  11   8   3       2826.93       2923.83       228.50 o
  12   8   3      12341.40      12301.16       514.61 o
  13   8   3        374.76        285.03        99.64 o
  14   8   3       2036.98       1849.17       324.71 o
  15   8   3       4125.13       4006.21       379.60 o
  16   8   3      12363.20      13203.62       834.82 o
  17   8   3       1274.00       1171.06       327.89 o
  18   8   3        758.71       1028.24       284.52 o
   0   9   3       2314.42       2731.79       284.69 o
   1   9   3      20807.99      19210.45       311.75 o
   2   9   3      14463.03      14778.17       288.90 o
   3   9   3          5.91         70.44        34.13 o
   4   9   3       2770.59       2829.96       120.14 o
   5   9   3      17729.07      17232.08       289.88 o
   6   9   3      23316.06      22582.10       363.84 o
   7   9   3       1065.30        975.52       131.52 o
   8   9   3      22366.15      22589.17       675.46 o
   9   9   3       1056.19        976.40       143.29 o
  10   9   3       2610.46       2494.28       227.11 o
  11   9   3         47.86         72.95       110.01 o
  12   9   3       6576.78       6838.46       391.82 o
  13   9   3       4080.97       4387.91       325.27 o
  14   9   3       1624.23       1621.62       245.11 o
  15   9   3        277.40        246.33       122.41 o
  16   9   3        756.95        677.44       200.83 o
  17   9   3       3563.47       3210.34       326.73 o
  18   9   3       1126.56       1649.13       515.49 o
   1  10   3       3568.37       3334.21       127.28 o
   2  10   3      47405.27      48282.86       619.84 o
   3  10   3       2320.28       2281.79       111.19 o
   4  10   3      13146.75      13822.08       332.22 o
   5  10   3      28570.84      28306.61       405.19 o
   6  10   3       1103.24       1183.91        92.16 o
   7  10   3        321.29        214.25        63.67 o
   8  10   3       2289.54       2280.16       171.76 o
   9  10   3        351.21        146.23        87.54 o
  10  10   3        253.33        135.08        95.83 o
  11  10   3      13404.09      13734.06       562.80 o
  12  10   3        627.25        462.04       109.43 o
  13  10   3        684.07        619.13       126.01 o
  14  10   3       1780.88       1635.31       232.80 o
  15  10   3        195.23        187.84       140.19 o
  16  10   3          6.38        -43.45       102.86 o
  17  10   3         28.29         53.12       192.41 o
   0  11   3     109038.96     106147.50      1961.72 o
   1  11   3      26016.96      24349.18       529.90 o
   2  11   3       3145.54       3112.28       170.69 o
   3  11   3       2211.99       2112.76       105.15 o
   4  11   3      39207.61      38794.42       440.54 o
   5  11   3      12331.40      11851.16       289.23 o
   6  11   3        641.54        654.18        77.61 o
   7  11   3        964.94        865.15       126.23 o
   8  11   3       2202.26       1859.33       166.95 o
   9  11   3       1338.39       1270.43       171.60 o
  10  11   3       8801.59       9234.67       454.00 o
  11  11   3        329.02        498.82       129.34 o
  12  11   3        897.68        870.26       157.22 o
  13  11   3        711.66        600.92       131.70 o
  14  11   3       8596.44       8637.51       486.75 o
  15  11   3          0.48       -137.68       146.71 o
  16  11   3         26.89         -5.75       123.11 o
  17  11   3       1381.56       1693.64       505.74 o
   1  12   3       2678.78       2520.84       205.83 o
   2  12   3      99885.97     100885.53       844.94 o
   3  12   3       6220.18       6266.75       207.42 o
   4  12   3       5438.63       5676.78       210.24 o
   5  12   3       1522.10       1415.30        98.22 o
   6  12   3      18024.21      18382.33       372.42 o
   7  12   3       9923.28       8947.14       366.19 o
   8  12   3        372.62        219.59        80.58 o
   9  12   3       7622.77       7217.03       345.15 o
  10  12   3       2931.07       3359.31       286.19 o
  11  12   3       1897.29       1830.90       233.20 o
  12  12   3       6887.56       7145.25       426.02 o
  13  12   3        788.66        892.91       163.84 o
  14  12   3       1480.37       1095.84       188.55 o
  15  12   3       3848.14       4037.24       354.92 o
  16  12   3       2522.96       2567.37       574.22 o
   0  13   3      24817.53      23035.69       976.13 o
   1  13   3      15514.68      15069.62       509.32 o
   2  13   3       3155.17       2862.42       187.24 o
   3  13   3        542.57        678.53        81.18 o
   4  13   3       2809.36       2514.27       147.61 o
   5  13   3       9739.30       9193.30       275.78 o
   6  13   3       2665.82       2486.41       171.78 o
   7  13   3        274.01        202.00        95.92 o
   8  13   3       1808.35       1682.16       195.81 o
   9  13   3        560.03        491.97       120.35 o
  10  13   3       1504.30       1357.56       153.72 o
  11  13   3        331.64        201.68        92.91 o
  12  13   3        161.04         28.63       124.84 o
  13  13   3       1646.89       1516.44       210.14 o
  14  13   3       1541.22       1322.02       186.85 o
  15  13   3        406.27        415.09       149.24 o
   1  14   3        319.29        351.86       159.04 o
   2  14   3       3451.28       3962.03       218.99 o
   3  14   3        125.82         86.87        50.32 o
   4  14   3      15757.43      15878.30       382.15 o
   5  14   3      13790.57      13492.46       376.20 o
   6  14   3       2284.85       2633.45       216.72 o
   7  14   3         90.87         31.12        99.58 o
   8  14   3       3990.83       4073.15       308.72 o
   9  14   3         79.15         12.34        81.57 o
  10  14   3       5790.52       5732.31       335.78 o
  11  14   3       8839.04       8557.33       360.47 o
  12  14   3       1007.25        658.43       108.30 o
  13  14   3       1043.41        904.63       148.51 o
  14  14   3        635.93        208.90       104.24 o
  15  14   3         98.22       -299.28       299.28 o
   0  15   3       2447.35       2779.22       309.08 o
   1  15   3      14493.92      14152.74       526.01 o
   2  15   3       7454.15       7502.99       399.20 o
   3  15   3       1132.19       1097.93       117.49 o
   4  15   3      13449.62      14421.24       403.08 o
   5  15   3       7538.64       6984.28       307.97 o
   6  15   3      18013.47      19030.73       590.19 o
   7  15   3        287.64        455.05       135.66 o
   8  15   3      24555.36      27188.72       810.37 o
   9  15   3        475.48        419.39       114.65 o
  10  15   3       5383.78       5732.21       310.22 o
  11  15   3        188.41        110.79        78.81 o
  12  15   3       6573.72       6801.88       358.71 o
  13  15   3        552.38        350.27       156.46 o
   1  16   3       1508.39       1218.06       177.37 o
   2  16   3        801.11        607.05       108.87 o
   3  16   3       2071.89       2444.28       182.25 o
   4  16   3      15428.99      16010.52       536.95 o
   5  16   3       2393.60       2184.19       206.28 o
   6  16   3      12667.81      12579.99       495.11 o
   7  16   3       4658.09       4592.25       338.67 o
   8  16   3      12364.77      12136.42       558.80 o
   9  16   3       6655.40       6859.68       400.87 o
  10  16   3       5390.19       4965.18       306.60 o
  11  16   3        212.43        148.03        97.36 o
  12  16   3       4303.32       4485.42       365.18 o
   0  17   3       3762.44       3267.34       505.58 o
   1  17   3       6457.29       6300.66       373.92 o
   2  17   3       3798.06       3944.35       295.33 o
   3  17   3         73.00        145.49        76.24 o
   4  17   3          7.01        -61.99       111.48 o
   5  17   3       3496.32       3603.36       314.34 o
   6  17   3       6508.34       6912.48       416.91 o
   7  17   3        487.24        262.36       119.11 o
   8  17   3       3420.05       3689.72       323.03 o
   9  17   3        126.23         33.60       129.70 o
  10  17   3        213.71        203.60       107.57 o
  11  17   3        139.27          2.55       129.78 o
  12  17   3        685.37       1098.31       436.19 o
   1  18   3        805.77        807.28       138.68 o
   2  18   3      26052.78      27710.69       799.50 o
   3  18   3        109.41        -10.30       112.45 o
   4  18   3       2836.42       2837.62       300.32 o
   5  18   3       7268.04       7227.89       458.90 o
   6  18   3       3057.08       3463.11       312.96 o
   7  18   3         10.57        -45.27       136.58 o
   8  18   3          0.82          0.30       123.20 o
   9  18   3         24.15         46.16       121.13 o
  10  18   3        430.61        437.19       131.32 o
  11  18   3       4608.20       4480.13       932.92 o
   0  19   3      28548.57      29243.62      1120.48 o
   1  19   3       5283.08       5380.50       342.36 o
   2  19   3        842.81        588.95       150.03 o
   3  19   3         18.05        134.95       122.24 o
   4  19   3      11296.42      10524.63       721.86 o
   5  19   3       3775.78       3271.92       376.16 o
   6  19   3         21.50        124.11       118.28 o
   7  19   3        492.23        658.51       160.67 o
   8  19   3        737.52        236.45       129.25 o
   9  19   3        125.52        401.79       396.59 o
   1  20   3        711.86        706.97       211.38 o
   2  20   3      20014.01      21533.53      1016.17 o
   3  20   3       2854.32       2680.99       377.95 o
   4  20   3       2279.35       1825.01       313.33 o
   5  20   3         32.05        298.32       123.77 o
   6  20   3       3310.47       3176.63       499.89 o
   7  20   3       3014.41       2799.89       499.23 o
   0  21   3       5329.46       3754.40       869.09 o
   1  21   3       3852.26       4613.06       681.14 o
   2  21   3        753.27        797.31       317.90 o
   3  21   3        255.48        243.54       240.48 o
   4  21   3        161.08        -75.24       152.56 o
   5  21   3       1422.76        927.13       410.30 o
   0   0   4     102161.80     102268.23      1137.28 o
   1   0   4          7.21         26.33        48.49 o
   2   0   4      27151.72      27192.25       307.51 o
   3   0   4       7430.94       7290.41       202.15 o
   4   0   4      56158.31      55805.02       667.47 o
   5   0   4        827.20        892.41       100.53 o
   6   0   4        380.20        382.61        78.19 o
   7   0   4      30232.91      29321.62       641.74 o
   8   0   4      86754.51      86628.59      1845.44 o
   9   0   4        283.15        338.41       165.15 o
  10   0   4       2536.38       2533.81       275.14 o
  11   0   4       5647.66       4823.04       416.18 o
  12   0   4        738.07        598.44       115.31 o
  13   0   4       4745.52       3853.71       287.70 o
  14   0   4       2242.00       1674.03       256.78 o
  15   0   4       1575.50       1954.17       290.80 o
  16   0   4        721.87        564.58       300.71 o
  17   0   4       4410.17       4321.46       495.20 o
  18   0   4      23232.18      25141.53      1565.19 o
   1   1   4      22397.98      21651.82       277.08 o
   2   1   4      43259.88      42529.79       285.23 o
   3   1   4      32008.33      31123.47       293.64 o
   4   1   4       7744.83       7621.63       186.07 o
   5   1   4       2790.60       2826.78       170.56 o
   6   1   4      69944.00      70110.26       733.14 o
   7   1   4      14306.33      14068.29       375.43 o
   8   1   4        320.72        342.38       107.75 o
   9   1   4        135.98        115.40        84.01 o
  10   1   4       8127.60       7764.43       398.19 o
  11   1   4       3365.43       3131.21       258.88 o
  12   1   4        229.06        264.58        76.10 o
  13   1   4          1.74         -1.40        54.63 o
  14   1   4       3263.76       2925.76       237.29 o
  15   1   4       1117.61       1105.44       154.94 o
  16   1   4       8365.26       8801.70       437.33 o
  17   1   4         78.96       -142.73       242.10 o
  18   1   4        431.67        404.58       238.07 o
   0   2   4      11498.08      11875.96       235.05 o
   1   2   4        239.60        224.58        30.13 o
   2   2   4       1565.82       1611.20        60.35 o
   3   2   4       3477.40       3336.16       121.19 o
   4   2   4      16270.28      15900.38       282.33 o
   5   2   4        782.03        771.70       103.43 o
   6   2   4        216.49        171.59        72.78 o
   7   2   4       2589.12       2658.10       247.73 o
   8   2   4          2.71        -45.20        83.65 o
   9   2   4      10471.15      10547.01       464.22 o
  10   2   4      38082.21      38424.41       787.29 o
  11   2   4       2653.66       2555.49       173.80 o
  12   2   4       1847.12       1953.41       219.38 o
  13   2   4       6264.85       6250.12       351.24 o
  14   2   4         57.67         55.89        76.89 o
  15   2   4        406.58        314.76        97.82 o
  16   2   4      13300.51      14185.25       653.45 o
  17   2   4       3842.20       3609.90       343.95 o
  18   2   4        503.25        269.78       142.72 o
   1   3   4      12760.36      12457.63       150.43 o
   2   3   4      28538.55      28974.37       231.42 o
   3   3   4      39924.12      39579.31       416.25 o
   4   3   4        265.81        201.84        42.71 o
   5   3   4         98.20        134.66        55.80 o
   6   3   4       1944.56       1943.37       188.84 o
   7   3   4      19663.03      17910.35       639.18 o
   8   3   4      35850.51      34425.54       802.03 o
   9   3   4       1419.05       1573.21       180.46 o
  10   3   4       6200.15       5889.70       310.04 o
  11   3   4       7486.74       7395.11       282.69 o
  12   3   4      33346.56      34167.96       786.45 o
  13   3   4        749.00        514.60       100.48 o
  14   3   4      16121.56      16700.40       598.04 o
  15   3   4       2826.67       2975.72       264.75 o
  16   3   4       1796.27       1469.38       220.47 o
  17   3   4        108.88        -57.99       134.24 o
  18   3   4       1581.48       1025.92       264.45 o
   0   4   4      39892.08      40318.08       467.07 o
   1   4   4        205.08        228.19        23.37 o
   2   4   4       5762.78       5915.83       112.55 o
   3   4   4       6325.34       6267.01       140.97 o
   4   4   4      44731.13      44323.74       474.13 o
   5   4   4         36.83         20.54        41.79 o
   6   4   4      33474.95      33513.70       652.47 o
   7   4   4       7564.62       7198.75       271.60 o
   8   4   4        480.79        474.54        77.06 o
   9   4   4       4064.70       3656.40       223.03 o
  10   4   4      35931.24      35211.39       549.93 o
  11   4   4       4281.56       4370.10       275.31 o
  12   4   4      38688.06      38369.16       832.63 o
  13   4   4       4015.23       3891.99       247.23 o
  14   4   4      29591.65      29756.11       693.19 o
  15   4   4        739.54        829.84       201.63 o
  16   4   4       6181.05       6912.14       586.14 o
  17   4   4       2726.63       1843.03       325.46 o
  18   4   4          5.17        193.23       228.95 o
   1   5   4      15657.38      15453.22       183.28 o
   2   5   4      10141.18      10565.13       158.94 o
   3   5   4      19767.87      19292.16       255.92 o
   4   5   4         49.40         41.48        30.77 o
   5   5   4         36.42         67.15        45.54 o
   6   5   4         55.21         64.14        61.74 o
   7   5   4      14880.93      14463.08       409.03 o
   8   5   4      25626.12      26174.13       411.61 o
   9   5   4        162.75        183.88        64.06 o
  10   5   4       3094.50       3161.33       216.40 o
  11   5   4       5933.34       5279.29       299.80 o
  12   5   4      24453.24      25280.13       667.01 o
  13   5   4          1.23         82.74        66.82 o
  14   5   4      13398.09      13949.73       559.48 o
  15   5   4       1508.61       1515.94       227.47 o
  16   5   4        682.80        410.20       179.59 o
  17   5   4        144.45         58.11       161.94 o
  18   5   4       1048.23       1054.90       243.44 o
   0   6   4       1137.08       1326.39       149.75 o
   1   6   4          5.01         38.53        20.17 o
   2   6   4        305.26        314.17        34.16 o
   3   6   4       1947.07       1881.24        86.03 o
   4   6   4      27035.35      27642.50       374.63 o
   5   6   4       1972.21       2010.57       119.67 o
   6   6   4       1748.95       1870.98       137.90 o
   7   6   4      11247.16      11651.72       374.03 o
   8   6   4       1921.83       2081.20       166.26 o
   9   6   4       2426.96       2669.83       146.52 o
  10   6   4      21836.63      22071.03       717.30 o
  11   6   4       2300.99       2414.06       349.15 o
  12   6   4         41.68         67.70        83.41 o
  13   6   4       5292.25       5219.00       382.97 o
  14   6   4        535.86        395.52       142.86 o
  15   6   4        768.10        932.49       181.11 o
  16   6   4       8680.10       8446.51       544.49 o
  17   6   4       3551.77       3467.21       451.66 o
  18   6   4       1602.90       1689.69       375.65 o
   1   7   4       9072.28       8649.30       171.28 o
   2   7   4      41956.09      41389.08       380.85 o
   3   7   4      25807.97      25396.42       282.35 o
   4   7   4       5332.70       5580.83       147.10 o
   5   7   4       1194.20       1145.81        77.26 o
   6   7   4      67626.80      67145.85       675.77 o
   7   7   4      10046.11       9232.74       232.98 o
   8   7   4          0.61        163.05        76.82 o
   9   7   4         14.88         78.46        71.97 o
  10   7   4      10407.77      10361.76       428.97 o
  11   7   4       2332.21       2026.98       184.07 o
  12   7   4          1.66         80.38       108.51 o
  13   7   4        308.93        143.14       126.50 o
  14   7   4       1226.94       1233.96       210.12 o
  15   7   4       1572.87       1472.63       235.90 o
  16   7   4       8674.41       8672.91       560.53 o
  17   7   4         54.68        250.18       214.88 o
  18   7   4        135.71        242.12       276.45 o
   0   8   4      64516.60      65680.61       941.92 o
   1   8   4         99.57        105.24        35.50 o
   2   8   4      17123.98      17475.70       278.13 o
   3   8   4       1930.07       2148.00       120.17 o
   4   8   4      34633.45      34154.25       436.49 o
   5   8   4          2.51         26.33        35.52 o
   6   8   4        100.13        181.63        43.76 o
   7   8   4       3250.87       3258.14       207.52 o
   8   8   4      55687.60      57282.20       885.81 o
   9   8   4       4438.59       4472.12       261.11 o
  10   8   4       1195.92       1106.37       140.32 o
  11   8   4       2911.79       3002.22       237.74 o
  12   8   4        778.49        997.82       222.20 o
  13   8   4       4566.59       3812.56       427.24 o
  14   8   4       1184.33       1001.09       192.55 o
  15   8   4        637.20        256.77       126.74 o
  16   8   4        500.44        347.97       132.35 o
  17   8   4       3956.30       3525.86       376.02 o
   1   9   4       9459.07       9269.31       296.75 o
   2   9   4      14304.04      13146.12       331.65 o
   3   9   4      20051.52      19319.25       352.11 o
   4   9   4       4336.85       4466.45       173.79 o
   5   9   4        694.41        702.58        72.81 o
   6   9   4      27660.76      28303.54       500.13 o
   7   9   4       9903.12       9684.92       344.32 o
   8   9   4        971.36        883.62       140.26 o
   9   9   4         32.20         96.83        81.01 o
  10   9   4       2673.07       3467.36       273.65 o
  11   9   4       3118.62       2952.50       280.59 o
  12   9   4        637.45        921.45       182.15 o
  13   9   4         18.02         71.07       172.14 o
  14   9   4       4029.57       3910.03       379.85 o
  15   9   4       1051.08        742.54       157.20 o
  16   9   4       4035.49       3939.17       444.13 o
  17   9   4          1.27        -14.67       386.16 o
   0  10   4      17495.86      18016.13       736.77 o
   1  10   4        800.06        989.08       162.97 o
   2  10   4       1148.23        920.56        87.40 o
   3  10   4       4822.04       4817.50       152.72 o
   4  10   4       2510.84       2427.32       135.22 o
   5  10   4        623.36        579.95        66.52 o
   6  10   4         26.69        110.42        53.81 o
   7  10   4       5373.13       5296.89       261.77 o
   8  10   4       1188.11       1108.89       128.34 o
   9  10   4       2280.33       2223.69       222.55 o
  10  10   4      26570.99      28957.41       790.39 o
  11  10   4       1688.69       1656.64       206.89 o
  12  10   4       3670.09       3491.22       329.95 o
  13  10   4       1799.69       1539.91       225.37 o
  14  10   4        706.32        584.99       173.02 o
  15  10   4        194.37        250.12       122.12 o
  16  10   4      11520.31      12390.09      1114.04 o
   1  11   4      16913.54      16279.83       548.02 o
   2  11   4      23085.46      24202.08       445.33 o
   3  11   4      14969.71      14973.22       305.23 o
   4  11   4        440.03        403.37        56.35 o
   5  11   4        807.35        816.86        98.52 o
   6  11   4       2987.32       2810.33       187.95 o
   7  11   4       8190.55       7797.82       328.95 o
   8  11   4      22289.40      21583.35       664.69 o
   9  11   4         30.74         20.42        80.30 o
  10  11   4       5434.64       6069.87       375.83 o
  11  11   4       2386.13       2466.89       250.25 o
  12  11   4      23189.91      24053.24       893.33 o
  13  11   4          5.86       -117.05       117.05 o
  14  11   4      10532.27      11548.62       668.81 o
  15  11   4        122.18         89.25       121.76 o
  16  11   4       1814.39       1507.21       364.32 o
   0  12   4      16207.28      15334.12       960.31 o
   1  12   4         12.94         40.08        60.82 o
   2  12   4       2662.28       2673.55       185.53 o
   3  12   4       1507.90       1415.64       117.43 o
   4  12   4      19976.99      19216.70       487.38 o
   5  12   4         83.60         40.23        59.70 o
   6  12   4      15885.90      16446.03       462.10 o
   7  12   4       5378.74       5711.61       307.80 o
   8  12   4         94.68         53.92        84.39 o
   9  12   4       1021.50        833.64       129.00 o
  10  12   4      18717.74      18405.45       698.29 o
  11  12   4       2002.69       1725.44       187.02 o
  12  12   4      17239.67      16802.32       737.49 o
  13  12   4       2306.41       2241.13       254.78 o
  14  12   4      15263.91      15812.10       677.64 o
  15  12   4        607.10       -206.56       322.29 o
   1  13   4        586.44        509.27       121.19 o
   2  13   4        860.05        876.00       122.55 o
   3  13   4       7835.45       7269.51       319.34 o
   4  13   4          3.01         -8.99        75.09 o
   5  13   4         18.07         57.10        56.29 o
   6  13   4       1688.56       1571.73       136.26 o
   7  13   4       4258.00       4049.02       294.67 o
   8  13   4       8281.73       8153.04       370.27 o
   9  13   4        171.96         34.78        90.00 o
  10  13   4        214.39         77.76        88.13 o
  11  13   4       1822.96       1466.10       182.13 o
  12  13   4       8725.79       9334.29       446.41 o
  13  13   4        214.40        101.58       133.20 o
  14  13   4       5255.48       4798.62       430.67 o
   0  14   4        428.98        258.47       105.43 o
   1  14   4         18.08        145.41        67.04 o
   2  14   4          8.90         61.02        89.96 o
   3  14   4        826.25        485.58       114.51 o
   4  14   4      20116.84      20450.20       547.96 o
   5  14   4         13.96         52.03        53.42 o
   6  14   4       1994.15       2117.23       201.86 o
   7  14   4       1796.75       1641.59       195.34 o
   8  14   4       3622.63       3887.45       261.37 o
   9  14   4       1645.05       1842.50       191.81 o
  10  14   4       6294.73       6997.31       372.85 o
  11  14   4       1289.01       1144.37       153.88 o
  12  14   4        267.15        225.96       103.47 o
  13  14   4       1658.66       1863.86       237.94 o
  14  14   4       1223.97        334.83       203.11 o
   1  15   4       4310.30       4260.20       321.17 o
   2  15   4      18776.48      18359.32       573.32 o
   3  15   4       8691.64       8235.07       339.86 o
   4  15   4       3547.04       3320.12       228.87 o
   5  15   4        167.91         59.94        71.02 o
   6  15   4      29056.32      29510.06       749.61 o
   7  15   4       3825.77       3684.41       299.89 o
   8  15   4        150.27        183.69       108.62 o
   9  15   4        157.47         29.84        99.08 o
  10  15   4       5564.49       5350.25       336.19 o
  11  15   4        956.13       1096.54       168.96 o
  12  15   4         67.86       -168.37       168.37 o
  13  15   4        112.27        -63.43       127.40 o
   0  16   4      16955.43      18250.05       726.59 o
   1  16   4          1.19        -19.05        74.63 o
   2  16   4       5219.28       5401.32       318.03 o
   3  16   4        409.76        490.51       103.20 o
   4  16   4       9886.59      10275.85       586.07 o
   5  16   4        218.85        198.38       100.14 o
   6  16   4          1.89        -81.63        87.43 o
   7  16   4       1482.65       1713.35       209.79 o
   8  16   4      19185.04      19744.14       718.33 o
   9  16   4        984.37        865.03       130.43 o
  10  16   4        295.05        216.73       112.21 o
  11  16   4        339.50        325.27       121.90 o
  12  16   4        779.81        611.44       182.34 o
   1  17   4       4542.06       4557.30       283.92 o
   2  17   4       1071.54        917.88       187.31 o
   3  17   4       3956.62       3953.70       311.21 o
   4  17   4       1182.24        870.73       170.18 o
   5  17   4         76.69        106.31        98.45 o
   6  17   4       4348.04       3999.97       295.57 o
   7  17   4       2840.31       2786.32       277.87 o
   8  17   4       1001.35        785.94       181.96 o
   9  17   4          2.78         96.08       111.30 o
  10  17   4        195.56        227.14       118.38 o
  11  17   4       1039.79        771.55       255.35 o
   0  18   4      11039.44      10203.36       570.54 o
   1  18   4         14.55        225.63       105.07 o
   2  18   4        311.21        328.72       115.50 o
   3  18   4        545.78        185.32       146.35 o
   4  18   4          2.99        -32.51       119.82 o
   5  18   4         13.11         18.03       104.67 o
   6  18   4          0.40       -126.40       126.40 o
   7  18   4        849.17       1041.06       198.10 o
   8  18   4       1282.30        756.68       158.68 o
   9  18   4        664.59        518.96       149.51 o
   1  19   4        717.83        874.01       152.15 o
   2  19   4       8350.05       8366.30       510.52 o
   3  19   4       4288.14       4123.68       395.64 o
   4  19   4        138.92        257.49       128.20 o
   5  19   4         85.02        173.29        95.99 o
   6  19   4        939.15       1052.53       192.03 o
   7  19   4       1600.88       1559.83       325.79 o
   8  19   4       7074.92       5314.51       729.03 o
   0  20   4       3251.70       2982.18       649.80 o
   1  20   4          0.04       -149.44       149.44 o
   2  20   4       1049.76       1095.93       211.20 o
   3  20   4        556.01        780.92       277.18 o
   4  20   4       4538.88       4502.28       589.32 o
   5  20   4         10.06       -180.47       180.47 o
   6  20   4       4005.96       4123.14       889.18 o
   2  21   4          2.49       -186.53       213.88 o
   3  21   4       1610.22       1807.82       454.55 o
   1   0   5         58.26        107.86        52.30 o
   2   0   5      25119.15      25754.51       498.52 o
   3   0   5      18093.87      17249.64       315.75 o
   4   0   5      22629.72      22038.79       430.64 o
   5   0   5       4701.67       4437.83       229.50 o
   6   0   5      45703.15      44352.65       711.80 o
   7   0   5       8342.85       8221.93       334.52 o
   8   0   5      10905.04      10903.22       537.38 o
   9   0   5        688.92        653.60       134.59 o
  10   0   5      32452.74      32452.05      1027.86 o
  11   0   5       1873.25       1814.82       216.55 o
  12   0   5       5552.66       5379.12       382.63 o
  13   0   5      16639.49      18069.05      1248.08 o
  14   0   5       5867.80       5950.52       495.45 o
  15   0   5       2910.03       3226.55       426.80 o
  16   0   5       5586.28       5911.38       523.69 o
  17   0   5        346.13        117.49       181.54 o
  18   0   5       1705.65        733.79      1009.81 o
   0   1   5        528.82        653.15        90.07 o
   1   1   5       3054.33       3283.04       142.31 o
   2   1   5      11728.23      12112.61       270.53 o
   3   1   5      10432.91       9825.26       164.92 o
   4   1   5       2166.92       2036.31        84.55 o
   5   1   5      13550.50      12835.56       256.16 o
   6   1   5      29102.79      29003.62       464.93 o
   7   1   5        649.33        589.32        96.58 o
   8   1   5      11269.37      11250.08       387.06 o
   9   1   5      28759.22      28126.56       646.68 o
  10   1   5      11939.93      12374.86       467.84 o
  11   1   5       4789.73       4494.59       254.96 o
  12   1   5       2336.37       2282.65       186.06 o
  13   1   5       1865.63       1878.90       175.41 o
  14   1   5       6871.67       6453.85       335.73 o
  15   1   5       2015.29       1994.56       193.96 o
  16   1   5         69.70         40.68        93.35 o
  17   1   5        205.88        220.28       110.16 o
  18   1   5       4110.62       2946.20       375.02 o
   1   2   5      11467.89      10801.87       264.45 o
   2   2   5       5913.41       5602.87       104.96 o
   3   2   5          9.89         14.54        17.02 o
   4   2   5      11117.53      10867.87       223.06 o
   5   2   5       7863.65       7687.13       210.44 o
   6   2   5       2753.38       2866.33       146.34 o
   7   2   5       1965.05       1865.74       200.34 o
   8   2   5       3767.30       3320.86       264.28 o
   9   2   5      10640.89      10778.82       557.84 o
  10   2   5       4153.47       4561.33       330.87 o
  11   2   5        133.70        183.29        84.09 o
  12   2   5         50.31        111.23        85.63 o
  13   2   5       3085.21       2857.79       219.12 o
  14   2   5       1002.90       1108.44       144.56 o
  15   2   5      15847.38      15971.89       540.72 o
  16   2   5         16.63        141.42       122.72 o
  17   2   5        923.83        818.35       175.61 o
  18   2   5        738.74        806.38       196.43 o
   0   3   5     134098.28     130584.95       863.24 o
   1   3   5       2514.59       2377.91        77.68 o
   2   3   5       1055.32       1172.12        49.13 o
   3   3   5       8424.55       8002.06       154.33 o
   4   3   5      58078.51      56937.85       704.76 o
   5   3   5      17991.44      18080.34       448.71 o
   6   3   5        252.62        212.55        46.77 o
   7   3   5       6421.15       6401.05       231.78 o
   8   3   5      10959.22      11005.37       538.28 o
   9   3   5      13894.13      14144.02       555.90 o
  10   3   5       5462.78       5609.04       364.93 o
  11   3   5       5030.23       5309.03       318.76 o
  12   3   5       4464.86       4575.37       309.55 o
  13   3   5       1145.32       1134.17       161.71 o
  14   3   5       5209.68       5608.03       359.83 o
  15   3   5       1776.40       1281.57       177.48 o
  16   3   5        912.58       1012.43       193.52 o
  17   3   5        317.38        344.60       133.78 o
   1   4   5        642.14        634.39        54.34 o
   2   4   5      71493.09      71448.44       382.02 o
   3   4   5      14074.59      13049.32       195.30 o
   4   4   5        914.30        962.56        69.21 o
   5   4   5       2949.58       3239.63       195.64 o
   6   4   5      11360.73      10229.56       392.53 o
   7   4   5       6966.60       7369.39       383.08 o
   8   4   5       3346.45       3752.20       380.73 o
   9   4   5       1340.85       1367.32       177.91 o
  10   4   5        984.06        888.86       150.50 o
  11   4   5       1691.50       1419.67       196.27 o
  12   4   5      12176.71      12274.04       497.29 o
  13   4   5      15673.44      16862.85       600.50 o
  14   4   5        278.86        236.09       103.63 o
  15   4   5       4454.04       4108.06       448.84 o
  16   4   5       7111.82       7894.00       628.11 o
  17   4   5        181.32        115.10       111.66 o
   0   5   5      75249.91      72965.39       697.69 o
   1   5   5       3673.70       3683.71       114.87 o
   2   5   5       3399.27       3477.90        97.94 o
   3   5   5      13217.00      13259.05       177.72 o
   4   5   5      36234.20      36287.86       382.91 o
   5   5   5      10496.83      10289.52       290.69 o
   6   5   5       2427.37       2408.91       166.66 o
   7   5   5       2369.04       2113.15       210.64 o
   8   5   5       4270.32       4490.83       290.33 o
   9   5   5      20804.68      20058.78       678.95 o
  10   5   5        923.98        753.35       144.17 o
  11   5   5       1932.16       1676.81       220.22 o
  12   5   5       1498.67       1519.55       185.41 o
  13   5   5        462.98        498.57       145.02 o
  14   5   5       1447.98       1489.49       279.28 o
  15   5   5       1357.03        859.82       208.53 o
  16   5   5        550.60       1011.75       504.15 o
  17   5   5        615.42        695.24       235.61 o
   1   6   5      10895.91      10099.87       207.78 o
   2   6   5        322.52        290.37        40.85 o
   3   6   5        246.33        192.96        33.67 o
   4   6   5      10325.54      10340.40       199.22 o
   5   6   5       3682.72       3646.75       155.47 o
   6   6   5       6154.57       6302.55       271.52 o
   7   6   5        955.12        807.47       106.61 o
   8   6   5       1992.69       1726.42       171.70 o
   9   6   5       8948.28       8692.30       483.61 o
  10   6   5       8948.84       9714.72       495.23 o
  11   6   5        559.84        617.69       142.80 o
  12   6   5         11.14         28.63        67.87 o
  13   6   5       1975.27       1960.56       248.02 o
  14   6   5       2136.76       2137.16       325.56 o
  15   6   5      11750.66      11954.80       697.88 o
  16   6   5        160.07        -54.97       150.24 o
  17   6   5        721.74        678.26       217.67 o
   0   7   5          8.52         65.57        60.07 o
   1   7   5       3813.95       3703.83       130.46 o
   2   7   5       7340.99       7241.89       156.35 o
   3   7   5      10301.73      10053.45       184.83 o
   4   7   5       4967.80       5023.23       141.58 o
   5   7   5      11610.94      10998.57       263.93 o
   6   7   5      22112.03      22264.67       450.14 o
   7   7   5       1371.53       1315.98       130.68 o
   8   7   5      13306.16      13608.54       441.45 o
   9   7   5      18691.79      17762.43       523.23 o
  10   7   5       9846.29       9804.67       504.40 o
  11   7   5       4184.73       4132.63       430.68 o
  12   7   5       3080.28       3780.96       463.91 o
  13   7   5       1041.85       1322.44       253.41 o
  14   7   5       6319.36       6767.96       811.00 o
  15   7   5       1926.40       1976.85       271.08 o
  16   7   5        308.70        715.90       218.20 o
  17   7   5        410.35        506.12       261.18 o
   1   8   5          2.23         20.99        28.91 o
   2   8   5      19892.16      19219.60       304.40 o
   3   8   5       7110.86       6718.33       189.73 o
   4   8   5      18982.02      19547.18       355.94 o
   5   8   5       1069.10       1036.25        88.16 o
   6   8   5      36723.13      36706.41       699.73 o
   7   8   5       4768.14       4717.27       221.69 o
   8   8   5      16287.29      16494.53       491.83 o
   9   8   5        331.17        405.74       103.17 o
  10   8   5      19779.01      19672.39       578.72 o
  11   8   5       2130.88       1861.05       234.88 o
  12   8   5       6415.12       6368.78       525.06 o
  13   8   5      14251.47      14340.38       812.36 o
  14   8   5       3474.07       2866.79       381.39 o
  15   8   5       1834.50       1811.89       271.48 o
  16   8   5       5239.76       5259.79       453.88 o
   0   9   5       4270.70       4625.83       285.95 o
   1   9   5        136.80        112.35        54.94 o
   2   9   5       4759.56       4869.57       222.15 o
   3   9   5       1934.98       1833.88       181.13 o
   4   9   5          1.97        -12.38        50.16 o
   5   9   5       8833.56       8613.55       231.21 o
   6   9   5      12287.07      11761.15       282.65 o
   7   9   5       1043.77       1188.41       119.72 o
   8   9   5       3225.40       3271.61       220.95 o
   9   9   5      13692.74      14033.36       530.64 o
  10   9   5       3678.64       3493.05       247.60 o
  11   9   5       4043.84       3725.45       316.68 o
  12   9   5        418.84        573.75       191.78 o
  13   9   5       1794.72       2007.09       351.27 o
  14   9   5       1964.46       1864.03       312.81 o
  15   9   5       1109.72        515.94       159.05 o
  16   9   5          0.62         35.49       133.05 o
   1  10   5       3777.62       3995.51       267.58 o
   2  10   5      15952.10      16400.60       542.75 o
   3  10   5        155.44        216.46        67.15 o
   4  10   5       3682.45       3578.87       200.72 o
   5  10   5       2356.04       2037.64       157.62 o
   6  10   5        218.91         82.92        57.07 o
   7  10   5        474.40        254.30        67.19 o
   8  10   5         72.06         82.72        76.30 o
   9  10   5       8654.19       8815.71       383.38 o
  10  10   5        585.50        483.84       113.31 o
  11  10   5        854.19        841.61       147.26 o
  12  10   5       1297.11       1424.23       239.66 o
  13  10   5       1541.46       1540.43       292.62 o
  14  10   5        120.18        127.47       183.33 o
  15  10   5      10949.61      10230.40       745.51 o
   0  11   5      58464.64      59144.72      1476.49 o
   1  11   5       1758.70       1887.41       194.35 o
   2  11   5       1309.72       1586.08       161.01 o
   3  11   5       6332.14       5750.30       357.01 o
   4  11   5      31838.99      31572.78       621.51 o
   5  11   5       6155.09       5832.24       271.43 o
   6  11   5        230.07        157.38        61.05 o
   7  11   5       1318.03       1266.00       128.31 o
   8  11   5       7012.97       7133.81       327.94 o
   9  11   5      10542.33      10164.97       404.96 o
  10  11   5       2866.10       3153.60       266.48 o
  11  11   5       2100.95       1812.31       188.02 o
  12  11   5       3304.88       2940.98       304.82 o
  13  11   5        192.61        158.77       164.04 o
  14  11   5       2563.69       2356.38       487.68 o
  15  11   5       1376.88       1248.42       327.21 o
   1  12   5        613.70        563.85        99.94 o
   2  12   5      28571.32      28638.98       888.58 o
   3  12   5       6330.94       6059.94       329.54 o
   4  12   5        453.52        540.94       114.94 o
   5  12   5        258.45        288.20        71.05 o
   6  12   5       4829.84       4984.23       265.26 o
   7  12   5       2719.70       3000.34       203.20 o
   8  12   5       1947.22       1911.38       176.79 o
   9  12   5          6.59          5.66        81.26 o
  10  12   5        362.45        150.73        93.53 o
  11  12   5       1739.89       1537.96       172.88 o
  12  12   5       6282.04       5851.78       364.06 o
  13  12   5       7712.99       7507.17       428.27 o
  14  12   5        185.17        114.02       148.30 o
   0  13   5      32747.61      32253.12      1104.71 o
   1  13   5        994.43       1082.23       134.76 o
   2  13   5       1100.64       1081.13       131.86 o
   3  13   5       4183.70       4405.52       296.54 o
   4  13   5      11331.41      10926.05       459.25 o
   5  13   5       5099.12       4814.85       265.02 o
   6  13   5       1425.17       1527.36       150.45 o
   7  13   5       1160.23       1130.93       131.33 o
   8  13   5        390.99        355.02        91.15 o
   9  13   5       8951.71       9170.24       404.20 o
  10  13   5        213.17        123.33        85.57 o
  11  13   5       1632.31       1155.91       153.75 o
  12  13   5         87.56         33.03        97.03 o
  13  13   5        454.31        308.15       140.05 o
   1  14   5       6603.40       6137.35       304.44 o
   2  14   5        927.61        870.27       121.80 o
   3  14   5        104.32         82.01        73.84 o
   4  14   5       5367.69       5758.59       292.74 o
   5  14   5       2376.43       2208.90       194.18 o
   6  14   5       7848.10       7557.28       430.40 o
   7  14   5        153.28        208.53        78.17 o
   8  14   5       2729.84       2624.79       219.17 o
   9  14   5       3811.93       3630.55       264.51 o
  10  14   5       5933.18       5611.32       333.32 o
  11  14   5        464.91        553.42       124.34 o
  12  14   5        320.58        240.07       134.03 o
  13  14   5       1340.51        976.51       190.33 o
   0  15   5       1093.18       1374.52       219.76 o
   1  15   5        869.72        850.50       116.10 o
   2  15   5       2908.69       2417.26       200.77 o
   3  15   5       3670.43       4132.63       298.14 o
   4  15   5       4903.76       5259.14       286.25 o
   5  15   5       3805.44       4217.32       347.16 o
   6  15   5       9425.69       8816.67       417.87 o
   7  15   5       1115.04        918.16       143.09 o
   8  15   5       7228.62       8108.93       394.36 o
   9  15   5       6244.32       6850.90       369.31 o
  10  15   5       4601.06       4359.38       301.42 o
  11  15   5       1530.38        833.98       161.93 o
  12  15   5       1550.63       1592.21       229.24 o
   1  16   5        389.47        274.59       108.59 o
   2  16   5       2983.11       2516.61       205.42 o
   3  16   5       4878.83       5092.89       430.93 o
   4  16   5       6804.70       6935.13       513.97 o
   5  16   5       1076.68        854.53       155.76 o
   6  16   5       9157.35       9389.60       532.91 o
   7  16   5       2400.01       2489.35       232.12 o
   8  16   5       4475.07       4952.68       317.77 o
   9  16   5        384.77        143.29        96.80 o
  10  16   5       7539.27       7449.44       465.08 o
  11  16   5        203.82       -103.52       137.85 o
   0  17   5       2638.55       2626.15       309.06 o
   1  17   5         20.95          6.39        97.63 o
   2  17   5       1934.71       1829.13       188.37 o
   3  17   5       1069.52       1288.44       211.91 o
   4  17   5        415.19        401.48       136.89 o
   5  17   5       1577.57       1704.73       222.70 o
   6  17   5       3320.09       3570.19       363.20 o
   7  17   5        289.25        279.11       192.83 o
   8  17   5        377.65        261.32       142.45 o
   9  17   5       4416.66       4102.97       346.23 o
   1  18   5       2102.82       2288.83       224.75 o
   2  18   5       6608.61       7019.23       434.35 o
   3  18   5          1.37        211.97       161.24 o
   4  18   5        767.38        824.79       250.79 o
   5  18   5       1255.34       1200.53       251.03 o
   6  18   5        430.23         35.14       134.36 o
   7  18   5         71.50        141.00       202.59 o
   8  18   5          0.77       -122.80       122.80 o
   0  19   5      25912.13      27069.54      1388.86 o
   1  19   5        145.19        452.92       227.00 o
   2  19   5        105.37        -77.08       116.81 o
   3  19   5        967.99        769.35       182.96 o
   4  19   5      12130.01      10469.04       755.65 o
   5  19   5       2085.76       2422.24       375.71 o
   6  19   5          0.00        -84.71       193.62 o
   1  20   5        149.48         73.62       169.44 o
   2  20   5       7479.44       6088.64       690.77 o
   3  20   5       1315.81       1320.27       236.99 o
   0   0   6      17713.25      17133.08       691.83 o
   1   0   6      10614.24      10358.10       381.46 o
   2   0   6       4456.78       4251.25       246.93 o
   3   0   6       1496.67       1648.68       186.05 o
   4   0   6      41079.99      40810.95       492.70 o
   5   0   6        752.66        824.78        97.50 o
   6   0   6       7757.77       7626.84       338.87 o
   7   0   6      14506.76      14327.79       464.27 o
   8   0   6        109.09        -61.06        82.14 o
   9   0   6       3042.85       2634.40       282.79 o
  10   0   6       2894.33       3075.38       314.52 o
  11   0   6         56.49         67.04        73.21 o
  12   0   6       1473.87       1177.40       181.45 o
  13   0   6       2121.70       2222.63       270.76 o
  14   0   6      14352.58      14839.22       700.55 o
  15   0   6         12.38         26.05        94.05 o
  16   0   6       1398.30       1106.26       210.34 o
   1   1   6      11488.93      11352.91       295.73 o
   2   1   6      60951.17      61444.22       704.96 o
   3   1   6      33784.14      32967.03       513.63 o
   4   1   6        739.37        694.38        55.02 o
   5   1   6       3156.57       3138.62       132.06 o
   6   1   6      25856.14      26781.48       419.00 o
   7   1   6       2770.28       2397.00       137.27 o
   8   1   6        201.19        389.04        79.24 o
   9   1   6       1225.29        993.48       126.51 o
  10   1   6       6902.07       7107.12       344.27 o
  11   1   6         28.84         19.19        67.06 o
  12   1   6       1292.63       1169.10       133.63 o
  13   1   6         73.50        -21.21       113.07 o
  14   1   6       2041.00       1936.43       179.24 o
  15   1   6        845.41        752.91       141.99 o
  16   1   6       1056.40        831.16       165.88 o
   0   2   6       3469.73       2775.84       226.75 o
   1   2   6       8969.69       9092.82       276.56 o
   2   2   6        599.42        630.32        84.94 o
   3   2   6       3144.04       2998.27       157.87 o
   4   2   6       9354.68       9586.55       147.47 o
   5   2   6       2089.84       2044.29        93.63 o
   6   2   6      11141.93      10907.06       251.03 o
   7   2   6       9874.54       9877.17       268.71 o
   8   2   6       1250.88       1296.28       148.17 o
   9   2   6       5944.47       5919.32       298.72 o
  10   2   6        202.79        141.73        63.63 o
  11   2   6        546.54        496.35        99.35 o
  12   2   6       8985.62       9150.14       365.04 o
  13   2   6       1659.10       1660.40       159.58 o
  14   2   6        671.36        612.41       105.95 o
  15   2   6          4.44        -76.60        76.60 o
  16   2   6        527.07        526.60       148.13 o
   1   3   6      11297.87      10913.37       302.03 o
   2   3   6          1.15         39.18        53.00 o
   3   3   6      31188.72      30286.65       254.89 o
   4   3   6       9295.92       9151.21       170.01 o
   5   3   6       2745.93       2749.43       132.17 o
   6   3   6       3233.14       3048.16       199.88 o
   7   3   6       2132.20       2169.33       188.13 o
   8   3   6      15511.81      16073.97       590.10 o
   9   3   6       1466.13       1890.47       213.85 o
  10   3   6       1995.27       1503.08       176.38 o
  11   3   6          7.69        -58.99        95.16 o
  12   3   6       8276.83       8665.54       357.80 o
  13   3   6        181.22        105.75        70.42 o
  14   3   6        646.02        599.00       149.90 o
  15   3   6       1122.77       1022.34       151.17 o
  16   3   6       5310.71       5383.27       472.15 o
   0   4   6      52664.24      50902.77       885.62 o
   1   4   6       8411.95       8156.24       158.20 o
   2   4   6      10485.24      10544.56       224.28 o
   3   4   6       4016.52       3958.53       119.91 o
   4   4   6      20684.03      21036.78       270.30 o
   5   4   6       3014.61       3105.68       139.55 o
   6   4   6       2752.03       2844.01       197.73 o
   7   4   6      11322.58      12017.12       488.47 o
   8   4   6      45678.73      45839.43      1668.83 o
   9   4   6       3710.90       4124.39       336.88 o
  10   4   6      13254.86      13636.85       542.76 o
  11   4   6        957.28        939.65       155.20 o
  12   4   6       5510.70       5905.82       366.12 o
  13   4   6        691.12        398.06       112.35 o
  14   4   6       1185.12        988.50       173.65 o
  15   4   6         12.84        113.53        99.10 o
  16   4   6       6039.62       6157.06       572.75 o
   1   5   6       6076.76       5863.83       157.51 o
   2   5   6         34.54         73.12        43.93 o
   3   5   6      22422.15      21981.18       279.60 o
   4   5   6      10986.60      10585.36       207.29 o
   5   5   6       7745.62       7192.81       221.45 o
   6   5   6        502.17        346.19        87.64 o
   7   5   6       3294.26       3121.68       312.53 o
   8   5   6      10890.70      11502.00       512.14 o
   9   5   6       3460.26       3937.17       294.83 o
  10   5   6       1220.65       1242.34       174.99 o
  11   5   6        465.27        361.79       145.97 o
  12   5   6       8175.32       7786.24       487.83 o
  13   5   6         83.01         86.89       117.85 o
  14   5   6         10.75        167.22       142.43 o
  15   5   6       1778.23       1983.80       396.85 o
  16   5   6       3852.51       4407.46       495.89 o
   0   6   6      11977.25      11621.52       371.20 o
   1   6   6       8948.63       8615.14       238.57 o
   2   6   6        184.55        272.90        44.15 o
   3   6   6        843.67        715.51        75.79 o
   4   6   6        207.91        214.62        56.06 o
   5   6   6        377.78        445.80        54.16 o
   6   6   6       5032.26       5182.91       200.59 o
   7   6   6      10014.96       9981.30       347.49 o
   8   6   6         45.92         50.92        69.11 o
   9   6   6       3931.41       3706.72       280.54 o
  10   6   6       1832.49       2082.73       240.90 o
  11   6   6         10.14        150.16       109.93 o
  12   6   6       5767.45       5817.07       422.50 o
  13   6   6       2535.92       2746.46       356.97 o
  14   6   6         36.61        142.90       135.75 o
  15   6   6          1.41        227.53       209.39 o
  16   6   6        124.36        169.30       364.78 o
   1   7   6       8909.62       8918.38       406.75 o
   2   7   6      55859.44      56608.21       800.79 o
   3   7   6      28951.80      28486.83       407.29 o
   4   7   6         32.72         66.63        39.10 o
   5   7   6       1406.81       1268.23        94.46 o
   6   7   6      23656.16      25217.81       428.94 o
   7   7   6       1586.91       1388.30       125.35 o
   8   7   6        716.03        624.90        95.50 o
   9   7   6        640.06        535.22       116.53 o
  10   7   6       8915.53       9950.29       521.00 o
  11   7   6        317.16        457.32       139.53 o
  12   7   6       2806.69       2232.43       356.75 o
  13   7   6          1.07         97.76       173.69 o
  14   7   6       2495.25       2707.86       562.80 o
  15   7   6        594.97        350.90       496.16 o
   0   8   6      12555.59      10806.60       645.29 o
   1   8   6       5970.01       5572.54       329.75 o
   2   8   6       1428.51       1481.80       179.12 o
   3   8   6       2548.39       2441.40       152.57 o
   4   8   6      19886.18      19709.23       348.23 o
   5   8   6       1644.30       1688.88       110.12 o
   6   8   6       3881.65       4367.97       206.92 o
   7   8   6       7945.47       7737.58       276.79 o
   8   8   6         10.01         56.67        75.30 o
   9   8   6       3569.96       3724.13       247.58 o
  10   8   6       1074.67        892.97       157.97 o
  11   8   6        493.03        318.54       137.79 o
  12   8   6       1824.26       2077.85       304.80 o
  13   8   6        832.81        923.14       316.74 o
  14   8   6      10803.87      10458.46       896.23 o
  15   8   6          3.86       -462.86       462.86 o
   1   9   6       7120.96       7639.81       466.06 o
   2   9   6      33197.39      33315.27       812.83 o
   3   9   6      20127.17      21090.05       652.75 o
   4   9   6        940.59        918.79       103.05 o
   5   9   6       1653.88       1398.92       115.44 o
   6   9   6      10435.96      10064.78       300.72 o
   7   9   6       1226.33       1348.15       160.63 o
   8   9   6        153.83         39.40        78.16 o
   9   9   6        652.44        493.88        93.41 o
  10   9   6       2237.59       2120.18       209.66 o
  11   9   6          6.83       -155.56       155.56 o
  12   9   6        254.23        223.01       117.25 o
  13   9   6        340.95        -56.73       164.68 o
  14   9   6        263.13        396.91       349.76 o
   0  10   6         16.85         65.03       131.39 o
   1  10   6       6335.47       6225.02       360.42 o
   2  10   6         68.45        244.71       104.87 o
   3  10   6       1416.17       1646.31       197.42 o
   4  10   6      10375.70      11451.72       472.77 o
   5  10   6       1708.70       1811.47       130.64 o
   6  10   6       6567.61       6880.28       256.67 o
   7  10   6       5734.91       5938.01       268.36 o
   8  10   6       2476.33       2678.35       196.85 o
   9  10   6       2678.67       2461.76       197.59 o
  10  10   6        100.02        -49.83        81.63 o
  11  10   6         89.97       -109.79       109.79 o
  12  10   6       8544.75       8037.65       616.84 o
  13  10   6       1020.33        783.82       256.05 o
  14  10   6       1247.31        957.02       428.43 o
   1  11   6       7583.67       8222.66       578.36 o
   2  11   6       1877.39       1952.76       212.93 o
   3  11   6      13397.88      13960.52       507.61 o
   4  11   6       6666.51       6250.58       284.68 o
   5  11   6       2692.18       2472.39       156.76 o
   6  11   6       3371.16       3519.32       191.58 o
   7  11   6       1348.72       1365.27       137.91 o
   8  11   6       7718.90       7895.09       345.06 o
   9  11   6       1154.10       1149.82       145.70 o
  10  11   6       2973.38       2556.78       237.21 o
  11  11   6         35.60        115.70        95.88 o
  12  11   6       7150.09       7252.67       513.00 o
  13  11   6        165.63        107.65       343.26 o
   0  12   6      21984.81      23227.19      1018.73 o
   1  12   6       4228.15       4382.66       319.46 o
   2  12   6       6435.50       6890.73       360.14 o
   3  12   6       1404.63       1632.48       189.10 o
   4  12   6       7139.80       7238.05       315.49 o
   5  12   6        710.83        552.50       105.51 o
   6  12   6       2111.00       2053.54       155.40 o
   7  12   6       6647.49       6787.21       306.46 o
   8  12   6      22064.69      22210.88       593.12 o
   9  12   6       1753.80       1699.24       222.66 o
  10  12   6       8973.27       8492.79       424.39 o
  11  12   6        212.18        159.13       105.98 o
  12  12   6       2884.21       2387.49       438.34 o
  13  12   6        444.01        -58.99       256.78 o
   1  13   6       1658.63       1943.81       202.29 o
   2  13   6       1586.79       1691.25       191.87 o
   3  13   6      13443.66      13264.91       514.98 o
   4  13   6       2459.49       2614.12       230.67 o
   5  13   6       2162.64       2309.46       201.24 o
   6  13   6          1.17        -72.18        72.18 o
   7  13   6        774.22        955.16       130.78 o
   8  13   6       3262.00       2981.93       227.94 o
   9  13   6       1030.41        565.73       133.88 o
  10  13   6          0.23        -51.61       114.97 o
  11  13   6         35.11       -156.89       189.56 o
  12  13   6       1233.49       1235.44       538.02 o
   0  14   6      11432.58      11186.31       930.04 o
   1  14   6       2838.17       2855.19       228.27 o
   2  14   6        574.24        940.05       137.26 o
   3  14   6       1390.30       1375.05       171.30 o
   4  14   6         34.03        122.63        95.82 o
   5  14   6        480.96        203.10       116.64 o
   6  14   6       1744.04       1512.28       177.44 o
   7  14   6       5092.45       5294.59       305.70 o
   8  14   6        890.19        662.95       140.51 o
   9  14   6       1747.96       1633.41       210.16 o
  10  14   6       1537.38       1275.77       263.20 o
  11  14   6        152.59         82.43       216.33 o
   1  15   6       2800.78       3188.93       244.27 o
   2  15   6      23357.10      22611.22       639.78 o
   3  15   6       8812.52       9180.24       491.55 o
   4  15   6         39.84        105.32       100.25 o
   5  15   6       1457.86       1126.45       181.50 o
   6  15   6      10699.99       9701.56       498.89 o
   7  15   6        526.02        649.07       140.46 o
   8  15   6        361.90        427.17       141.80 o
   9  15   6        538.16        590.91       204.09 o
  10  15   6       3836.29       4245.67       833.73 o
   0  16   6       3961.34       3406.58       365.53 o
   1  16   6       4395.36       3675.03       281.32 o
   2  16   6        914.21        672.56       131.77 o
   3  16   6         55.63        265.33       112.89 o
   4  16   6       9529.20      10613.09       544.13 o
   5  16   6        675.45        405.88       138.41 o
   6  16   6       2547.80       2532.64       288.54 o
   7  16   6       1706.70       1190.37       290.69 o
   8  16   6          1.77       -161.03       185.24 o
   9  16   6       1904.61       2888.30       693.85 o
   1  17   6       3171.83       3219.77       254.16 o
   2  17   6       5326.79       4788.88       332.28 o
   3  17   6       5801.94       6053.75       419.35 o
   4  17   6        824.51       1075.05       226.77 o
   5  17   6        975.98        844.31       206.05 o
   6  17   6       1559.92        894.55       303.45 o
   7  17   6        325.72         31.94       257.09 o
   0  18   6        390.58         66.73       158.52 o
   1  18   6       1820.52       1631.12       227.65 o
   2  18   6         15.64        -52.00       114.31 o
   3  18   6        833.82        770.41       202.22 o
   4  18   6       6694.31       6356.57       700.79 o
   5  18   6        664.04        769.27       422.89 o
   1  19   6       1383.00        806.40       348.19 o
   1   0   7       1096.86        856.21       124.52 o
   2   0   7      51835.25      53351.91      1022.95 o
   3   0   7       5787.83       6470.46       384.51 o
   4   0   7         97.55        225.00        92.67 o
   5   0   7       2130.58       1809.73       233.16 o
   6   0   7      14404.60      14785.72       934.99 o
   7   0   7        375.26        739.52       333.05 o
   8   0   7       7163.34       7379.60      1014.49 o
   9   0   7       6162.07       7265.07      1032.62 o
  10   0   7      12613.69      13507.89      1427.79 o
  11   0   7       2024.30       3089.63       691.90 o
  12   0   7      10254.26      11298.96      1180.09 o
  13   0   7       1079.69       1460.33       342.55 o
  14   0   7      10610.83      12519.76      1723.80 o
  15   0   7       3250.53       3322.28       518.49 o
   0   1   7       4948.06       4567.27       314.30 o
   1   1   7       1016.41       1008.33        99.85 o
   2   1   7          0.05        129.99        55.38 o
   3   1   7        617.46        581.58        93.85 o
   4   1   7          4.17         29.86        57.86 o
   5   1   7       3689.04       3672.48       312.24 o
   6   1   7       3476.12       3186.90       328.61 o
   7   1   7        507.76        505.83       239.72 o
   8   1   7        526.59       1390.42       328.94 o
   9   1   7       5378.60       4650.37       594.08 o
  10   1   7      17091.45      16992.80      1130.63 o
  11   1   7       3323.53       3290.01       522.98 o
  12   1   7       1172.82        987.80       195.20 o
  13   1   7        109.04        200.61       150.32 o
  14   1   7       7375.18       7709.55       538.39 o
  15   1   7       1180.62       1098.86       209.96 o
   1   2   7       3371.31       3535.93       206.23 o
   2   2   7       1491.82       1588.54       141.49 o
   3   2   7        462.19        305.43        76.66 o
   4   2   7       1860.59       1797.74       166.20 o
   5   2   7       1148.51       1117.45       141.28 o
   6   2   7         85.80        152.87        93.06 o
   7   2   7       6240.01       6536.86       477.68 o
   8   2   7        664.77       1067.13       214.91 o
   9   2   7         78.41        460.24       209.51 o
  10   2   7        862.02       1229.94       329.06 o
  11   2   7        624.49        577.66       274.15 o
  12   2   7        499.26        607.57       189.19 o
  13   2   7       6423.89       6708.44       494.49 o
  14   2   7       6395.38       6744.54       507.01 o
  15   2   7        342.83         94.52       171.67 o
   0   3   7      28473.50      28704.50       856.72 o
   1   3   7       2707.37       2744.82       181.15 o
   2   3   7       2796.05       2982.03       188.33 o
   3   3   7       2144.02       1873.48       165.38 o
   4   3   7      32570.15      33439.36       708.95 o
   5   3   7       6149.60       6001.61       305.70 o
   6   3   7        795.93       1103.43       177.01 o
   7   3   7        214.23        162.67       120.19 o
   8   3   7      26534.60      29578.34      1408.24 o
   9   3   7       2105.37       2187.49       408.16 o
  10   3   7        405.57        131.81       188.83 o
  11   3   7       3384.74       3556.35       416.60 o
  12   3   7       2997.02       3262.70       412.74 o
  13   3   7        134.13        249.28       144.79 o
  14   3   7        742.25        921.43       234.58 o
  15   3   7       1798.84       1418.81       469.67 o
   1   4   7        687.30        474.07        92.85 o
   2   4   7       4394.24       3861.54       230.92 o
   3   4   7       2854.74       3204.25       205.61 o
   4   4   7       6245.70       6496.03       302.52 o
   5   4   7       2216.95       2314.51       196.67 o
   6   4   7      11451.30      11243.82       457.85 o
   7   4   7          1.81        222.55       167.28 o
   8   4   7       2081.88       2742.54       461.59 o
   9   4   7       4972.64       4406.22      1661.17 o
  10   4   7       1660.19       1644.17       298.26 o
  11   4   7       1713.22       1776.45       298.00 o
  12   4   7       2149.10       2688.67       379.97 o
  13   4   7        204.41         76.23       116.13 o
  14   4   7       1189.45       1202.40       764.22 o
  15   4   7       4219.35       6000.84       995.40 o
   0   5   7      15547.53      14835.03       621.18 o
   1   5   7       1239.39       1428.85       155.40 o
   2   5   7        715.00        882.19       123.42 o
   3   5   7        874.27        803.28       107.66 o
   4   5   7      30209.86      30737.49       654.92 o
   5   5   7       3812.20       3827.87       250.76 o
   6   5   7        715.19        628.97       118.85 o
   7   5   7        138.68        173.19       108.19 o
   8   5   7      20047.48      22559.68      1271.32 o
   9   5   7       3966.15       4471.00       829.80 o
  10   5   7        443.89        866.19       227.22 o
  11   5   7       2801.15       2992.44       395.81 o
  12   5   7        689.38        815.43       225.00 o
  13   5   7          2.59         88.44       128.79 o
  14   5   7         67.87        182.47       256.30 o
   1   6   7       4239.89       4305.58       259.92 o
   2   6   7       8038.39       8817.33       373.59 o
   3   6   7         22.48        -66.89       106.39 o
   4   6   7        282.25        380.90       106.44 o
   5   6   7        461.12        566.14       133.43 o
   6   6   7        432.13        425.29       102.47 o
   7   6   7       6937.10       7378.08       407.93 o
   8   6   7       1442.98       1558.43       343.10 o
   9   6   7          0.37        -11.72       113.98 o
  10   6   7       3199.79       3404.44       423.38 o
  11   6   7        633.50        844.51       229.88 o
  12   6   7       2515.21       2031.83       325.06 o
  13   6   7       5650.07       6919.16       786.72 o
   0   7   7       7376.14       7300.73       562.83 o
   1   7   7       1246.96       1523.51       184.85 o
   2   7   7         24.48        -54.44       116.30 o
   3   7   7       1598.95       2059.27       213.39 o
   4   7   7        919.66        925.17       133.09 o
   5   7   7       2244.61       2201.86       223.00 o
   6   7   7       2776.93       2974.33       303.75 o
   7   7   7         12.19         21.66       136.66 o
   8   7   7          1.13        228.99       132.87 o
   9   7   7       3083.75       3745.55       444.68 o
  10   7   7      14965.04      14798.74      1131.50 o
  11   7   7       1725.97       1563.13       346.00 o
  12   7   7       1508.54       1420.13       368.81 o
  13   7   7          0.24        154.47       277.72 o
   1   8   7       1994.13       1755.07       203.35 o
   2   8   7      29047.13      30418.37       818.23 o
   3   8   7       3260.54       3490.96       285.48 o
   4   8   7         64.78        122.50        96.96 o
   5   8   7        928.65       1005.24       166.01 o
   6   8   7      10910.17      11731.26       643.51 o
   7   8   7        143.18       -108.45       131.96 o
   8   8   7       6705.19       6957.07       605.45 o
   9   8   7       5542.83       6263.71       509.09 o
  10   8   7       6618.28       7339.28       889.27 o
  11   8   7       1957.64       2244.30       460.59 o
  12   8   7       5963.69       6284.75       892.78 o
   0   9   7        487.95        461.74       162.61 o
   1   9   7        595.30        701.70       161.95 o
   2   9   7        168.20        145.19        93.22 o
   3   9   7         90.14        115.30        90.87 o
   4   9   7         98.20        206.97       108.35 o
   5   9   7       3956.83       4024.44       342.26 o
   6   9   7       2502.34       2673.22       318.89 o
   7   9   7        256.72        419.90       143.90 o
   8   9   7       1423.60       1571.96       286.79 o
   9   9   7       2995.63       2986.84       436.79 o
  10   9   7      10815.19      12271.54      2096.87 o
  11   9   7       3637.56       3578.27       582.08 o
   1  10   7       2919.72       3312.98       281.96 o
   2  10   7         28.38        156.59       104.10 o
   3  10   7        845.76        900.25       246.03 o
   4  10   7       1004.22        849.13       199.79 o
   5  10   7        629.83        816.24       144.91 o
   6  10   7       2073.26       1903.89       219.50 o
   7  10   7       3267.99       3115.80       362.04 o
   8  10   7          0.26        225.70       152.09 o
   9  10   7         10.26        -48.13       159.35 o
  10  10   7         44.48        -41.83       145.20 o
   0  11   7      13813.50      13136.56       806.75 o
   1  11   7        740.85        911.46       172.77 o
   2  11   7        805.16        892.19       161.97 o
   3  11   7        668.33        704.24       151.44 o
   4  11   7      25361.71      26896.97       752.49 o
   5  11   7       2211.58       2319.94       231.30 o
   6  11   7       1703.42       2098.24       227.88 o
   7  11   7          8.26         78.32       133.02 o
   8  11   7      17619.79      19755.07      1067.87 o
   9  11   7       1985.96       1935.53       349.70 o
   1  12   7        152.62         64.26       107.51 o
   2  12   7       2714.05       2348.48       254.16 o
   3  12   7       2589.11       2342.76       249.26 o
   4  12   7       3645.29       3879.05       294.15 o
   5  12   7       1929.95       1890.42       213.74 o
   6  12   7       6381.49       6742.82       467.74 o
   7  12   7         19.87         26.65       122.67 o
   8  12   7       1156.36       1165.74       276.19 o
   0  13   7       3727.66       2873.38       444.57 o
   1  13   7        787.98        714.17       226.69 o
   2  13   7        583.60        436.46       127.62 o
   3  13   7       1140.51       1022.58       167.88 o
   4  13   7       6571.58       6795.77       398.89 o
   5  13   7       1432.62       1665.22       205.53 o
   6  13   7          0.61        -23.23       118.93 o
   7  13   7         49.18        152.02       137.44 o
   1  14   7        729.79        946.79       141.36 o
   2  14   7       6277.58       6601.06       423.75 o
   3  14   7         30.35         15.21       107.27 o
   4  14   7        277.40        323.00       106.97 o
   5  14   7        442.21        309.97       128.50 o
   6  14   7       1570.19       1713.55       252.05 o
   0  15   7       4747.81       4936.69       453.66 o
   1  15   7        384.33        360.07       100.11 o
   2  15   7         30.79        109.36       107.71 o
   3  15   7        356.44        430.67       113.93 o
   4  15   7        923.27        550.64       124.76 o
   5  15   7       1248.95       1472.31       271.93 o
   1  16   7        183.65        307.98       141.53 o
   2  16   7      11600.25      10767.21       716.19 o
   3  16   7        725.46        477.22       220.27 o
   4  16   7         67.20        114.78       245.42 o
   0  17   7          4.34         52.05       124.31 o
   1  17   7         99.98        141.00       289.20 o
   2  17   7         51.96       -114.82       207.59 o
   3  17   7         22.81       -400.96       414.85 o
   0   0   8      20050.04      19192.78      1118.15 o
   1   0   8       1318.69       1630.10       199.29 o
   2   0   8          7.19         45.82       107.60 o
   3   0   8        647.80       1164.46       221.68 o
   4   0   8        653.27        806.63       257.77 o
   5   0   8       1857.27       2681.84       430.12 o
   6   0   8        172.18        -19.52       216.65 o
   7   0   8        222.28        865.76       274.76 o
   8   0   8        755.71        955.87       400.24 o
   9   0   8       1537.11       2671.09       701.69 o
  10   0   8      15620.29      19239.60      1834.21 o
  11   0   8        956.51        969.25       456.42 o
  12   0   8         12.80         73.91       186.89 o
  13   0   8         78.78       -131.69       187.18 o
   1   1   8        532.39        507.58        94.89 o
   2   1   8      36042.92      36843.20       741.57 o
   3   1   8       1911.31       1914.24       187.40 o
   4   1   8       1830.16       1919.79       196.82 o
   5   1   8          4.51        -31.13       122.12 o
   6   1   8       7423.63       7545.19       498.27 o
   7   1   8       1884.57       2252.74       281.58 o
   8   1   8        572.35        819.67       232.80 o
   9   1   8       1574.48       2011.27       442.51 o
  10   1   8       2707.21       2403.60       502.17 o
  11   1   8          0.51        -19.05       221.60 o
  12   1   8       2524.61       1958.46       338.47 o
  13   1   8       2362.78       1908.37       293.50 o
   0   2   8         17.69       -118.28       118.28 o
   1   2   8       2262.84       2414.73       182.97 o
   2   2   8       4750.73       5306.26       267.92 o
   3   2   8        880.36       1079.45       159.40 o
   4   2   8         33.02        106.33        99.43 o
   5   2   8       3668.08       3942.33       363.71 o
   6   2   8          3.12        326.77       185.20 o
   7   2   8         65.03        118.71       113.69 o
   8   2   8      12490.29      13592.16       803.89 o
   9   2   8       1210.39       2429.21      1048.74 o
  10   2   8          3.20        584.02       322.04 o
  11   2   8       1874.48       1634.07       416.57 o
  12   2   8         53.15        375.41       186.48 o
  13   2   8        147.06         75.91       142.79 o
   1   3   8        547.93        181.58        83.33 o
   2   3   8         42.90         30.72       105.26 o
   3   3   8        941.99        859.23       123.63 o
   4   3   8       8194.32       8952.49       395.29 o
   5   3   8         55.95        151.28       123.99 o
   6   3   8       5563.36       5998.08       446.46 o
   7   3   8       1753.11       1887.43       266.59 o
   8   3   8       4658.38       5414.90       503.71 o
   9   3   8       2043.56       2160.69       429.23 o
  10   3   8       1224.44       1302.09       339.58 o
  11   3   8        238.68        109.40       169.83 o
  12   3   8       1675.57       1547.26       308.51 o
  13   3   8       1515.73       2159.95       951.64 o
   0   4   8       3529.04       3987.40       350.43 o
   1   4   8        846.58        785.05       112.55 o
   2   4   8        330.34        340.35        94.16 o
   3   4   8         66.68        185.38       104.65 o
   4   4   8      32219.62      35107.46       788.45 o
   5   4   8       3125.93       3408.56       251.07 o
   6   4   8      11910.05      12699.52       555.94 o
   7   4   8        351.45        479.92       162.73 o
   8   4   8      14547.87      15654.40      1137.61 o
   9   4   8       1772.07       1553.68       369.87 o
  10   4   8          1.49       -140.40       293.96 o
  11   4   8       2011.70       2560.65       390.01 o
  12   4   8       7616.86       8520.72       839.85 o
  13   4   8          5.16         12.49       174.90 o
   1   5   8        196.34        227.98        90.74 o
   2   5   8        726.03        727.94       120.95 o
   3   5   8       1216.03       1502.56       175.38 o
   4   5   8       8495.85       8962.39       381.23 o
   5   5   8        213.90        242.10        97.02 o
   6   5   8       1034.24       1041.83       168.35 o
   7   5   8       2212.10       2264.64       317.34 o
   8   5   8       2280.38       2128.54       782.55 o
   9   5   8       2440.83       3082.60       627.42 o
  10   5   8        740.05        583.58       192.46 o
  11   5   8        206.47         59.02       145.65 o
  12   5   8       1077.56       1524.51       529.31 o
   0   6   8          2.13         10.73       143.04 o
   1   6   8       1293.42       1353.62       159.93 o
   2   6   8       5956.97       5839.16       375.63 o
   3   6   8        502.55        600.82       138.02 o
   4   6   8        754.98        811.06       158.05 o
   5   6   8       1984.10       2146.04       252.91 o
   6   6   8        224.51        301.80       102.31 o
   7   6   8        281.14        358.57       154.39 o
   8   6   8       6843.38       6553.21       744.13 o
   9   6   8       1093.64       1061.03       336.12 o
  10   6   8        357.93        241.45       242.99 o
  11   6   8       1655.25       2386.18       634.52 o
   1   7   8        368.21        672.35       144.20 o
   2   7   8      32385.73      33851.32       906.17 o
   3   7   8       1528.25       1758.76       220.44 o
   4   7   8        940.95       1113.55       175.62 o
   5   7   8         52.82        250.37       134.37 o
   6   7   8       6145.66       6713.30       471.76 o
   7   7   8       1232.97       1421.77       225.49 o
   8   7   8        428.11        468.04       182.90 o
   9   7   8        938.38        799.36       318.94 o
  10   7   8       3390.04       3689.79       551.92 o
   0   8   8      26126.31      27182.88      1883.39 o
   1   8   8       1239.13        880.86       162.48 o
   2   8   8        556.99        728.84       186.48 o
   3   8   8        771.25        664.38       135.82 o
   4   8   8        583.99        650.58       149.54 o
   5   8   8       1547.70       1827.68       222.27 o
   6   8   8         88.18         33.71       112.86 o
   7   8   8         42.32        133.75       163.45 o
   8   8   8        761.06        927.01       216.74 o
   9   8   8        882.76        603.79       262.62 o
   1   9   8        551.54        688.35       139.36 o
   2   9   8      15444.02      15073.51       629.63 o
   3   9   8        946.50       1035.78       178.68 o
   4   9   8       1603.42       1661.41       218.92 o
   5   9   8          1.51        145.46       112.41 o
   6   9   8       1796.63       1403.97       222.54 o
   7   9   8       1412.20       1505.13       237.61 o
   8   9   8         32.17       -117.71       130.88 o
   9   9   8       1131.94       1172.34       449.10 o
   0  10   8       2326.64       2172.44       352.75 o
   1  10   8       1156.74       1120.32       189.92 o
   2  10   8       5115.87       5512.98       390.28 o
   3  10   8        271.99        226.88       113.31 o
   4  10   8       1103.06       1462.88       211.78 o
   5  10   8       2858.64       2937.72       292.59 o
   6  10   8        428.33        429.69       148.45 o
   7  10   8         20.04        260.26       132.36 o
   8  10   8      12388.82      13513.19      1444.53 o
   9  10   8        953.74       1631.46       544.96 o
   1  11   8        348.85        250.56       112.69 o
   2  11   8        110.09         41.22       105.07 o
   3  11   8        575.72        388.07       162.85 o
   4  11   8       5207.65       5721.11       407.25 o
   5  11   8          1.15         62.77        85.87 o
   6  11   8       2682.96       3260.10       361.21 o
   7  11   8        868.52        314.57       302.82 o
   8  11   8       1040.37       1082.29       469.59 o
   9  11   8        970.15       1551.87       549.51 o
   0  12   8       1779.95       1924.90       344.03 o
   1  12   8        451.67        211.39       116.34 o
   2  12   8        299.23        353.40       121.81 o
   3  12   8        134.64        358.65       131.26 o
   4  12   8      14871.68      15234.58       617.72 o
   5  12   8       1132.03       1377.82       292.41 o
   6  12   8       5726.45       6071.16      1044.09 o
   7  12   8        190.28        299.58       327.30 o
   8  12   8       6983.23       8496.91      1220.09 o
   1  13   8         11.09        -21.24       119.77 o
   2  13   8       1281.61       1665.49       258.60 o
   3  13   8        617.49        348.46       244.37 o
   4  13   8       3559.03       3749.57       476.32 o
   5  13   8        212.48         47.38       175.99 o
   6  13   8        726.90        424.32       367.03 o
   7  13   8       1240.67        770.79       429.10 o
   0  14   8       1592.86       2163.60       448.31 o
   1  14   8        328.57        443.46       177.82 o
   2  14   8       1597.66       1295.99       468.35 o
   3  14   8        112.58        117.21       160.92 o
   4  14   8       1401.95        851.80       436.35 o
   1  15   8        132.20        267.86       220.96 o
   2  15   8      14420.52      13478.32      1069.09 o
   1   0   9       3363.24       3688.71       431.76 o
   2   0   9      17667.94      18652.96       944.44 o
   3   0   9       3218.16       3813.43       435.33 o
   4   0   9        309.26        429.82       200.50 o
   5   0   9       5487.87       5759.25       662.50 o
   6   0   9       7664.18       8751.49       812.13 o
   7   0   9       3088.33       3463.57       532.09 o
   8   0   9       2135.73       2115.73       482.38 o
   9   0   9         57.17         61.79       164.30 o
  10   0   9       5015.69       5616.47       757.02 o
   0   1   9       2869.63       3196.37       406.42 o
   1   1   9       3804.69       3894.90       288.95 o
   2   1   9         97.57        118.60       120.85 o
   3   1   9        492.82        449.24       138.66 o
   4   1   9        525.34        593.89       192.61 o
   5   1   9       1513.41       1201.96       229.58 o
   6   1   9       1056.97       1175.68       254.74 o
   7   1   9       4108.72       4717.78       435.84 o
   8   1   9         35.57        141.78       124.97 o
   9   1   9        366.46        521.48       144.35 o
  10   1   9       3790.37       3842.14       594.40 o
   1   2   9       1204.75       1399.95       173.11 o
   2   2   9        375.88        348.19       121.72 o
   3   2   9      15801.61      17541.10       719.93 o
   4   2   9        582.01        732.05       153.87 o
   5   2   9          1.44       -131.92       131.92 o
   6   2   9         44.51       -125.18       189.70 o
   7   2   9         10.44         92.48       129.42 o
   8   2   9         11.18        415.12       212.73 o
   9   2   9       2554.96       2227.55       372.84 o
  10   2   9        103.85        247.77       355.59 o
   0   3   9      12798.35      13148.42       665.38 o
   1   3   9       3048.50       3045.59       231.86 o
   2   3   9        762.18        706.50       168.46 o
   3   3   9        511.04        388.72       154.44 o
   4   3   9       9747.33       9821.94       542.54 o
   5   3   9        986.57        747.19       332.02 o
   6   3   9        366.02        481.27       189.44 o
   7   3   9       3268.54       3180.68       438.14 o
   8   3   9       7430.48       8063.50       700.10 o
   9   3   9        747.58        496.10       264.21 o
  10   3   9         41.17       -112.60       233.33 o
   1   4   9       7373.80       7906.32       399.51 o
   2   4   9       2126.85       2266.98       243.09 o
   3   4   9       3148.48       3648.46       342.91 o
   4   4   9       1544.18       2045.60       431.39 o
   5   4   9       3005.13       2645.09       349.66 o
   6   4   9       3635.64       3279.95       438.63 o
   7   4   9       2409.17       2895.71       414.20 o
   8   4   9       2261.86       2349.25       394.93 o
   9   4   9          9.42        -43.51       152.98 o
  10   4   9        932.65       1055.40       471.90 o
   0   5   9       4922.80       5167.54       513.67 o
   1   5   9       4012.90       4294.88       339.13 o
   2   5   9         69.57        208.09       110.41 o
   3   5   9        197.69        180.74       100.16 o
   4   5   9       8127.20       9182.19       611.56 o
   5   5   9       1547.62       1844.65       297.26 o
   6   5   9        419.12        302.72       185.12 o
   7   5   9       2335.45       2538.42       392.32 o
   8   5   9       5235.58       5799.42       720.37 o
   9   5   9        797.00       1413.50       390.48 o
  10   5   9         26.35        232.21       268.97 o
   1   6   9        318.22        321.97       122.69 o
   2   6   9       2179.83       2269.47       402.11 o
   3   6   9      14306.22      16197.92       653.99 o
   4   6   9         39.94        240.34       138.69 o
   5   6   9          1.68        106.41       360.24 o
   6   6   9        579.96        673.42       253.86 o
   7   6   9         19.17        -57.01       248.38 o
   8   6   9        128.70        552.67       272.11 o
   9   6   9       1984.71       2942.40       737.58 o
   0   7   9       3394.42       3348.99       448.78 o
   1   7   9       2899.14       3305.36       304.55 o
   2   7   9         17.48         44.43       103.33 o
   3   7   9        338.79        257.33       130.02 o
   4   7   9       1372.49        935.98       195.13 o
   5   7   9        891.04        632.42       188.90 o
   6   7   9        821.60        963.53       292.79 o
   7   7   9       3481.04       4319.47       854.68 o
   1   8   9       4858.37       5977.34       415.63 o
   2   8   9      10993.26      11216.83       564.95 o
   3   8   9       2366.28       3097.08       405.61 o
   4   8   9         15.69         -7.27       131.99 o
   5   8   9       3102.28       2818.49       391.47 o
   6   8   9       6235.47       7774.38      1193.83 o
   0   9   9        313.63        383.62       247.99 o
   1   9   9       2044.74       2443.17       278.46 o
   2   9   9          0.26        133.48       119.87 o
   3   9   9        759.28        624.71       170.29 o
   4   9   9         95.77        217.01       236.88 o
   5   9   9        949.69        801.15       330.15 o
   1  10   9        143.34         98.19       134.43 o
   2  10   9          4.15        420.86       199.00 o
   3  10   9       8939.17       9760.85       762.33 o
   4  10   9        283.07        152.98       166.66 o
   5  10   9        176.77       -219.05       323.21 o
   6  10   9        425.10        496.23       315.19 o
   0  11   9       6758.59       7192.65       827.13 o
   1  11   9       2294.77       2584.67       398.31 o
   2  11   9        178.38       -324.28       338.47 o
   3  11   9        102.05        410.30       235.23 o
   4  11   9       8439.28       8535.74       883.00 o
   2  12   9       1771.51        776.38       449.35 o
   0   0  10        213.62        549.25       373.15 o
   1   0  10        458.96        435.03       195.17 o
   2   0  10        147.84       -145.73       169.88 o
   3   0  10       1167.05       1031.43       454.18 o
   4   0  10       7418.17       6960.12      1028.07 o
   5   0  10       2125.46       2438.82       645.08 o
   6   0  10       4026.31       4015.88       804.63 o
   1   1  10         33.08         91.48       127.39 o
   2   1  10       3479.62       3303.00       325.44 o
   3   1  10          8.76        -22.98       172.33 o
   4   1  10        536.83       1482.31       545.65 o
   5   1  10        116.00       -263.11       298.86 o
   6   1  10       4002.75       3844.04       791.80 o
   7   1  10        427.33        424.57       315.17 o
   0   2  10          5.63         -1.99       149.77 o
   1   2  10        829.96        495.81       190.29 o
   2   2  10       1520.83       1505.85       352.32 o
   3   2  10       1718.91       2180.32       749.41 o
   4   2  10       1889.79        970.07       403.09 o
   5   2  10       2183.77       3902.25       801.90 o
   6   2  10        226.38         -9.74       264.20 o
   1   3  10          0.56         -3.80       253.44 o
   2   3  10       1920.56       2489.80       465.46 o
   3   3  10         74.92        394.42       387.23 o
   4   3  10         57.21         37.69       157.25 o
   5   3  10          2.94       2197.65       704.99 o
   6   3  10        511.18       1075.78       533.04 o
   0   4  10      14560.02      16589.46      1678.98 o
   1   4  10        103.87        138.13       236.35 o
   2   4  10        502.72        901.60       282.39 o
   3   4  10        429.72        438.44       237.78 o
   4   4  10       3391.34       3294.57       776.52 o
   5   4  10       1653.98       2062.52       630.99 o
   1   5  10         84.92        193.19       211.29 o
   2   5  10       1841.75       2038.85       432.74 o
   3   5  10          0.00        -96.21       177.29 o
   1   6  10        426.24        181.93       229.04 o
   2   6  10        928.05       1604.85       538.29 o
   3   6  10        737.31       1054.00       453.89 o
   4   6  10         97.20       -201.07       342.98 o
   1   7  10         16.67       -200.26       339.67 o
   2   7  10       5105.62       4310.90       876.39 o
   3   7  10         84.06        -91.06       224.59 o
                                                
