# Supplementary material for: Crystal structures of the complexes containing macrocyclic cations [M(cyclam)]2+ (M = Ni, Zn) and tetra­iodido­cadmate(2–) anion
Source: Acta Crystallogr E Crystallogr Commun. 2023 Aug 23;79(Pt 9):821–6. doi: 10.1107/S2056989023007004 (PMC10483555; doi:10.1107/S2056989023007004)
Supplement: Supplementary file 3 [file e-79-00821-IIsup3.hkl]

#
# h,k,l, Fc-squared, Fo-squared, sigma(Fo-squared), status flag
#
data_II
_shelx_title ' shi_6071_yala_autored_a.res in Pnma'
_shelx_refln_list_code          4
_shelx_F_calc_maximum      692.63
_exptl_crystal_F_000      1608.00
_reflns_d_resolution_high  0.7506

loop_
 _space_group_symop_operation_xyz
 'x, y, z'
 '-x+1/2, -y, z+1/2'
 '-x, y+1/2, -z'
 'x+1/2, -y+1/2, -z+1/2'
 '-x, -y, -z'
 'x-1/2, y, -z-1/2'
 'x, -y-1/2, z'
 '-x-1/2, y-1/2, z-1/2'

_cell_length_a    15.6013
_cell_length_b    17.2644
_cell_length_c     8.1099
_cell_angle_alpha  90.000
_cell_angle_beta   90.000
_cell_angle_gamma  90.000

_shelx_F_squared_multiplier     1.000

loop_
 _refln_index_h
 _refln_index_k
 _refln_index_l
 _refln_F_squared_calc
 _refln_F_squared_meas
 _refln_F_squared_sigma
 _refln_observed_status
   4   0   0     363305.31     341438.19      1651.71 o
   6   0   0      45379.35      48812.36       762.63 o
   8   0   0      34157.20      33817.15       742.45 o
  10   0   0      13979.14      13391.33       600.29 o
  12   0   0       1276.76       1295.38       208.10 o
  14   0   0       3876.32       4138.21       404.84 o
  16   0   0       1349.88       1137.63       237.01 o
  18   0   0        243.47        546.16       189.05 o
  20   0   0       5593.06       5568.58       606.96 o
   2   1   0      79946.95      84891.15       659.82 o
   4   1   0      11288.65      11812.20       212.59 o
   6   1   0       1847.62       2113.03       145.37 o
   8   1   0       9624.50      10053.99       427.36 o
  10   1   0      10382.57      10282.35       334.08 o
  12   1   0      41647.65      41052.88       827.49 o
  14   1   0        915.74        837.16       149.95 o
  16   1   0       8592.35       8327.56       448.14 o
  18   1   0        122.93        114.25        87.96 o
  20   1   0       1168.28       1151.49       272.05 o
   0   2   0      55459.86      58795.65       287.91 o
   2   2   0     148751.80     154191.44       744.87 o
   4   2   0      90723.48      94580.24       860.09 o
   6   2   0      53805.05      56448.96       429.47 o
   8   2   0      10991.66      12497.07       797.28 o
  10   2   0      27853.59      28397.87       688.73 o
  12   2   0        189.74        301.49       101.70 o
  14   2   0       1874.62       1798.63       193.45 o
  16   2   0         15.71         45.52        60.95 o
  18   2   0       4825.72       4605.03       387.51 o
  20   2   0        400.54        818.66       240.00 o
   2   3   0       6514.89       6465.56       168.18 o
   4   3   0     121942.96     124790.66       553.33 o
   6   3   0      82688.86      83144.38       619.17 o
   8   3   0      22858.88      21904.92       220.48 o
  10   3   0      54980.00      54950.48      1545.20 o
  12   3   0        762.09        868.87        93.30 o
  14   3   0         85.39        138.58        61.10 o
  16   3   0         79.68         11.44        61.97 o
  18   3   0         89.72         89.82        74.98 o
  20   3   0         20.42        112.84       117.85 o
   0   4   0      48047.53      52603.29       403.25 o
   2   4   0      58491.17      61504.40       797.48 o
   4   4   0       8846.56       8990.09       207.66 o
   6   4   0     293124.91     295142.12      2733.69 o
   8   4   0      10240.90      10662.16       168.71 o
  10   4   0      48817.52      49049.84      1266.87 o
  12   4   0       7710.89       8074.51       264.39 o
  14   4   0      35055.69      34098.22       832.61 o
  16   4   0       1568.90       1449.17       184.15 o
  18   4   0       8478.72       8088.39       572.28 o
  20   4   0         48.04        -84.67       112.57 o
   2   5   0       4112.46       4490.52       104.99 o
   4   5   0      47383.43      47580.32      1545.72 o
   6   5   0      83386.23      83874.27       530.36 o
   8   5   0      22653.58      22325.57       322.16 o
  10   5   0      19416.46      19804.54       241.17 o
  12   5   0       1406.12       1415.93       153.82 o
  14   5   0        555.60        492.43       114.78 o
  16   5   0        175.08        123.49        73.08 o
  18   5   0       1293.73       1177.52       190.04 o
  20   5   0         17.04        201.85       130.37 o
   0   6   0     243926.95     251421.23      2016.55 o
   2   6   0      47304.00      48857.14       395.05 o
   4   6   0     102761.20     104950.46      1299.16 o
   6   6   0      38571.75      39121.49       415.84 o
   8   6   0       1537.33       1805.60        96.03 o
  10   6   0      13296.10      13571.43       202.71 o
  12   6   0       1826.34       1782.21       114.84 o
  14   6   0        214.25        220.49        65.92 o
  16   6   0        143.56        105.36        65.25 o
  18   6   0       1518.22       1186.69       184.91 o
  20   6   0        393.69        624.42       187.38 o
   2   7   0      91332.78      89909.18       656.06 o
   4   7   0      10376.29      11177.84       197.12 o
   6   7   0       3843.64       3642.97       200.83 o
   8   7   0      18564.57      18394.54       292.89 o
  10   7   0       7619.82       7543.83       198.97 o
  12   7   0      27251.45      27860.78       389.90 o
  14   7   0         57.47         41.54        48.25 o
  16   7   0      13084.56      12973.40       600.35 o
  18   7   0        565.57        658.58       149.81 o
   0   8   0     479740.31     486514.50      2306.82 o
   2   8   0       4760.34       5477.82       126.16 o
   4   8   0     128259.96     127183.80      1192.27 o
   6   8   0      19899.34      20450.64       284.12 o
   8   8   0      11236.71      11263.26       236.53 o
  10   8   0       5515.73       5440.36       176.20 o
  12   8   0       1263.23       1265.09        88.71 o
  14   8   0        542.23        603.97       116.17 o
  16   8   0        126.42        167.17       207.47 o
  18   8   0         51.91         70.56       100.78 o
   2   9   0      41142.30      41521.25       249.52 o
   4   9   0       4387.40       4183.56       223.08 o
   6   9   0       4355.58       4276.43       127.06 o
   8   9   0       1676.86       1639.02        93.49 o
  10   9   0       8546.66       8727.44       230.01 o
  12   9   0      21387.29      21571.10       379.06 o
  14   9   0       2779.31       2763.80       236.07 o
  16   9   0       2195.70       2136.73       356.52 o
   0  10   0      43919.89      44161.91       740.47 o
   2  10   0      31847.89      31991.15       361.94 o
   4  10   0      17845.08      18092.35       475.39 o
   6  10   0      28060.07      27730.24       446.38 o
   8  10   0       6765.56       6308.06       256.21 o
  10  10   0       8889.99       9001.76       239.80 o
  12  10   0        292.14        254.91        44.60 o
  14  10   0       1411.84       1434.90       284.72 o
  16  10   0        127.30         94.88        89.84 o
   2  11   0      17305.37      16713.30       303.98 o
   4  11   0      47496.15      45592.17       789.24 o
   6  11   0      50864.96      50194.81       623.44 o
   8  11   0      21755.13      21680.22       464.29 o
  10  11   0      25889.98      26603.37       568.07 o
  12  11   0       3791.11       4068.57       336.16 o
  14  11   0         13.36         40.54        75.64 o
  16  11   0        158.12         -7.88        86.12 o
   0  12   0      16223.42      15538.58       551.92 o
   2  12   0      16706.63      16501.71       267.14 o
   4  12   0        930.48        868.15        60.70 o
   6  12   0      84614.45      82913.70       963.43 o
   8  12   0       5290.16       5373.36       231.98 o
  10  12   0      22390.68      22573.12       509.85 o
  12  12   0        999.32       1069.81       113.77 o
  14  12   0       8932.99       8976.05       702.51 o
  16  12   0        616.64        500.93       198.73 o
   2  13   0        207.85        238.10        58.08 o
   4  13   0      13253.84      13079.59       175.71 o
   6  13   0       8655.66       8299.53       272.53 o
   8  13   0       1556.07       1773.60       134.19 o
  10  13   0       2733.08       2681.69       168.99 o
  12  13   0       3055.29       2714.52       188.64 o
  14  13   0          2.80        111.14        98.43 o
  16  13   0          0.91       -166.73       167.50 o
   0  14   0      67338.41      65608.24      1584.49 o
   2  14   0       9497.66       9059.25       236.30 o
   4  14   0      28861.85      28366.94       486.70 o
   6  14   0       9512.45       9156.73       294.16 o
   8  14   0         14.87         25.86        40.55 o
  10  14   0        776.51        695.55       110.32 o
  12  14   0        183.28        139.66        38.05 o
  14  14   0         64.98        265.28       142.67 o
   2  15   0      32562.80      31089.41      1148.96 o
   4  15   0       2138.49       2085.33       136.74 o
   6  15   0       2082.67       2315.98       152.46 o
   8  15   0       4505.73       4455.24       223.04 o
  10  15   0       2105.68       1867.61       150.11 o
  12  15   0       7693.66       8110.61       384.81 o
  14  15   0         30.99          4.30       119.67 o
   0  16   0      72575.17      72462.12      1804.57 o
   2  16   0       1695.00       1747.72       202.60 o
   4  16   0      25154.12      24027.30       710.07 o
   6  16   0       1592.41       1396.19       173.11 o
   8  16   0        813.01        763.03       120.88 o
  10  16   0       1697.04       1495.47       139.81 o
  12  16   0         48.21          3.88        49.08 o
  14  16   0        884.99       1044.59       208.57 o
   2  17   0       4247.13       4342.90       329.75 o
   4  17   0       1160.87        924.97       153.53 o
   6  17   0       4179.34       4387.18       223.29 o
   8  17   0        107.80        179.60        67.57 o
  10  17   0       2255.43       2362.01       178.58 o
  12  17   0       3589.18       3375.56       309.69 o
  14  17   0       1063.19        853.35       191.02 o
   0  18   0       6490.90       5500.47       546.68 o
   2  18   0       3837.62       3688.33       348.35 o
   4  18   0         95.71         27.96        61.60 o
   6  18   0      10983.38      11148.49       464.67 o
   8  18   0       2587.01       2696.08       235.28 o
  10  18   0       2270.50       2341.20       181.40 o
  12  18   0        886.08        793.58       170.67 o
   2  19   0       2567.51       2970.49       292.77 o
   4  19   0       9636.59       9336.04       685.68 o
   6  19   0       5826.75       6371.05       434.84 o
   8  19   0       2162.72       2897.15       250.76 o
  10  19   0       5486.87       5517.14       425.35 o
   0  20   0       1196.65        981.04       240.90 o
   2  20   0       4641.56       4370.50       366.71 o
   4  20   0         54.70        136.32        87.52 o
   6  20   0       9009.03       9110.30       532.15 o
   8  20   0       1532.06       1330.25       175.85 o
  10  20   0       3593.37       3251.77       324.12 o
   2  21   0        426.15        496.43       237.09 o
   4  21   0       2560.92       2756.01       307.89 o
   6  21   0        871.74        992.39       186.71 o
   1   0   1      53211.58      51591.51       441.61 o
   3   0   1       3160.61       3391.29        73.88 o
   4   0   1      61683.43      65344.75       426.42 o
   5   0   1      30943.72      32003.71       400.76 o
   6   0   1         25.91         90.58        23.35 o
   7   0   1         22.99         81.62        27.53 o
   8   0   1     152384.84     153685.84      1094.82 o
   9   0   1       3847.39       4298.00       149.34 o
  10   0   1        783.35        946.73       176.42 o
  11   0   1      26079.39      24938.43       881.43 o
  12   0   1      93133.62      91826.08      1787.75 o
  13   0   1       2550.69       2626.62       322.23 o
  14   0   1       4727.22       4804.45       446.79 o
  15   0   1         38.12         55.56        60.83 o
  16   0   1      15667.12      15349.32       611.30 o
  17   0   1       1993.06       1885.69       330.13 o
  18   0   1        666.10        745.53       155.30 o
  19   0   1        110.73        169.44        89.45 o
  20   0   1        668.67        782.31       168.60 o
   0   1   1      59634.83      58213.33       644.97 o
   1   1   1      35722.88      37039.42       252.60 o
   2   1   1        230.05        239.46        17.55 o
   3   1   1         38.83         82.22        10.92 o
   4   1   1      47622.39      47845.55       222.50 o
   5   1   1       8679.85       8799.93       103.92 o
   6   1   1      17267.85      16667.52       167.41 o
   7   1   1       8101.23       8625.62        94.40 o
   8   1   1      12122.54      12308.21       164.15 o
   9   1   1        318.28        380.19        38.03 o
  10   1   1      29633.64      29318.45       457.28 o
  11   1   1       1095.32       1328.89       330.91 o
  12   1   1       7656.22       7609.94       363.22 o
  13   1   1         57.51        164.15        77.74 o
  14   1   1       2782.23       2662.05       238.27 o
  15   1   1        515.82        531.81        81.07 o
  16   1   1       2583.21       2268.56       169.61 o
  17   1   1       2105.40       2223.87       175.11 o
  18   1   1        615.74        826.72       115.70 o
  19   1   1        527.56        478.67        95.61 o
  20   1   1        297.09        431.21       169.64 o
   1   2   1      18609.20      19370.15       126.27 o
   2   2   1      37958.53      39442.79       236.62 o
   3   2   1      14310.05      14275.55       128.46 o
   4   2   1      10529.32      11654.64       112.94 o
   5   2   1       1988.97       2118.52        53.46 o
   6   2   1      43933.31      44059.56       247.99 o
   7   2   1      36686.89      37982.97       300.65 o
   8   2   1      37131.85      38517.14       265.68 o
   9   2   1       7504.13       7297.36       120.33 o
  10   2   1       3082.46       3024.17       130.20 o
  11   2   1       3425.67       3404.35       175.96 o
  12   2   1      24466.12      24745.47       653.92 o
  13   2   1       8236.43       8724.44       409.78 o
  14   2   1       2912.32       2996.22       369.49 o
  15   2   1        239.00        219.39        54.68 o
  16   2   1       1622.01       1582.41       144.17 o
  17   2   1        123.11        136.52        55.41 o
  18   2   1       1532.12       1428.56       144.41 o
  19   2   1        688.80        573.89        94.07 o
  20   2   1        136.49        -97.31        97.31 o
   0   3   1      12948.51      13175.94       163.34 o
   1   3   1      57057.88      58062.31       189.15 o
   2   3   1        366.56        395.89        20.40 o
   3   3   1        506.19        586.03        26.70 o
   4   3   1      54037.29      54430.74       248.94 o
   5   3   1      28003.70      28574.07       200.18 o
   6   3   1      17296.88      17573.45       174.97 o
   7   3   1       5201.37       5094.82       113.49 o
   8   3   1      11785.30      12009.59       202.25 o
   9   3   1       1938.72       2010.87        69.00 o
  10   3   1       9757.02      10067.83       174.05 o
  11   3   1        217.21        228.77        17.41 o
  12   3   1       4218.61       4219.37       262.60 o
  13   3   1        366.09        323.17        89.05 o
  14   3   1       7628.17       8277.11       416.36 o
  15   3   1        439.49        391.28        68.34 o
  16   3   1       4647.29       4764.16       242.34 o
  17   3   1        945.83        871.35       115.35 o
  18   3   1      10279.19      10275.38       384.61 o
  19   3   1        885.22        966.68       125.02 o
  20   3   1        601.40        445.61       129.79 o
   1   4   1       1525.34       1730.60        35.16 o
   2   4   1     437936.44     439785.22      2784.32 o
   3   4   1       5028.85       5364.52        82.42 o
   4   4   1       3854.56       3665.59        62.28 o
   5   4   1      64526.43      65790.75       379.84 o
   6   4   1     168095.00     169911.39      1130.69 o
   7   4   1        805.79        950.53        60.52 o
   8   4   1        134.72        282.12        49.07 o
   9   4   1         16.64         51.45        22.98 o
  10   4   1      10056.84      10118.04       223.27 o
  11   4   1      15120.59      15574.03       163.62 o
  12   4   1        401.82        432.50        27.05 o
  13   4   1        549.78        550.72       155.49 o
  14   4   1       6271.07       6628.70       298.98 o
  15   4   1        723.70        636.69        90.00 o
  16   4   1       1576.38       1697.92       144.42 o
  17   4   1       1014.57       1050.87       134.85 o
  18   4   1       8095.44       8288.45       347.43 o
  19   4   1        169.89         89.88        62.28 o
  20   4   1       1096.59       1301.54       204.01 o
   0   5   1      13896.31      14089.63       144.29 o
   1   5   1      22098.00      22146.16       130.49 o
   2   5   1       8527.04       8864.61        88.64 o
   3   5   1       1621.21       1910.33        49.48 o
   4   5   1       9319.77       9141.46       143.61 o
   5   5   1       4412.78       4310.48        82.69 o
   6   5   1       8805.19       8550.33       129.35 o
   7   5   1      16715.67      17204.71       212.75 o
   8   5   1       1225.87       1430.15       107.45 o
   9   5   1          1.93         26.95        17.20 o
  10   5   1       1843.81       1899.02       112.88 o
  11   5   1        405.56        425.32        39.40 o
  12   5   1       4463.08       4371.58        98.04 o
  13   5   1         32.66         56.33        19.60 o
  14   5   1       5274.57       5400.88       272.02 o
  15   5   1          0.91         62.35        43.63 o
  16   5   1       6944.56       7048.40       295.58 o
  17   5   1       3651.83       3830.22       228.73 o
  18   5   1       4836.92       5282.24       276.08 o
  19   5   1        252.00        264.06       104.32 o
  20   5   1        302.34        306.02       108.86 o
   1   6   1       1292.84       1348.08        47.71 o
   2   6   1      19750.35      21180.67       168.34 o
   3   6   1      19439.55      19822.73       216.82 o
   4   6   1       4387.81       4500.01       103.70 o
   5   6   1       1121.24       1205.82        62.99 o
   6   6   1      16544.66      16823.61       250.65 o
   7   6   1      16696.23      17148.92       254.44 o
   8   6   1      33439.46      34099.94       298.04 o
   9   6   1       3114.19       3120.85       119.52 o
  10   6   1       1022.00       1105.07        82.99 o
  11   6   1       3927.07       3821.70       117.06 o
  12   6   1      20662.26      20571.99       314.94 o
  13   6   1       7370.64       7655.71       180.90 o
  14   6   1       4953.99       5197.45       264.63 o
  15   6   1        778.18        824.79        97.68 o
  16   6   1       3387.06       3566.50       259.14 o
  17   6   1        183.52        283.54        68.21 o
  18   6   1       1517.86       1466.16       148.39 o
  19   6   1        210.77        126.42        80.80 o
   0   7   1      73581.52      72682.55       324.85 o
   1   7   1      28726.69      29278.17       204.68 o
   2   7   1        512.72        595.58        48.73 o
   3   7   1        416.78        457.09        23.38 o
   4   7   1      49405.08      48563.80       269.19 o
   5   7   1      10404.72      10227.92       157.91 o
   6   7   1      24111.66      23380.84       349.80 o
   7   7   1        336.72        405.23        42.70 o
   8   7   1      12271.41      12394.12       171.56 o
   9   7   1       2461.80       2605.22        87.57 o
  10   7   1      31869.70      32558.47       829.20 o
  11   7   1        238.87        268.46        37.41 o
  12   7   1       7320.27       7370.66       185.63 o
  13   7   1        446.85        502.51        59.66 o
  14   7   1       5097.30       5528.28       239.29 o
  15   7   1       2036.52       1904.93       146.56 o
  16   7   1       1850.58       2064.49       163.24 o
  17   7   1        309.79        352.34        74.24 o
  18   7   1        190.64        104.02        45.90 o
   1   8   1       3944.95       3957.34        72.79 o
   2   8   1       5350.18       5138.37        82.60 o
   3   8   1        225.55        283.00        16.92 o
   4   8   1      38610.85      39305.29       287.07 o
   5   8   1      17248.82      17479.66       210.21 o
   6   8   1        214.19        283.38        42.89 o
   7   8   1        942.37        948.61        83.09 o
   8   8   1      81362.23      81362.67       660.53 o
   9   8   1        363.07        434.85        52.44 o
  10   8   1       1458.90       1526.84       102.33 o
  11   8   1      11448.39      11297.84       234.84 o
  12   8   1      64564.15      64627.05       571.08 o
  13   8   1       1087.18       1095.68        91.38 o
  14   8   1       1967.87       1922.93       143.47 o
  15   8   1        126.68        129.09        50.04 o
  16   8   1       9389.36       9982.25       349.24 o
  17   8   1       1000.88       1147.06       127.70 o
  18   8   1        215.34        167.68       215.89 o
   0   9   1      28221.11      28558.69       324.51 o
   1   9   1      21381.98      21578.41       168.26 o
   2   9   1        691.53        734.31        37.39 o
   3   9   1         53.61         92.14        13.97 o
   4   9   1       3463.43       3384.01        69.16 o
   5   9   1       5159.35       5150.72        96.93 o
   6   9   1       1292.95       1253.23        89.92 o
   7   9   1       5649.40       5640.44       194.38 o
   8   9   1       1096.27       1262.28       131.02 o
   9   9   1         19.54          2.33        24.42 o
  10   9   1       5889.75       5924.48       155.43 o
  11   9   1       1160.08       1307.46        70.64 o
  12   9   1       2550.36       2700.00       121.84 o
  13   9   1        347.15        378.31        53.43 o
  14   9   1        637.87        585.78        81.29 o
  15   9   1          2.39        112.81        48.75 o
  16   9   1        574.75        516.19       209.25 o
  17   9   1       1811.68       2198.06       268.76 o
   1  10   1       1103.10       1112.08        48.47 o
   2  10   1      47986.01      47111.57       336.95 o
   3  10   1       3273.08       3098.99        77.51 o
   4  10   1        431.89        494.79        28.61 o
   5  10   1       2476.02       2481.66        64.46 o
   6  10   1      27544.39      27595.37       290.21 o
   7  10   1      10192.42      10260.75       221.52 o
   8  10   1      11992.89      12325.42       261.16 o
   9  10   1       1199.60       1177.28        96.88 o
  10  10   1       4822.77       4903.89       161.58 o
  11  10   1       2585.34       2581.08       109.88 o
  12  10   1       5711.48       5824.12       170.85 o
  13  10   1       4643.63       4493.08       174.14 o
  14  10   1       1002.60       1056.93       172.37 o
  15  10   1        132.94         44.64        65.03 o
  16  10   1         12.17        -36.41       116.24 o
  17  10   1         85.15        192.75        90.87 o
   0  11   1      28358.47      27520.95       377.55 o
   1  11   1       7309.29       7130.31       139.74 o
   2  11   1       4198.66       3968.18       107.72 o
   3  11   1       2630.49       2520.09        81.35 o
   4  11   1      18410.74      17542.03       189.03 o
   5  11   1       5305.00       5069.04        94.35 o
   6  11   1       4110.90       3909.27        85.70 o
   7  11   1       4865.56       4545.44       129.67 o
   8  11   1       7578.84       7748.02       193.05 o
   9  11   1       1133.00       1196.22        85.68 o
  10  11   1       3416.65       3330.76       126.17 o
  11  11   1       1090.23       1037.83        78.99 o
  12  11   1        813.70        912.43        72.89 o
  13  11   1        999.01       1081.44       135.09 o
  14  11   1       5205.49       5249.89       378.94 o
  15  11   1        336.58        574.42       148.06 o
  16  11   1       3144.64       3097.14       311.51 o
  17  11   1        466.36        575.65       154.77 o
   1  12   1        273.76        288.88        26.63 o
   2  12   1      77015.00      77302.18      1288.81 o
   3  12   1        137.44        169.69        29.33 o
   4  12   1       1039.41       1133.40        66.74 o
   5  12   1      11373.04      11112.46       149.95 o
   6  12   1      43464.51      43511.56       502.17 o
   7  12   1        895.38        874.38        71.23 o
   8  12   1         39.08          7.50        38.03 o
   9  12   1        336.05        384.50        53.60 o
  10  12   1       3617.99       3841.58       150.23 o
  11  12   1       4665.33       4986.40       173.48 o
  12  12   1         58.28         63.35        26.58 o
  13  12   1        343.15        286.36       106.73 o
  14  12   1       2878.14       3122.17       294.39 o
  15  12   1        101.48        155.83        82.31 o
  16  12   1        391.51        451.03       140.37 o
   0  13   1        658.54        682.69        67.17 o
   1  13   1       7741.85       7203.42       170.63 o
   2  13   1        758.51        845.21        66.04 o
   3  13   1          4.74          4.36        15.96 o
   4  13   1       2044.69       1956.28       117.25 o
   5  13   1       1074.75       1245.80        78.84 o
   6  13   1       2451.38       2434.68       121.81 o
   7  13   1       2662.77       2462.29       125.96 o
   8  13   1          1.52         15.97        35.87 o
   9  13   1          5.03         -3.49        26.17 o
  10  13   1         74.77         25.33        29.43 o
  11  13   1       1590.52       1493.82        95.47 o
  12  13   1       2726.13       2522.49       130.99 o
  13  13   1         92.37        107.97        78.66 o
  14  13   1        727.71        513.51       121.76 o
  15  13   1         49.77         45.36       126.06 o
  16  13   1       3138.65       3688.85       351.60 o
   1  14   1         43.43         58.93        23.40 o
   2  14   1        514.34        645.91        91.39 o
   3  14   1       2108.34       2222.22       270.24 o
   4  14   1       3166.10       2897.29       125.40 o
   5  14   1       2312.08       2412.32       120.31 o
   6  14   1       2156.57       2315.51       121.31 o
   7  14   1       2080.04       1884.92       114.07 o
   8  14   1       8939.46       8489.31       211.32 o
   9  14   1        491.64        557.55        56.80 o
  10  14   1        499.83        412.24        49.69 o
  11  14   1       1557.41       1527.73        94.26 o
  12  14   1      11153.35      11376.00       286.36 o
  13  14   1       1414.49       1522.62       179.28 o
  14  14   1       2360.09       2358.33       641.21 o
  15  14   1          7.13        -26.77        96.75 o
   0  15   1      22919.96      20930.80      1490.62 o
   1  15   1       6999.95       6318.11       249.52 o
   2  15   1        391.02        370.89        57.93 o
   3  15   1          1.13         29.23        32.07 o
   4  15   1      13078.89      12617.18       285.88 o
   5  15   1       3701.52       3709.38       152.58 o
   6  15   1       7254.59       6973.91       215.30 o
   7  15   1        156.82        134.15        30.19 o
   8  15   1       3465.59       3453.34       139.41 o
   9  15   1       1091.29        970.91        76.97 o
  10  15   1      11193.43      11531.08       263.53 o
  11  15   1          2.03         45.29        34.41 o
  12  15   1       2509.48       2720.13       158.28 o
  13  15   1        106.88         71.49        63.13 o
  14  15   1       3381.14       3611.14       259.87 o
  15  15   1        818.02        961.03       160.92 o
   1  16   1        475.34        323.38        97.25 o
   2  16   1        264.46        245.66        49.68 o
   3  16   1        568.08        486.43       162.77 o
   4  16   1       4164.30       4140.42       224.07 o
   5  16   1        962.38       1024.49        88.55 o
   6  16   1          0.24          9.69        24.28 o
   7  16   1       1288.18       1269.84        86.61 o
   8  16   1      20525.87      20491.89       368.40 o
   9  16   1         44.91         52.18        32.62 o
  10  16   1         56.83        134.89        31.90 o
  11  16   1       2175.63       2126.47       120.02 o
  12  16   1      11942.92      12801.38       350.25 o
  13  16   1       1209.63       1073.00       136.73 o
  14  16   1        317.53        254.02       107.46 o
   0  17   1       1645.88       1927.54       317.52 o
   1  17   1       3045.41       2927.42       274.95 o
   2  17   1          3.09         68.29       117.28 o
   3  17   1         33.09         45.64        69.84 o
   4  17   1        141.25        189.62        60.32 o
   5  17   1        494.80        392.92        56.42 o
   6  17   1        435.99        493.90        56.88 o
   7  17   1       2140.03       1856.92       105.14 o
   8  17   1         65.98        159.10        37.01 o
   9  17   1         16.63        -10.69        26.15 o
  10  17   1       1237.05       1116.55        86.10 o
  11  17   1        225.15        199.91        57.09 o
  12  17   1         43.65         10.36        35.46 o
  13  17   1        124.68        224.00        60.72 o
   1  18   1          0.42         72.28        46.96 o
   2  18   1      10659.09      10905.07       380.14 o
   3  18   1        202.37        188.17        61.45 o
   4  18   1          2.07         62.20        62.15 o
   5  18   1       2629.86       2616.21       175.95 o
   6  18   1       8405.40       8463.38       312.72 o
   7  18   1        555.53        632.37        80.19 o
   8  18   1        636.49        577.50        78.06 o
   9  18   1        322.92        393.20        54.99 o
  10  18   1       1166.42       1312.99        96.09 o
  11  18   1        891.02        838.90        79.59 o
  12  18   1        575.17        460.12        87.01 o
   0  19   1       6794.26       6848.36       443.54 o
   1  19   1       1271.12       1301.42       139.61 o
   2  19   1        581.13        782.96       109.17 o
   3  19   1        281.29        317.31        97.20 o
   4  19   1       6363.19       6124.69       296.26 o
   5  19   1        702.85        749.97       106.95 o
   6  19   1       1626.41       1791.85       150.33 o
   7  19   1        486.74        499.20        85.00 o
   8  19   1       1958.60       2097.70       150.26 o
   9  19   1        448.89        476.99        75.51 o
  10  19   1       1004.78       1033.23       109.68 o
  11  19   1         20.46         93.73        60.22 o
   1  20   1         44.33        103.78        47.08 o
   2  20   1       6355.11       6233.35       309.31 o
   3  20   1        720.05        726.41       110.42 o
   4  20   1         91.49        100.12        53.61 o
   5  20   1        749.12        777.69       122.68 o
   6  20   1       5287.26       5606.23       293.69 o
   7  20   1        464.88        381.94        75.57 o
   8  20   1         10.51        -44.63        44.63 o
   9  20   1        216.31        173.68        46.96 o
  10  20   1        177.24        197.73        53.95 o
   0  21   1         31.17        -10.55        63.53 o
   1  21   1       1064.11       1214.72       143.19 o
   2  21   1        147.07        135.47        64.19 o
   3  21   1         33.12         40.97        54.53 o
   4  21   1          0.32        -48.22        57.47 o
   5  21   1        195.84        407.99        89.28 o
   6  21   1         98.99         56.04        76.74 o
   7  21   1        735.48        541.09       135.87 o
   0   0   2     312785.75     281382.25      2590.54 o
   1   0   2      85730.88      84147.80      1682.82 o
   2   0   2         77.60        105.83        27.38 o
   3   0   2       4843.26       5093.16       131.41 o
   4   0   2     284113.59     270114.62      3484.55 o
   5   0   2      36105.28      36831.56       388.66 o
   6   0   2      12652.82      13015.06       232.20 o
   7   0   2          2.50        211.47       296.02 o
   8   0   2      19676.54      20156.91       379.53 o
   9   0   2        314.00        307.08        70.28 o
  10   0   2       2999.52       2834.58       196.20 o
  11   0   2       2257.35       1950.86        75.34 o
  12   0   2        455.07        445.82        51.28 o
  13   0   2         96.43        106.51        49.41 o
  14   0   2       3929.76       3811.99       416.62 o
  15   0   2        363.43        406.03       162.34 o
  16   0   2      12302.75      11367.66       773.91 o
  17   0   2       2576.09       2575.34       383.03 o
  18   0   2        947.14       1104.91       186.72 o
  19   0   2        579.22        827.98       166.21 o
   1   1   2          0.06         69.81        17.13 o
   2   1   2      56881.95      56334.96       426.30 o
   3   1   2         36.65        117.40        36.09 o
   4   1   2       4420.05       4651.84        91.43 o
   5   1   2       8758.58       8623.16       115.60 o
   6   1   2      25479.74      25639.27       223.85 o
   7   1   2      22743.87      22974.52       313.46 o
   8   1   2       3040.97       3099.52       103.74 o
   9   1   2        528.45        476.21        37.48 o
  10   1   2          0.83          5.84        14.64 o
  11   1   2      20187.33      20247.25       224.80 o
  12   1   2       3120.06       3211.88       110.01 o
  13   1   2      10419.25      10468.88       364.11 o
  14   1   2       6244.47       6290.98       378.35 o
  15   1   2        551.09        404.98       119.69 o
  16   1   2       6422.77       7447.16       443.37 o
  17   1   2       2101.43       2010.73       240.65 o
  18   1   2       2469.70       1982.64       200.60 o
  19   1   2         20.81         19.74        47.38 o
   0   2   2      52320.14      52783.99       862.26 o
   1   2   2      59923.22      59125.62       460.64 o
   2   2   2        679.34        758.84        40.79 o
   3   2   2        290.83        392.44        29.08 o
   4   2   2       8699.13       9103.11       136.18 o
   5   2   2      23175.82      23869.79       208.15 o
   6   2   2      42047.15      42791.57       311.43 o
   7   2   2       6847.22       6920.05       108.11 o
   8   2   2      18968.15      19037.17       189.92 o
   9   2   2         41.88        102.56        16.55 o
  10   2   2      11698.71      11862.35       160.81 o
  11   2   2         71.50         51.06        17.05 o
  12   2   2       6270.97       7071.77       237.02 o
  13   2   2       1435.34       1511.20       142.62 o
  14   2   2       9559.82       8546.89       440.24 o
  15   2   2        360.76        381.86       105.37 o
  16   2   2       1529.89       1388.45       198.38 o
  17   2   2       2028.26       2130.82       250.04 o
  18   2   2        155.38        188.32        67.59 o
  19   2   2       1555.24       1776.69       168.91 o
  20   2   2        647.98        676.01       162.19 o
   1   3   2      12589.97      12796.47       200.78 o
   2   3   2      61848.25      61545.59       354.78 o
   3   3   2        430.19        527.51        44.41 o
   4   3   2      11777.44      11481.12       142.21 o
   5   3   2      50511.38      50081.45       456.83 o
   6   3   2      19971.62      18783.54       229.17 o
   7   3   2      19081.64      18410.28       189.68 o
   8   3   2      39414.16      38745.43       297.88 o
   9   3   2       5543.68       5401.46       114.40 o
  10   3   2       7239.63       7473.10       121.94 o
  11   3   2      12098.48      12396.71       294.06 o
  12   3   2      18335.15      18730.62       383.14 o
  13   3   2       3069.08       3176.56       302.58 o
  14   3   2       3986.23       3720.38       462.61 o
  15   3   2          6.11         20.23        55.41 o
  16   3   2       1270.21       1306.42       191.36 o
  17   3   2        684.00        727.97       238.02 o
  18   3   2          1.11          6.36        63.97 o
  19   3   2        526.46        462.51        92.60 o
  20   3   2        275.53        164.03       113.60 o
   0   4   2      36383.86      36240.75       514.53 o
   1   4   2      18495.09      17903.76       168.24 o
   2   4   2      49833.59      50657.23       461.63 o
   3   4   2       1700.87       1762.46        68.24 o
   4   4   2       1109.00       1426.97        51.51 o
   5   4   2       4172.57       4209.37        91.36 o
   6   4   2      52657.29      53095.79       337.52 o
   7   4   2      19215.70      18685.70       217.08 o
   8   4   2       7782.53       7693.65       153.39 o
   9   4   2        119.34        173.51        24.84 o
  10   4   2     115045.08     114258.02       807.87 o
  11   4   2         27.68         53.35        18.87 o
  12   4   2       1652.90       1800.02       122.78 o
  13   4   2       1706.75       1736.45       153.85 o
  14   4   2      21863.59      22187.13       707.02 o
  15   4   2         32.96         38.17        51.34 o
  16   4   2       2961.62       2961.92       281.80 o
  17   4   2       5845.27       5577.31       402.94 o
  18   4   2       2502.67       2256.48       181.83 o
  19   4   2       1227.81       1262.09       208.33 o
  20   4   2         81.51         23.15        57.94 o
   1   5   2        514.70        608.65        34.00 o
   2   5   2       9777.19       9263.96       124.80 o
   3   5   2         56.79         93.92        15.70 o
   4   5   2       3373.53       2973.97        87.29 o
   5   5   2      13558.22      13013.65       172.26 o
   6   5   2       2040.46       1984.02        66.58 o
   7   5   2      16337.00      16198.09       235.02 o
   8   5   2      15844.43      15912.17       207.59 o
   9   5   2        191.13        162.56        53.66 o
  10   5   2       4163.40       4244.08       129.24 o
  11   5   2      14918.98      14894.06       251.20 o
  12   5   2      10035.16      10349.28       221.62 o
  13   5   2       3949.44       4061.83       212.66 o
  14   5   2       1781.10       2041.45       220.52 o
  15   5   2         28.25         39.00        59.38 o
  16   5   2         73.69        182.18        82.38 o
  17   5   2       1242.48       1421.41       163.85 o
  18   5   2        297.84        150.67        92.82 o
  19   5   2        125.07        123.15        88.64 o
   0   6   2      69706.65      69394.29       638.42 o
   1   6   2      38407.53      38642.50       289.76 o
   2   6   2       5809.17       6151.94       105.48 o
   3   6   2        927.69       1105.47        47.37 o
   4   6   2       6389.97       6272.63       117.36 o
   5   6   2      30602.84      32273.37       311.71 o
   6   6   2      22884.44      23485.26       228.12 o
   7   6   2       4358.27       4372.18       113.95 o
   8   6   2      18408.42      18302.07       336.53 o
   9   6   2          1.11          1.24        17.88 o
  10   6   2       7744.68       7857.99       213.85 o
  11   6   2         60.76         56.24        40.82 o
  12   6   2        772.35        989.21        80.42 o
  13   6   2       1325.26       1403.46       128.68 o
  14   6   2       3246.49       3492.25       488.63 o
  15   6   2        225.77        282.69       101.11 o
  16   6   2        952.07        817.84       154.40 o
  17   6   2       1882.43       1821.06       184.73 o
  18   6   2        280.96        384.28        78.54 o
  19   6   2        838.16        919.22       212.96 o
   1   7   2         16.75         49.21        12.46 o
   2   7   2      52034.38      50751.66       491.26 o
   3   7   2        175.58        201.16        23.97 o
   4   7   2       2284.79       2228.88        62.29 o
   5   7   2       4051.84       4429.38       104.59 o
   6   7   2      23042.64      23148.21       283.24 o
   7   7   2      17740.67      17307.00       262.90 o
   8   7   2        998.15        937.25        73.40 o
   9   7   2        330.23        221.37        46.26 o
  10   7   2       1305.84       1420.57        96.88 o
  11   7   2      11247.86      11566.46       372.59 o
  12   7   2       5370.78       5847.12       276.08 o
  13   7   2      10628.88      10734.62       351.71 o
  14   7   2       6261.55       6282.62       377.82 o
  15   7   2        393.92        552.41       127.41 o
  16   7   2       3691.95       3659.99       245.80 o
  17   7   2       1714.11       1887.68       221.55 o
  18   7   2        809.05        678.49       154.51 o
   0   8   2     112262.21     111905.89       901.58 o
   1   8   2      42308.19      42301.00       292.03 o
   2   8   2        801.12        948.87        54.76 o
   3   8   2       6127.03       6489.63       139.86 o
   4   8   2     158536.22     159917.22      1163.37 o
   5   8   2      11203.04      11249.74       170.68 o
   6   8   2       6563.15       6740.63       144.88 o
   7   8   2         28.07         37.39        21.81 o
   8   8   2      15717.67      16041.99       627.58 o
   9   8   2         15.15         44.69        21.42 o
  10   8   2        261.37        228.66        73.38 o
  11   8   2       3623.79       3335.71       373.85 o
  12   8   2         15.87         73.42       112.27 o
  13   8   2          0.30        200.49       132.95 o
  14   8   2       1977.41       2305.70       231.29 o
  15   8   2        634.09        632.35       102.42 o
  16   8   2       6837.12       7092.67       339.91 o
  17   8   2       1100.54       1147.40       132.45 o
   1   9   2        195.97        252.42        20.64 o
   2   9   2       7324.29       7047.20       162.37 o
   3   9   2          3.93         43.01        20.22 o
   4   9   2       1329.90       1363.35        50.05 o
   5   9   2      10928.91      10905.25       150.32 o
   6   9   2       7092.22       7175.00       128.16 o
   7   9   2       7260.78       6996.32       135.02 o
   8   9   2       2629.06       2716.18       218.91 o
   9   9   2         49.86         67.42        62.99 o
  10   9   2       1898.93       1932.77       199.35 o
  11   9   2      11678.26      11835.50       720.54 o
  12   9   2          1.29        113.32        88.66 o
  13   9   2       2531.07       2494.41       361.48 o
  14   9   2       2035.21       2047.36       209.66 o
  15   9   2        269.13        488.73       336.03 o
  16   9   2       3203.07       2997.56       446.65 o
  17   9   2        574.06        670.38       168.17 o
   0  10   2       7022.39       7586.38       140.81 o
   1  10   2      14098.36      13967.83       183.38 o
   2  10   2         21.30         57.13        18.30 o
   3  10   2        285.06        220.15        25.96 o
   4  10   2        579.19        677.93        48.98 o
   5  10   2       5802.87       5420.15       106.64 o
   6  10   2      19173.05      19211.15       227.29 o
   7  10   2       4798.92       4760.85       133.45 o
   8  10   2       1307.99       1373.78        96.82 o
   9  10   2         67.97         82.56        23.13 o
  10  10   2      11957.20      12524.16       514.25 o
  11  10   2          7.39         -8.70        72.51 o
  12  10   2       5195.74       5160.87       504.03 o
  13  10   2        681.17        662.13       117.36 o
  14  10   2       7362.80       7962.92       673.88 o
  15  10   2         56.77         32.31        87.41 o
  16  10   2       1829.33       2056.19       261.54 o
  17  10   2       1791.69       2078.08       273.68 o
   1  11   2       6122.21       6043.60       105.88 o
   2  11   2      17843.71      17685.53       249.42 o
   3  11   2         34.73        123.77        20.34 o
   4  11   2       3253.45       3109.56        95.27 o
   5  11   2      10745.51      10277.76       146.26 o
   6  11   2      13848.27      13773.71       160.24 o
   7  11   2       9440.92       9122.31       179.42 o
   8  11   2      29244.07      28843.34       297.42 o
   9  11   2       1767.46       2090.19       208.25 o
  10  11   2       1284.48       1375.84       176.41 o
  11  11   2       4630.28       4908.70       474.24 o
  12  11   2       6851.95       7753.19       620.51 o
  13  11   2       1700.05       1528.97       171.50 o
  14  11   2       3835.14       3793.60       474.24 o
  15  11   2         33.76        123.68       131.72 o
  16  11   2       1682.76       1795.82       247.62 o
   0  12   2       6120.64       5869.29       287.60 o
   1  12   2       7337.35       6973.04       114.04 o
   2  12   2       4771.30       4719.18       116.81 o
   3  12   2       1385.90       1577.31        54.97 o
   4  12   2        536.36        494.07        29.04 o
   5  12   2       4777.59       4904.59       162.08 o
   6  12   2      20716.10      20800.45       305.45 o
   7  12   2       5521.31       5412.31       136.82 o
   8  12   2        825.47        856.91        80.39 o
   9  12   2          5.12        151.90        52.26 o
  10  12   2      37100.95      37822.85      1719.01 o
  11  12   2        160.20        113.48       120.85 o
  12  12   2        163.23         83.94        92.74 o
  13  12   2        685.56        826.05       220.09 o
  14  12   2       7853.48       8728.85       718.07 o
  15  12   2         10.22          7.83        90.67 o
  16  12   2        650.18        687.85       238.71 o
   1  13   2          0.27         39.71        30.13 o
   2  13   2       1947.44       2079.08        71.03 o
   3  13   2        132.35         77.32        18.53 o
   4  13   2       3256.04       3320.30       145.77 o
   5  13   2       7634.23       7488.86       195.45 o
   6  13   2        330.49        335.64        43.22 o
   7  13   2       3376.45       3218.86       150.41 o
   8  13   2       2202.57       2109.25       126.99 o
   9  13   2        103.13        119.75        49.30 o
  10  13   2       1468.58       1406.56       168.32 o
  11  13   2       3920.14       4309.31       341.70 o
  12  13   2       4361.06       4719.06       325.57 o
  13  13   2       1875.41       1773.31       325.30 o
  14  13   2         80.11         12.99        81.70 o
  15  13   2          0.64         61.96       156.29 o
   0  14   2      20790.44      21636.93       594.26 o
   1  14   2      11611.32      11366.50       304.36 o
   2  14   2          9.35         40.42        18.13 o
   3  14   2        448.15        415.58        60.02 o
   4  14   2      15609.79      15567.53       322.52 o
   5  14   2       4182.16       4159.41       150.95 o
   6  14   2        911.92        797.24        75.28 o
   7  14   2        604.63        619.72        78.50 o
   8  14   2       6559.70       6823.96       252.42 o
   9  14   2          5.24         49.48        34.90 o
  10  14   2        975.84       1026.66       115.76 o
  11  14   2        522.13        580.94       117.36 o
  12  14   2         32.05          5.36        42.38 o
  13  14   2         21.10          9.10        54.51 o
  14  14   2        140.37        144.31        67.91 o
  15  14   2        192.23        291.70        94.84 o
   1  15   2        121.97         94.29        56.58 o
   2  15   2      17481.55      17666.70       390.09 o
   3  15   2        983.98       1214.69        98.04 o
   4  15   2       2436.08       2580.78       176.97 o
   5  15   2        272.78        428.76        94.35 o
   6  15   2       7349.07       7068.44       295.54 o
   7  15   2       3535.88       3368.85       178.89 o
   8  15   2        721.19        794.34        90.99 o
   9  15   2        179.89        159.91        59.87 o
  10  15   2       1141.88       1193.95       114.97 o
  11  15   2       3427.98       3284.44       170.19 o
  12  15   2       2743.08       2685.78       176.77 o
  13  15   2       3230.88       3295.32       237.24 o
  14  15   2       1951.28       1849.17       184.55 o
  15  15   2        190.33        236.09        99.20 o
   0  16   2      21372.05      22589.02      1046.25 o
   1  16   2       5459.31       6039.77       388.43 o
   2  16   2        101.76         84.69        62.88 o
   3  16   2         31.45         90.88        69.30 o
   4  16   2      16325.02      16995.26       558.59 o
   5  16   2       2059.77       2039.04       198.15 o
   6  16   2         23.70         18.13        56.69 o
   7  16   2        316.75        277.81        69.09 o
   8  16   2       3594.69       3435.16       166.07 o
   9  16   2        181.65        197.77        76.90 o
  10  16   2         71.08         62.83        41.85 o
  11  16   2        222.50        176.16        41.64 o
  12  16   2        239.84        103.33        55.68 o
  13  16   2         71.75         34.66        72.19 o
  14  16   2        176.13        176.88        87.21 o
   1  17   2          0.48         61.89        59.54 o
   2  17   2        673.93        637.26       134.55 o
   3  17   2        170.54        286.44       127.89 o
   4  17   2        341.79        257.64        84.05 o
   5  17   2       2081.13       2174.23       190.86 o
   6  17   2        275.84        277.57        75.06 o
   7  17   2       1391.37       1581.31       143.31 o
   8  17   2         55.48         71.01        43.70 o
   9  17   2         18.77         48.74        32.45 o
  10  17   2        623.90        686.85        71.57 o
  11  17   2       2888.50       2878.46       165.51 o
  12  17   2         57.54         23.37        53.51 o
  13  17   2        430.55        458.74       160.04 o
   0  18   2         21.50         46.54        80.05 o
   1  18   2       2431.22       2484.79       270.68 o
   2  18   2        291.42        439.91       116.75 o
   3  18   2         72.50         54.19        56.46 o
   4  18   2         88.95         85.87        84.24 o
   5  18   2        739.68        939.96       144.99 o
   6  18   2       1927.92       2048.78       212.73 o
   7  18   2       1298.14       1276.10       172.18 o
   8  18   2         31.81         21.00        44.93 o
   9  18   2         88.50         47.54        31.21 o
  10  18   2       3957.27       3764.54       176.75 o
  11  18   2          2.08         54.76        37.86 o
  12  18   2       1005.88        628.57       137.14 o
   1  19   2        677.72        566.08       142.73 o
   2  19   2       4667.85       5202.71       398.49 o
   3  19   2         55.62         38.54        66.75 o
   4  19   2       1708.04       2083.70       258.69 o
   5  19   2       3230.25       3060.59       309.14 o
   6  19   2       1795.18       2346.49       235.80 o
   7  19   2       1575.04       1500.37       139.06 o
   8  19   2       5525.62       5249.58       260.35 o
   9  19   2        710.14        820.44       103.52 o
  10  19   2        733.76        624.35        97.70 o
  11  19   2        538.20        663.54       205.78 o
   0  20   2        262.52        198.01       153.12 o
   1  20   2       1505.55       1602.38       237.43 o
   2  20   2        159.04         39.99        80.43 o
   3  20   2        164.93        231.20       132.72 o
   4  20   2        203.69        188.46       103.95 o
   5  20   2        895.97       1060.95       132.91 o
   6  20   2       3468.41       3522.73       234.97 o
   7  20   2        838.31        688.76        96.80 o
   8  20   2          7.38         17.47        52.16 o
   9  20   2         16.42         22.48        58.54 o
   1  21   2         37.79         34.68        58.05 o
   2  21   2          0.95         -4.03        53.81 o
   3  21   2        154.46        255.82        80.63 o
   4  21   2        140.62        283.99       256.50 o
   1   0   3       4208.86       4381.42       160.49 o
   2   0   3        360.34        261.06        36.11 o
   3   0   3       2590.70       2326.89       103.34 o
   4   0   3     130013.92     130100.12       841.80 o
   5   0   3       8274.41       8564.42       240.44 o
   6   0   3      45787.29      45450.43       631.30 o
   7   0   3      18586.94      18398.29       459.79 o
   8   0   3      90846.17      89142.87      1449.64 o
   9   0   3        169.83        171.33        68.42 o
  10   0   3      16831.07      17000.20       575.55 o
  11   0   3       3837.61       3584.18       241.48 o
  12   0   3      12093.67      11567.39       452.47 o
  13   0   3       8896.65       8543.14       629.80 o
  14   0   3        795.83        829.98       230.40 o
  15   0   3       6650.97       7022.68       392.55 o
  16   0   3       7871.28       7484.53       646.25 o
  17   0   3       1012.73       1061.94       262.04 o
  18   0   3        424.66        476.12       177.71 o
  19   0   3        395.75        227.65       169.91 o
   0   1   3       9453.03      10384.64       310.57 o
   1   1   3      34882.79      34122.57       273.10 o
   2   1   3      24582.16      24196.23       256.83 o
   3   1   3      13631.79      13754.47       193.22 o
   4   1   3       5362.30       5149.47       113.58 o
   5   1   3      19155.05      19218.40       290.95 o
   6   1   3      62749.61      60955.43       735.63 o
   7   1   3        333.95        440.64        58.91 o
   8   1   3      25126.39      23820.30       358.18 o
   9   1   3       7096.98       7109.45       181.77 o
  10   1   3       8852.66       8571.23       253.65 o
  11   1   3          8.43          8.68        19.68 o
  12   1   3       1821.41       1769.78       100.79 o
  13   1   3       1195.83       1094.32       105.32 o
  14   1   3       1101.37       1240.71       113.84 o
  15   1   3        111.97        122.47        48.83 o
  16   1   3        435.28        430.59       119.44 o
  17   1   3         66.76        172.54        89.28 o
  18   1   3       1260.44       1047.14       299.70 o
  19   1   3        620.01        335.96       225.56 o
   1   2   3        117.04         90.22        39.08 o
   2   2   3      57056.19      57354.76       586.12 o
   3   2   3      29910.27      31911.50       370.09 o
   4   2   3      44738.03      44537.62       337.10 o
   5   2   3       8420.39       7808.19       188.26 o
   6   2   3         67.85         60.29        24.61 o
   7   2   3       4873.74       4973.04       152.63 o
   8   2   3       5165.46       4959.94       165.75 o
   9   2   3       2525.02       2574.11       121.67 o
  10   2   3       6250.14       6342.23       141.90 o
  11   2   3      16052.95      15869.88       254.88 o
  12   2   3         24.24         35.76        28.80 o
  13   2   3         52.14         52.03        33.16 o
  14   2   3         82.28         39.91        30.19 o
  15   2   3        369.44        216.31        83.52 o
  16   2   3        124.33        287.04       110.79 o
  17   2   3       1923.93       1982.54       242.18 o
  18   2   3        191.38         76.85        74.27 o
  19   2   3        243.98        135.03       144.12 o
   0   3   3     166594.27     155900.64      2434.64 o
   1   3   3       6042.31       6091.70       164.04 o
   2   3   3      22852.84      23298.10       317.22 o
   3   3   3        780.49        753.70        49.89 o
   4   3   3      62281.81      59477.78       734.80 o
   5   3   3      18856.44      19117.97       304.46 o
   6   3   3       7023.35       7058.71       209.63 o
   7   3   3       2722.77       2495.60       114.75 o
   8   3   3        523.96        543.65        41.32 o
   9   3   3       5902.31       5777.11       134.15 o
  10   3   3       5802.75       5695.88       145.44 o
  11   3   3       4461.16       4071.66       114.88 o
  12   3   3       1138.78       1121.21        73.85 o
  13   3   3       2977.89       2828.34       162.81 o
  14   3   3       5393.72       5791.31       242.22 o
  15   3   3       3050.17       2976.43       221.51 o
  16   3   3         67.45         84.81       102.41 o
  17   3   3       2220.43       1962.30       242.93 o
  18   3   3        531.37        754.13       186.69 o
  19   3   3        616.53        675.71       225.46 o
   1   4   3      51230.76      50847.98       977.85 o
   2   4   3     232104.80     225367.89      1739.20 o
   3   4   3       1874.36       2019.18       103.66 o
   4   4   3       4739.86       4771.82       164.98 o
   5   4   3      11440.52      11505.74       210.81 o
   6   4   3      15340.43      15025.36       244.23 o
   7   4   3      18229.29      17404.07       244.24 o
   8   4   3       1756.56       1828.52        81.13 o
   9   4   3      16635.50      15672.34       239.15 o
  10   4   3        154.75        153.70        22.78 o
  11   4   3        251.90        303.90        33.76 o
  12   4   3      16571.34      16137.37       329.21 o
  13   4   3        226.46        298.75        57.98 o
  14   4   3        851.21        752.91        88.10 o
  15   4   3        984.61       1061.94       132.99 o
  16   4   3       2096.94       2097.44       243.33 o
  17   4   3         42.74         17.56        67.52 o
  18   4   3       1085.37       1147.05       198.55 o
  19   4   3         71.25         23.93       110.14 o
   0   5   3     173457.55     166435.17      3347.42 o
   1   5   3       8562.68       8523.27       132.00 o
   2   5   3       2321.85       2287.38        82.21 o
   3   5   3        359.15        576.87        44.34 o
   4   5   3      29122.99      29569.38       279.92 o
   5   5   3      11874.87      11095.12       251.08 o
   6   5   3       4514.74       4475.81       161.20 o
   7   5   3       1298.35       1087.63        78.02 o
   8   5   3        307.98        334.90        36.64 o
   9   5   3       5645.78       5490.59       141.89 o
  10   5   3       7483.77       7497.65       168.60 o
  11   5   3       2176.96       1992.66        88.78 o
  12   5   3       1189.39       1142.18        85.90 o
  13   5   3       3952.23       4054.93       215.48 o
  14   5   3       5324.27       5555.63       370.29 o
  15   5   3        304.04        202.71        84.79 o
  16   5   3        204.49        186.19       134.78 o
  17   5   3        466.16        269.62       150.00 o
  18   5   3        162.50        449.62       215.11 o
   1   6   3        110.03        174.65        24.73 o
   2   6   3      20378.39      20375.40       285.87 o
   3   6   3      20146.70      20978.34       338.79 o
   4   6   3      49505.41      51195.82       884.80 o
   5   6   3       7123.83       6486.32       274.21 o
   6   6   3       3681.56       3874.44       256.34 o
   7   6   3       2103.93       1979.91       126.01 o
   8   6   3      14922.12      14509.53       348.34 o
   9   6   3       2842.69       2980.41       165.88 o
  10   6   3      10697.93      10529.48       247.08 o
  11   6   3      10010.87      10011.86       248.30 o
  12   6   3        645.07        766.99        73.05 o
  13   6   3        471.68        590.93        94.11 o
  14   6   3        379.72        311.85        91.44 o
  15   6   3        342.36        258.41       208.33 o
  16   6   3        350.91        663.46       224.87 o
  17   6   3       1656.37       1634.75       337.39 o
  19   6   3        115.24          1.46        98.97 o
   0   7   3        110.79        128.65        37.25 o
   1   7   3      32669.47      31280.71       321.52 o
   2   7   3      26888.95      26636.57       355.52 o
   3   7   3      18760.40      18284.45       298.34 o
   4   7   3       8476.97       8503.61       264.55 o
   5   7   3      12369.45      12225.39       282.90 o
   6   7   3      45979.86      45204.81       747.61 o
   7   7   3        604.79        761.10       132.80 o
   8   7   3      30508.55      30837.60       501.10 o
   9   7   3       6099.39       6323.30       228.58 o
  10   7   3      13198.83      13283.40       355.18 o
  11   7   3        725.59        783.92        70.32 o
  12   7   3       1351.81       1465.79       121.26 o
  13   7   3          5.30        -20.00        53.95 o
  14   7   3       2113.21       2307.45       249.78 o
  15   7   3        448.99        331.46       131.88 o
  16   7   3        391.51        446.32       173.61 o
  17   7   3        142.76        285.15       158.63 o
   1   8   3       1582.79       1621.11        72.41 o
   2   8   3         12.92         87.86        32.71 o
   3   8   3       1781.62       1793.79       180.02 o
   4   8   3      63838.44      62081.16       699.06 o
   5   8   3       6584.37       6536.38       210.35 o
   6   8   3      13135.31      12403.91       308.65 o
   7   8   3      10318.17       9881.00       304.10 o
   8   8   3      35549.41      35332.76       529.30 o
   9   8   3        428.00        426.22        63.93 o
  10   8   3       8793.87       8706.96       327.14 o
  11   8   3       3666.58       3661.13       288.22 o
  12   8   3       6099.47       6317.59       253.98 o
  13   8   3       3893.63       4074.84       249.97 o
  14   8   3         14.29        -51.40        68.10 o
  15   8   3       3438.29       3369.17       458.35 o
  16   8   3       3184.61       3558.44       491.71 o
  17   8   3        847.09        771.48       250.96 o
   0   9   3      10793.26      10665.97       204.29 o
   1   9   3       6413.33       6260.57       134.17 o
   2   9   3      12840.92      12515.09       221.25 o
   3   9   3        450.13        561.55        94.42 o
   4   9   3        358.29        525.95        80.92 o
   5   9   3      11632.92      11099.57       264.26 o
   6   9   3      34665.45      33052.22       578.41 o
   7   9   3        812.97        900.34        90.73 o
   8   9   3       7257.85       7067.00       231.98 o
   9   9   3        581.93        502.85        62.90 o
  10   9   3       2185.14       2623.67       241.16 o
  11   9   3        891.03       1069.38       155.86 o
  12   9   3       1524.36       1536.72       201.15 o
  13   9   3       2263.74       2540.05       199.88 o
  14   9   3        459.97        671.75       162.86 o
  15   9   3          1.84         71.44        82.56 o
  16   9   3        522.09       1162.77       296.98 o
   1  10   3        400.56        470.40        35.44 o
   2  10   3      35123.92      34203.04       364.82 o
   3  10   3      10422.35      10250.48       613.65 o
   4  10   3      13540.44      12989.12       363.97 o
   5  10   3       7276.87       7220.51       186.79 o
   6  10   3         55.32         88.25        27.83 o
   7  10   3       2305.70       2359.78       211.09 o
   8  10   3       2325.12       2167.21        99.18 o
   9  10   3         13.65         11.00        63.67 o
  10  10   3        773.35        869.02       146.14 o
  11  10   3       4249.37       4178.95       320.80 o
  12  10   3        730.03        949.14       161.68 o
  13  10   3         14.54         72.20        57.99 o
  14  10   3        169.98        102.23       102.24 o
  15  10   3        265.26        380.64       179.30 o
  16  10   3        191.53        295.39       199.83 o
   0  11   3      87702.77      85603.81       699.30 o
   1  11   3       2257.04       2341.43        66.70 o
   2  11   3       4206.38       4307.07       148.57 o
   3  11   3         15.24         77.32        47.06 o
   4  11   3      35750.48      34455.71       468.33 o
   5  11   3       2234.29       2306.87       107.11 o
   6  11   3        291.70        272.72        57.71 o
   7  11   3       5858.35       5770.62       206.93 o
   8  11   3         12.03         27.36        25.98 o
   9  11   3       5223.22       4880.13       186.75 o
  10  11   3       4652.74       4820.21       272.65 o
  11  11   3        980.27        804.94       214.16 o
  12  11   3          1.52        -48.93       294.17 o
  13  11   3        291.74        299.77       108.84 o
  14  11   3       5945.46       5661.76       588.09 o
  15  11   3       2706.83       2730.83       432.30 o
  16  11   3        113.54        298.09       139.72 o
   1  12   3       7626.01       7888.95       151.05 o
   2  12   3      65742.76      65922.72       569.19 o
   3  12   3       1931.71       1996.35       120.39 o
   4  12   3       3847.03       3788.69       154.82 o
   5  12   3       3205.39       3212.50       184.94 o
   6  12   3       4563.58       4880.21       191.00 o
   7  12   3       4186.27       3810.33       169.25 o
   8  12   3        299.81        285.44        50.70 o
   9  12   3       2365.93       2721.85       197.61 o
  10  12   3        526.45        608.12       102.73 o
  11  12   3        484.05        601.81       104.50 o
  12  12   3       5261.40       5307.42       311.69 o
  13  12   3         45.39        144.89       117.70 o
  14  12   3        421.44        536.08       214.18 o
  15  12   3        208.69        511.67       205.64 o
   0  13   3      30113.69      27802.08       398.79 o
   1  13   3       2401.01       2522.00       100.76 o
   2  13   3       1208.93       1147.66        70.26 o
   3  13   3         18.67         53.26        34.33 o
   4  13   3       2135.63       1966.83       120.74 o
   5  13   3       5056.22       5112.81       241.85 o
   6  13   3       3137.89       3170.44       158.71 o
   7  13   3          6.25         69.33        33.80 o
   8  13   3       1530.33       1397.81       152.28 o
   9  13   3        859.74        890.72       128.57 o
  10  13   3       1391.09       1338.19       137.79 o
  11  13   3        861.81        689.38       114.68 o
  12  13   3       1229.49       1304.93       188.19 o
  13  13   3       2183.90       2285.59       364.93 o
  14  13   3        532.02        547.26       207.75 o
  15  13   3         46.94          1.10        93.16 o
   1  14   3        162.88         88.64        28.82 o
   2  14   3       3495.95       3633.14       123.24 o
   3  14   3        315.23        346.26        56.36 o
   4  14   3      13132.94      13003.18       318.64 o
   5  14   3         40.05        123.61        62.95 o
   6  14   3       1639.95       1620.28       169.08 o
   7  14   3        796.16        669.76       168.64 o
   8  14   3       3670.98       4166.03       266.79 o
   9  14   3        619.88        720.19       117.10 o
  10  14   3       4613.71       4971.30       311.86 o
  11  14   3       2031.94       2189.79       212.11 o
  12  14   3        211.21        287.05       161.42 o
  13  14   3        358.59        653.53       216.12 o
  14  14   3        349.27        377.15       174.12 o
   0  15   3        158.13        136.35       142.86 o
   1  15   3       7147.93       7393.28       267.85 o
   2  15   3       8774.49       8715.00       271.00 o
   3  15   3       4715.77       5121.39       207.99 o
   4  15   3       1799.94       1891.83       126.41 o
   5  15   3       2953.12       3024.14       155.90 o
   6  15   3      14290.25      14341.18      1548.26 o
   7  15   3        568.00        715.96       226.99 o
   8  15   3       9467.45       9710.26       417.10 o
   9  15   3       1164.28        975.94       152.05 o
  10  15   3       4975.74       5067.40       710.06 o
  11  15   3        607.44        882.23       321.80 o
  12  15   3        590.59        616.44       153.50 o
  13  15   3         69.91        197.12       129.19 o
  14  15   3        860.20       1086.43       272.66 o
   1  16   3        142.46        215.21        58.71 o
   2  16   3         67.49         54.54        44.25 o
   3  16   3        253.41        251.68        56.62 o
   4  16   3      13385.82      13162.60       474.86 o
   5  16   3         29.21        150.10        55.60 o
   6  16   3       5158.47       4687.82       387.14 o
   7  16   3       1255.51       1463.62       232.93 o
   8  16   3       9581.72       9730.93       582.93 o
   9  16   3         72.72        242.69       150.89 o
  10  16   3       1985.08       1466.21       404.97 o
  11  16   3        953.43       1333.30       394.39 o
  12  16   3       1788.85       2060.24       492.64 o
   0  17   3       6086.73       5958.78       531.45 o
   1  17   3        861.94       1155.25       116.08 o
   2  17   3       1966.35       1696.25       139.93 o
   3  17   3         67.93        159.67        72.05 o
   4  17   3         68.01        217.25        71.85 o
   5  17   3       1108.66       1149.32       135.62 o
   6  17   3       6809.41       6632.29       474.54 o
   7  17   3          6.89        -27.98       101.04 o
   8  17   3        486.14        407.40       215.67 o
   9  17   3         39.10        -67.43       150.05 o
  10  17   3         62.99        -67.10        87.67 o
  11  17   3        226.36        -71.56       132.65 o
  12  17   3         41.48        616.95       268.20 o
   1  18   3       1104.02       1002.59       108.90 o
   2  18   3      12403.68      13548.41       491.33 o
   3  18   3        500.01        444.20        99.54 o
   4  18   3       2222.74       2030.09       227.32 o
   5  18   3        848.95       1002.17       156.72 o
   6  18   3        513.30        910.54       339.93 o
   7  18   3        668.21        515.90       269.30 o
   8  18   3        118.74         63.32       130.87 o
   9  18   3        270.56        342.33       193.58 o
  10  18   3         12.93        -49.33        80.37 o
  11  18   3        363.09        199.70       120.69 o
   0  19   3      13679.96      14871.39       982.12 o
   1  19   3        108.52        353.60       133.52 o
   2  19   3        787.48        794.15       159.85 o
   3  19   3        248.65        214.35       150.20 o
   4  19   3       5886.38       6209.38       452.78 o
   5  19   3        399.20        532.75       124.31 o
   6  19   3          2.34        -60.59       127.83 o
   7  19   3       1363.45       1554.56       421.43 o
   1  20   3        340.74        333.99       299.60 o
   2  20   3       8440.72       8966.27       555.90 o
   3  20   3        257.48        548.79       152.04 o
   4  20   3       1123.94       1397.11       284.32 o
   5  20   3        417.73        369.39       328.19 o
   0   0   4      89132.34      87888.10      1139.68 o
   1   0   4       4517.20       4476.38       231.55 o
   2   0   4      19112.19      18700.76       739.84 o
   3   0   4      37230.47      37919.72      1439.88 o
   4   0   4      21207.40      20178.36       406.45 o
   5   0   4      10235.20       9784.67       535.61 o
   6   0   4        993.49        961.23       175.71 o
   7   0   4      62050.07      59916.43      1309.42 o
   8   0   4      23779.42      22450.37       816.87 o
   9   0   4       2444.44       2378.31       274.27 o
  10   0   4       5198.82       5313.67       412.71 o
  11   0   4        970.27        571.83       139.36 o
  12   0   4       3841.16       3975.72       374.13 o
  13   0   4       1145.81        810.67       172.91 o
  14   0   4       1428.12       1581.18       251.06 o
  15   0   4          1.46        -38.64        63.12 o
  16   0   4       4861.90       4656.29       454.07 o
  17   0   4        923.09       1275.10       258.69 o
   1   1   4       3333.27       3436.67       123.00 o
   2   1   4      59828.28      57953.78      1176.16 o
   3   1   4      17715.91      17866.21       372.67 o
   4   1   4       2041.42       1955.30        88.01 o
   5   1   4      10035.82       9372.19       302.82 o
   6   1   4      39831.36      38797.04       737.96 o
   7   1   4       4347.46       3939.91       281.51 o
   8   1   4        330.99        471.18        93.88 o
   9   1   4       4457.95       3851.35       517.71 o
  10   1   4       2951.64       2847.57       267.16 o
  11   1   4        798.14        839.75       216.11 o
  12   1   4        404.51        368.42        85.08 o
  13   1   4        367.47        247.00        80.27 o
  14   1   4       3908.38       3928.19       280.44 o
  15   1   4       2901.68       2749.19       240.74 o
  16   1   4        389.82        457.16       112.09 o
  17   1   4        853.95        682.77       158.10 o
   0   2   4       5535.88       5548.24       276.07 o
   1   2   4          4.40         38.71        36.65 o
   2   2   4       4199.06       4608.29       199.08 o
   3   2   4       3941.18       3972.91       150.43 o
   4   2   4       8753.63       8732.48       182.88 o
   5   2   4       1835.82       1876.92       113.05 o
   6   2   4        131.60         28.37       106.57 o
   7   2   4         40.43         77.46        77.93 o
   8   2   4        734.98        989.48       126.72 o
   9   2   4      23384.57      22961.78       590.04 o
  10   2   4      13250.78      12285.04       440.95 o
  11   2   4       1211.66       1174.78       145.06 o
  12   2   4       1071.36        902.95       130.61 o
  13   2   4       2005.62       1662.80       176.92 o
  14   2   4         85.91         55.89        47.25 o
  15   2   4       4583.07       4404.88       304.86 o
  16   2   4       4771.75       4711.59       324.10 o
  17   2   4         70.96        203.64       137.86 o
   1   3   4      23000.64      21931.50       399.42 o
   2   3   4       4629.69       4509.16       164.34 o
   3   3   4      56914.30      56797.45       576.80 o
   4   3   4       9185.19       9384.80       213.11 o
   5   3   4        998.52        948.48        70.63 o
   6   3   4         70.53         78.73        47.86 o
   7   3   4       3906.55       3767.80       178.87 o
   8   3   4      32195.35      31960.87       542.84 o
   9   3   4         99.06        118.36        57.40 o
  10   3   4        550.12        486.78        94.95 o
  11   3   4        110.44         95.93        98.43 o
  12   3   4      29434.68      29491.52       715.52 o
  13   3   4        368.89        527.71       100.40 o
  14   3   4       1235.26       1323.99       162.49 o
  15   3   4        324.27        473.11       118.82 o
  16   3   4       2237.00       2587.04       273.74 o
  17   3   4        127.13        138.27        87.85 o
   0   4   4      18565.11      18340.12       627.60 o
   1   4   4       5533.40       5427.68       165.40 o
   2   4   4        443.52        546.97        55.90 o
   3   4   4        486.82        473.91        49.10 o
   4   4   4      28227.93      27117.75       393.58 o
   5   4   4        221.86        318.16        53.29 o
   6   4   4      34331.78      34005.66       641.90 o
   7   4   4        550.51        556.86        91.63 o
   8   4   4         21.32        102.34        34.61 o
   9   4   4      11825.08      11551.43       320.67 o
  10   4   4      21012.52      20686.55       435.14 o
  11   4   4       9377.20       8448.09       370.75 o
  12   4   4       6612.77       6049.42       439.68 o
  13   4   4       7319.17       6820.26       350.77 o
  14   4   4      11465.75      11942.59       410.93 o
  15   4   4       3612.98       3429.76       309.27 o
  16   4   4        578.92        444.51       136.33 o
  17   4   4        158.45         89.07       142.93 o
   1   5   4      25809.54      25500.42       365.70 o
   2   5   4         90.14         59.61        31.62 o
   3   5   4      21144.54      20239.81       319.09 o
   4   5   4       3430.46       3490.72       149.54 o
   5   5   4        304.72        336.01        67.44 o
   6   5   4        380.69        426.77        77.34 o
   7   5   4       5480.70       5631.06       264.80 o
   8   5   4      29567.58      28796.60       618.77 o
   9   5   4        269.23        324.94        57.67 o
  10   5   4        211.16        192.61        45.33 o
  11   5   4          7.14         54.19        38.71 o
  12   5   4      14930.96      14680.71       422.30 o
  13   5   4        678.60        627.11       110.33 o
  14   5   4       2381.58       2464.75       261.22 o
  15   5   4        403.59        576.95       172.39 o
  16   5   4       2069.71       2215.43       266.14 o
  17   5   4        137.25         66.30        62.33 o
   0   6   4         14.90         -0.97        79.48 o
   1   6   4         56.77         47.17        30.91 o
   2   6   4        673.60        714.88        77.53 o
   3   6   4       5266.41       5274.34       231.31 o
   4   6   4      10169.33       9731.95       310.99 o
   5   6   4       5084.70       5414.46       156.48 o
   6   6   4        438.63        538.93        56.02 o
   7   6   4       8299.51       8375.89       319.92 o
   8   6   4         57.27         99.79        43.78 o
   9   6   4      10636.90      10630.46       301.64 o
  10   6   4       6680.88       6442.00       239.57 o
  11   6   4         64.89         66.32        37.07 o
  12   6   4         95.86        116.62        39.37 o
  13   6   4       1758.82       1947.93       194.09 o
  14   6   4        140.47        316.98       111.67 o
  15   6   4       1544.87       1567.40       222.26 o
  16   6   4       3358.99       3537.13       337.82 o
  17   6   4         18.19         60.19        60.23 o
   1   7   4        159.72        155.94        34.46 o
   2   7   4      42957.50      41662.17       578.39 o
   3   7   4      15597.11      14797.62       345.04 o
   4   7   4        513.56        583.61        74.33 o
   5   7   4       6972.64       6353.88       470.84 o
   6   7   4      39727.63      39100.07       559.46 o
   7   7   4        802.37        760.76       185.91 o
   8   7   4        169.07        262.50        52.89 o
   9   7   4       8389.61       7990.40       259.32 o
  10   7   4       1606.32       1741.59       122.97 o
  11   7   4        782.97        790.04        86.44 o
  12   7   4        548.27        463.22        93.54 o
  13   7   4       1034.04       1148.00       167.45 o
  14   7   4       1159.33       1183.88       196.38 o
  15   7   4       2538.13       2396.90       271.06 o
  16   7   4       1232.32       1383.89       219.24 o
   0   8   4      41920.35      42191.96       552.70 o
   1   8   4       1485.40       1435.18        97.19 o
   2   8   4       6668.44       6548.16       230.45 o
   3   8   4      16050.20      16430.54       365.75 o
   4   8   4      17800.82      16933.56       837.60 o
   5   8   4       1915.34       1531.46       243.32 o
   6   8   4       1560.53       1463.63       115.41 o
   7   8   4      13062.93      13065.55       383.58 o
   8   8   4      12210.64      11603.42       645.12 o
   9   8   4       5712.54       5450.48       213.46 o
  10   8   4       2787.98       2787.92       153.24 o
  11   8   4        300.93        422.32        92.07 o
  12   8   4       2558.82       2613.23       206.16 o
  13   8   4        521.26        542.71       183.68 o
  14   8   4        789.48        940.70       227.34 o
  15   8   4        234.98        288.11       157.90 o
  16   8   4       3116.08       4081.04       367.59 o
   1   9   4       3578.35       3681.74       134.82 o
   2   9   4      20688.40      19686.65       354.67 o
   3   9   4       8638.93       8812.47       268.66 o
   4   9   4       1186.59       1201.45       170.72 o
   5   9   4       6718.90       6942.37       396.19 o
   6   9   4      11676.15      11987.19       542.47 o
   7   9   4       4125.55       4417.05       252.96 o
   8   9   4       1231.07       1197.52       131.62 o
   9   9   4       1550.99       1402.47       114.40 o
  10   9   4       1313.28       1426.55       260.89 o
  11   9   4        304.82        388.81        95.91 o
  12   9   4        253.04        258.84        77.74 o
  13   9   4         96.15        153.14       137.92 o
  14   9   4       4153.06       3960.56       490.78 o
  15   9   4       1899.45       2395.64       401.87 o
  16   9   4          4.02        108.80       100.43 o
   0  10   4       4568.93       4302.70       161.58 o
   1  10   4         47.07         49.52        23.50 o
   2  10   4        701.46        729.53        71.78 o
   3  10   4       1590.00       1698.35       131.41 o
   4  10   4        149.37         38.13        45.72 o
   5  10   4        673.98        621.04       126.37 o
   6  10   4        312.03        399.48       104.81 o
   7  10   4        328.90        221.59        50.08 o
   8  10   4        762.90        567.79       158.33 o
   9  10   4       6328.92       6834.24       337.64 o
  10  10   4       7783.68       8388.43       399.64 o
  11  10   4       1690.46       1608.37       297.43 o
  12  10   4       1659.01       1883.15       180.43 o
  13  10   4       1023.45       1545.42       313.04 o
  14  10   4        660.94        604.81       205.83 o
  15  10   4       2285.93       2562.56       416.56 o
   1  11   4      17538.04      17173.66       259.03 o
   2  11   4       3807.02       3809.26       142.13 o
   3  11   4      24299.38      24047.28       554.60 o
   4  11   4       4176.21       4072.36       259.68 o
   5  11   4       3493.80       3635.03       269.09 o
   6  11   4         27.66          3.56        50.61 o
   7  11   4        891.31        922.07        86.91 o
   8  11   4      14438.45      13761.24       422.19 o
   9  11   4        303.17        270.57        71.41 o
  10  11   4        702.57        731.94       209.57 o
  11  11   4          4.71        250.71       174.91 o
  12  11   4      16850.43      17212.78       547.77 o
  13  11   4       1622.78       1677.00       329.36 o
  14  11   4        317.53        325.71       189.88 o
  15  11   4         74.16         95.08       145.79 o
   0  12   4       8217.20       8165.98       281.27 o
   1  12   4       2729.36       2757.99       112.08 o
   2  12   4         12.96          4.11        24.21 o
   3  12   4        341.49        317.91        70.13 o
   4  12   4       6633.60       6300.80       288.90 o
   5  12   4        192.79        239.38        56.64 o
   6  12   4       9684.36       9683.60       471.28 o
   7  12   4          6.81        173.03        60.99 o
   8  12   4        123.90        127.95        44.55 o
   9  12   4       4575.64       4003.65       918.65 o
  10  12   4      10674.92      11855.91       810.12 o
  11  12   4       2171.71       2704.03       405.49 o
  12  12   4       1451.18       1592.82       330.60 o
  13  12   4       2642.11       3223.03       464.29 o
  14  12   4       4203.79       5009.30       591.35 o
   1  13   4       1869.11       2048.19        95.60 o
   2  13   4        108.77         25.64        25.68 o
   3  13   4       3666.95       3771.90       226.56 o
   4  13   4        820.36        803.11       109.02 o
   5  13   4       1417.52       1366.17       142.25 o
   6  13   4        903.95       1150.53       128.86 o
   7  13   4        882.98        820.35       107.60 o
   8  13   4       8132.50       7672.92       548.74 o
   9  13   4          1.88         23.66       101.75 o
  10  13   4        583.18        585.65       148.79 o
  11  13   4        148.82        177.04       103.97 o
  12  13   4       3411.39       3781.43       500.04 o
  13  13   4         17.48        160.69       178.36 o
   0  14   4       1567.59       1516.91       224.61 o
   1  14   4         40.02         73.65        34.11 o
   2  14   4         25.69         43.77        29.20 o
   3  14   4       2638.80       2841.22       201.75 o
   4  14   4       4613.09       4675.72       296.74 o
   5  14   4        591.85        643.59       102.90 o
   6  14   4        118.25        106.74        52.59 o
   7  14   4       2507.81       2551.13       288.20 o
   8  14   4       1365.90       1771.16       247.76 o
   9  14   4       3084.73       3084.33       333.03 o
  10  14   4        574.93        831.17       182.46 o
  11  14   4          0.60        -55.58        94.18 o
  12  14   4          8.02        186.63       120.37 o
   1  15   4        121.09        181.04        71.45 o
   2  15   4      12308.48      11949.12       420.96 o
   3  15   4       4261.06       4413.30       256.09 o
   4  15   4        490.95        649.92       102.44 o
   5  15   4       2861.59       3016.80       207.83 o
   6  15   4      11829.67      11643.71       611.90 o
   7  15   4        137.97        181.13        87.02 o
   8  15   4        382.31        540.07       150.98 o
   9  15   4       4091.10       4584.12       413.59 o
  10  15   4        440.61        432.09       143.02 o
  11  15   4        365.65        392.63       242.69 o
   0  16   4       5463.19       5410.90       458.33 o
   1  16   4        297.14        521.37       105.79 o
   2  16   4        612.43        605.97       112.21 o
   3  16   4       3276.49       3338.64       227.39 o
   4  16   4       4912.37       4913.36       272.36 o
   5  16   4        530.37        306.92       212.31 o
   6  16   4        742.10        640.63       153.55 o
   7  16   4       2768.53       2887.23       321.63 o
   8  16   4       1804.44       2136.21       284.25 o
   9  16   4       1521.20       1253.80       220.17 o
  10  16   4        192.96        106.44        68.43 o
   1  17   4       2586.08       2588.11       228.31 o
   2  17   4       2197.45       1877.89       194.72 o
   3  17   4       1485.52       1874.90       302.26 o
   4  17   4        320.75        161.77       125.30 o
   5  17   4        909.38        839.17       175.72 o
   6  17   4        969.38        647.57       157.47 o
   7  17   4        887.68       1206.31       221.51 o
   8  17   4        642.89        781.01       184.23 o
   9  17   4         20.50        -28.34       148.97 o
   0  18   4        906.22        762.23       181.61 o
   1  18   4        622.91        525.66       114.96 o
   2  18   4          1.47         24.05        62.29 o
   3  18   4          0.53       -102.10       102.10 o
   4  18   4        262.39        134.17        73.80 o
   5  18   4          0.46        280.54       166.62 o
   6  18   4        428.21        342.03       121.99 o
   7  18   4         35.10        100.06       107.59 o
   8  18   4         74.27         63.62        85.91 o
   1  19   4       1072.62       1207.32       245.11 o
   2  19   4       1307.99       2028.66       324.14 o
   3  19   4       4433.13       4869.24       508.48 o
   4  19   4        925.97        638.55       206.29 o
   5  19   4        487.24        679.76       388.31 o
   6  19   4          3.56         -8.83       122.71 o
   7  19   4         32.40         68.79       118.65 o
   2  20   4        110.67       -102.89       102.89 o
   3  20   4          1.29        -41.30       111.22 o
   4  20   4        358.51        266.89       115.78 o
   1   0   5       7123.62       7177.57       324.05 o
   2   0   5      22378.62      22688.93       912.66 o
   3   0   5      13438.74      12624.08       686.75 o
   4   0   5       7741.13       6893.54       509.97 o
   5   0   5       8007.36       7299.18       512.05 o
   6   0   5       5909.05       5864.90       301.69 o
   7   0   5       1976.32       1681.82       244.86 o
   8   0   5       9792.52       9340.72       592.11 o
   9   0   5      16269.15      15496.92       763.24 o
  10   0   5       5497.06       5154.58       450.68 o
  11   0   5       1006.91        800.04       170.58 o
  12   0   5       7611.50       7528.00       556.53 o
  13   0   5          0.00          2.99        85.28 o
  14   0   5        371.05        201.65       116.98 o
  15   0   5       2046.77       1979.06       305.72 o
  16   0   5          0.14        128.80        79.68 o
  17   0   5        766.81        809.57       209.36 o
   0   1   5        548.01        708.72        77.54 o
   1   1   5       1574.53       1656.03       220.04 o
   2   1   5       4925.18       4724.98       566.66 o
   3   1   5      18103.12      17518.55       707.88 o
   4   1   5       1140.12       1184.32       103.84 o
   5   1   5       2180.56       2041.94       117.77 o
   6   1   5      25911.13      26216.69       555.40 o
   7   1   5       8995.21       8504.75       394.56 o
   8   1   5          5.23         39.32        49.76 o
   9   1   5       9938.19       8780.69       568.62 o
  10   1   5      28878.14      26559.26       709.68 o
  11   1   5          0.51         13.64        56.09 o
  12   1   5        627.02        587.56       115.97 o
  13   1   5        166.23        242.44        81.19 o
  14   1   5       7704.17       7157.56       403.22 o
  15   1   5       1019.03        967.12       152.99 o
  16   1   5        429.42        314.36       163.28 o
  17   1   5       1187.13       1348.14       270.57 o
  18   1   5        525.67        440.37       169.67 o
   1   2   5      13042.46      13161.94       324.62 o
   2   2   5        467.72        536.01        77.84 o
   3   2   5       3324.21       3228.01       188.95 o
   4   2   5        258.97        195.59        46.03 o
   5   2   5      11536.77      11131.25       329.88 o
   6   2   5        206.96        283.17        43.40 o
   7   2   5       4526.52       4409.73       212.60 o
   8   2   5       3400.79       3403.40       250.22 o
   9   2   5         47.31        111.33        48.44 o
  10   2   5        806.65        744.25       126.96 o
  11   2   5        488.22        505.97       108.17 o
  12   2   5          1.10         97.69        60.90 o
  13   2   5         40.84         31.48        52.36 o
  14   2   5       3992.87       3756.58       288.54 o
  15   2   5       1916.18       1782.42       213.63 o
  16   2   5        250.62         29.00        69.74 o
  17   2   5          0.30        -45.24        70.58 o
  18   2   5         87.21         -3.59       107.69 o
   0   3   5      78176.46      76703.20      1039.53 o
   1   3   5       6962.37       6833.47       201.69 o
   2   3   5        222.32        198.74        46.16 o
   3   3   5       1837.67       2042.10       150.98 o
   4   3   5      45178.76      43856.53       725.25 o
   5   3   5       1351.73       1411.24        95.14 o
   6   3   5        406.59        345.50        36.09 o
   7   3   5         23.50         73.24        63.00 o
   8   3   5      13296.88      12511.10       625.67 o
   9   3   5       5912.26       5249.34       313.65 o
  10   3   5        116.08         63.33        51.06 o
  11   3   5      10429.51       8842.72       415.87 o
  12   3   5         82.07         78.90        61.60 o
  13   3   5       3511.49       3560.52       274.21 o
  14   3   5          3.26        -59.56        85.39 o
  15   3   5       4629.09       4508.91       322.00 o
  16   3   5       1413.98       1262.08       279.52 o
  17   3   5          0.79         46.64       124.88 o
  18   3   5        234.63        359.10       161.90 o
   1   4   5       9458.67       9536.99       241.64 o
   2   4   5      22533.01      21672.47       418.15 o
   3   4   5      36753.07      35288.98       517.52 o
   4   4   5       1449.25       1462.67       127.00 o
   5   4   5      10137.61      10116.54       290.82 o
   6   4   5       9123.10       8886.58       370.45 o
   7   4   5        876.67        918.02       124.71 o
   8   4   5       4066.08       4308.45       288.49 o
   9   4   5       1914.27       1879.90       144.33 o
  10   4   5        597.13        650.73       115.65 o
  11   4   5        586.18        442.55       194.39 o
  12   4   5       2128.51       2177.99       210.53 o
  13   4   5       6619.66       6186.48       359.67 o
  14   4   5       2086.50       2209.50       230.12 o
  15   4   5         96.10        225.68       133.39 o
  16   4   5       5129.00       6078.04       595.93 o
  17   4   5          0.31        -61.91       107.37 o
  18   4   5       2167.94       1999.20       355.81 o
   0   5   5      36429.02      35696.10       826.55 o
   1   5   5       1827.88       1734.00       105.90 o
   2   5   5        669.40        631.43        74.52 o
   3   5   5        299.77        361.95        54.76 o
   4   5   5      37061.12      35564.14       546.44 o
   5   5   5         96.40        150.30        41.63 o
   6   5   5        589.33        403.41        83.01 o
   7   5   5        100.90        156.81        65.97 o
   8   5   5       4349.64       4444.63       219.67 o
   9   5   5      13052.21      12644.58       372.52 o
  10   5   5       2703.38       2566.41       169.85 o
  11   5   5       1900.55       1746.65       186.07 o
  12   5   5        214.69        316.01        90.69 o
  13   5   5       1102.44       1193.66       178.72 o
  14   5   5         61.93         49.74        71.95 o
  15   5   5       3424.36       3113.34       426.95 o
  16   5   5       1952.60       1452.76       304.47 o
  17   5   5          0.76         60.06        91.65 o
   1   6   5       5573.33       5582.98       210.89 o
   2   6   5        100.69         98.11        31.28 o
   3   6   5       3471.92       3324.08       150.26 o
   4   6   5        238.51        302.71        63.10 o
   5   6   5       8995.58       8569.50       267.31 o
   6   6   5        776.48        911.48       122.36 o
   7   6   5       1471.71       1629.71       162.32 o
   8   6   5       2264.98       2353.48       206.93 o
   9   6   5        325.52        445.20        82.51 o
  10   6   5       1326.52       1239.72       167.64 o
  11   6   5        623.46        689.57        92.73 o
  12   6   5         75.14        104.36        59.25 o
  13   6   5         78.83        142.06       110.80 o
  14   6   5       3203.92       2759.25       406.49 o
  15   6   5       1547.24       1325.61       299.22 o
  16   6   5         42.22       -114.65       114.65 o
  17   6   5         16.38        -46.90       126.35 o
   0   7   5       1271.00       1450.25        91.17 o
   1   7   5       2826.14       3100.47       145.68 o
   2   7   5       1011.60        892.09        79.26 o
   3   7   5      17398.97      17079.29       344.03 o
   4   7   5         46.91         46.47        34.66 o
   5   7   5       3320.18       3622.30       235.03 o
   6   7   5      22836.55      22641.33       588.45 o
   7   7   5      13194.65      12725.90       759.99 o
   8   7   5         39.74         59.70        32.89 o
   9   7   5       3953.16       3837.90       205.58 o
  10   7   5      17721.21      16594.29       429.08 o
  11   7   5         48.23         91.77        41.74 o
  12   7   5       1119.68        983.80       137.42 o
  13   7   5        249.61         81.85        94.22 o
  14   7   5       7054.03       8019.36       691.58 o
  15   7   5        218.24        264.79       152.53 o
  16   7   5        234.97        335.76       135.35 o
   1   8   5       2389.99       2558.66       159.87 o
   2   8   5      15155.29      14578.21       400.61 o
   3   8   5       3064.08       3077.33       177.86 o
   4   8   5       6412.79       6520.49       216.26 o
   5   8   5      10293.86      10114.73       350.31 o
   6   8   5       5054.35       5341.82       288.03 o
   7   8   5        312.84        280.05       100.13 o
   8   8   5      10698.63      10361.53       414.21 o
   9   8   5       9368.50       8987.77       404.79 o
  10   8   5       3381.85       3562.27       198.85 o
  11   8   5        885.82       1088.00       146.58 o
  12   8   5       6219.86       6289.49       350.86 o
  13   8   5         21.67         68.69       100.35 o
  14   8   5        484.34        549.65       222.51 o
  15   8   5       1343.68       1971.45       359.10 o
   0   9   5        274.36        259.28        58.29 o
   1   9   5        177.99         74.96        30.24 o
   2   9   5       3538.39       3800.03       198.06 o
   3   9   5       2393.46       2528.50       161.84 o
   4   9   5       3643.31       3800.22       199.29 o
   5   9   5        640.64        398.24       108.01 o
   6   9   5       6923.09       6453.16       414.21 o
   7   9   5       2990.23       3339.58       235.90 o
   8   9   5         68.86         44.08        52.26 o
   9   9   5       4641.83       4661.02       254.26 o
  10   9   5      13218.61      13836.40       503.39 o
  11   9   5        109.07        157.28        63.46 o
  12   9   5          1.77         -7.26        69.13 o
  13   9   5         82.69         -3.34       119.99 o
  14   9   5       2290.90       2486.97       404.50 o
  15   9   5       1575.27       1512.23       336.72 o
   1  10   5       5264.90       5069.17       203.09 o
   2  10   5       3196.93       3270.00       164.33 o
   3  10   5       6036.29       6180.84       223.54 o
   4  10   5         19.44          9.39        60.17 o
   5  10   5        575.48        577.14       127.52 o
   6  10   5        721.58        605.29       358.83 o
   7  10   5       1017.46       1024.48       175.18 o
   8  10   5        311.10        548.91       112.83 o
   9  10   5        812.63        885.22       131.72 o
  10  10   5         74.02         -0.34        59.66 o
  11  10   5        715.20        563.36       124.49 o
  12  10   5        105.85        116.77        80.84 o
  13  10   5        404.84        559.60       213.50 o
  14  10   5       1089.80       1150.01       281.88 o
   0  11   5      32463.15      31802.52       640.19 o
   1  11   5       2617.92       2523.21       122.57 o
   2  11   5        413.09        329.84        61.49 o
   3  11   5        448.84        417.69        83.74 o
   4  11   5      13987.85      13201.44       452.00 o
   5  11   5        116.66        157.15       101.40 o
   6  11   5        653.12        523.04       125.19 o
   7  11   5        192.68         72.70        59.67 o
   8  11   5       6504.48       6511.00       453.43 o
   9  11   5       3477.38       3590.51       286.24 o
  10  11   5          5.35        179.10        72.49 o
  11  11   5       5217.21       6134.23       349.48 o
  12  11   5        169.93        214.72       100.76 o
  13  11   5       1741.92       1539.37       324.03 o
   1  12   5       3945.81       4176.80       155.05 o
   2  12   5       7950.21       8101.67       257.47 o
   3  12   5       9891.72      10059.40       397.90 o
   4  12   5       1078.30       1096.33       160.57 o
   5  12   5       1073.12       1192.49       141.70 o
   6  12   5       2835.80       3113.22       228.75 o
   7  12   5         67.52        110.89        60.13 o
   8  12   5       1334.89       1286.63       149.30 o
   9  12   5        317.17        243.30       113.83 o
  10  12   5         40.83         -3.76        61.30 o
  11  12   5        255.04        271.63        81.69 o
  12  12   5       1322.58       1690.42       400.65 o
  13  12   5       2131.68       1766.31       366.98 o
   0  13   5       9736.34       9289.34       472.43 o
   1  13   5        451.92        398.22        51.40 o
   2  13   5        554.81        589.54        62.07 o
   3  13   5        318.98        319.90        73.24 o
   4  13   5      12561.26      12013.43       444.42 o
   5  13   5         72.21        134.10        55.68 o
   6  13   5         69.70         45.38        46.24 o
   7  13   5         27.78         57.81        56.78 o
   8  13   5        540.88        640.50       167.42 o
   9  13   5       4920.76       5398.72       441.61 o
  10  13   5       1409.00       1111.06       307.43 o
  11  13   5        364.79        415.26        95.05 o
  12  13   5        179.71         67.04        59.89 o
   1  14   5        630.60        560.92        58.53 o
   2  14   5       1046.13        946.43        93.93 o
   3  14   5        379.65        484.78        89.83 o
   4  14   5        522.06        715.45       113.81 o
   5  14   5       3958.00       4000.69       260.60 o
   6  14   5        651.11        840.83       121.32 o
   7  14   5          2.29         53.16       106.43 o
   8  14   5       1190.51       1730.17       256.17 o
   9  14   5        965.39       1217.20       213.44 o
  10  14   5       1336.72       1406.64       244.49 o
  11  14   5        116.31        -55.24       144.45 o
   0  15   5          1.33         36.62        70.64 o
   1  15   5        672.54        644.68       119.40 o
   2  15   5         97.33        133.68        70.69 o
   3  15   5       5103.59       5257.40       301.83 o
   4  15   5        523.14        436.31        94.45 o
   5  15   5       1134.51       1389.20       157.40 o
   6  15   5       6690.73       7395.50       547.98 o
   7  15   5       6366.05       6901.21       496.76 o
   8  15   5         10.00        112.98        94.64 o
   9  15   5        647.54        867.18       202.18 o
  10  15   5       4988.35       5188.42       669.29 o
   1  16   5        377.70        476.64       114.89 o
   2  16   5       1577.44       1140.53       162.15 o
   3  16   5       1202.54       1207.24       151.21 o
   4  16   5       1189.59       1234.07       213.77 o
   5  16   5       2245.24       2120.90       271.17 o
   6  16   5        932.68       1204.71       233.24 o
   7  16   5          0.27        -40.34        71.06 o
   8  16   5       3356.07       3349.75       367.03 o
   9  16   5        842.78        839.68       253.78 o
   0  17   5         98.49         87.56        68.41 o
   1  17   5        226.74        338.83       101.74 o
   2  17   5        807.68        724.98       175.19 o
   3  17   5        443.85        617.82       181.84 o
   4  17   5       1191.20        912.39       201.04 o
   5  17   5         18.28        131.87       112.32 o
   6  17   5       1196.67       1018.39       198.47 o
   7  17   5        221.37        198.45       107.06 o
   8  17   5         53.14        239.03       152.01 o
   1  18   5       1218.52       1250.71       178.20 o
   2  18   5        786.31       1053.34       241.56 o
   3  18   5       2045.00       2170.21       347.11 o
   4  18   5          0.08        -12.64        85.52 o
   5  18   5          7.69         36.55        80.22 o
   6  18   5        597.20        409.05       169.78 o
   7  18   5          7.39        224.35       134.17 o
   0  19   5       7282.79       6926.72       585.15 o
   1  19   5       1026.08       2096.91       342.35 o
   2  19   5        117.41        116.99       110.88 o
   3  19   5        410.28        548.87       193.32 o
   4  19   5       3522.37       3582.47       471.32 o
   5  19   5         27.87        -10.54        94.60 o
   6  19   5         15.23        201.30       172.54 o
   2  20   5       1309.92        902.18       233.30 o
   3  20   5        629.10        714.05       234.02 o
   0   0   6      20546.15      19545.04       613.73 o
   1   0   6       2905.29       2579.63       197.49 o
   2   0   6       5831.16       5768.79       510.86 o
   3   0   6      11106.55      11133.74       708.11 o
   4   0   6      16547.18      15955.21       849.56 o
   5   0   6        477.85        261.23        97.98 o
   6   0   6       1488.78       1506.45       187.20 o
   7   0   6      12953.37      13841.77       789.64 o
   8   0   6       3702.22       3997.22       422.05 o
   9   0   6          2.94         42.80        62.76 o
  10   0   6       5021.74       4753.39       470.60 o
  11   0   6       3737.79       3783.59       421.75 o
  12   0   6        357.99        486.70       178.67 o
  13   0   6       1149.89        865.19       206.44 o
  14   0   6       8256.47       9283.84       690.37 o
  15   0   6          9.38          4.57        70.45 o
  16   0   6        526.22        404.49       166.84 o
   1   1   6       1251.34       1433.34       105.70 o
   2   1   6      60723.55      59769.15       928.18 o
   3   1   6        427.52        504.58       111.65 o
   4   1   6       8726.87       8059.84       426.37 o
   5   1   6       6932.03       6318.31       380.21 o
   6   1   6       6980.61       6791.23       272.23 o
   7   1   6        280.46        114.44        76.56 o
   8   1   6       1154.88       1224.25       167.87 o
   9   1   6       5262.80       4895.49       376.70 o
  10   1   6         24.77         -3.96        59.34 o
  11   1   6        115.74         28.68        53.42 o
  12   1   6        116.62         78.18        59.21 o
  13   1   6       1128.53        794.86       145.29 o
  14   1   6         17.99        153.07        70.38 o
  15   1   6        232.49        166.79        83.16 o
  16   1   6         18.64        -69.47        87.87 o
  17   1   6        237.51        249.72       135.13 o
   0   2   6      10912.42      10562.33       296.31 o
   1   2   6        541.45        607.98       109.19 o
   2   2   6        324.97        446.63        83.78 o
   3   2   6          0.97        148.84        77.27 o
   4   2   6       3105.35       3250.55       485.63 o
   5   2   6          3.25        -31.40        40.43 o
   6   2   6       9854.82       9941.10       303.26 o
   7   2   6        187.20        139.07       105.15 o
   8   2   6       3999.31       3471.26       279.62 o
   9   2   6        320.94        348.83       105.09 o
  10   2   6       1132.15        963.49       199.42 o
  11   2   6        366.84        214.67        76.93 o
  12   2   6       3510.36       3864.55       303.39 o
  13   2   6        818.79        730.36       139.18 o
  14   2   6        257.68        239.45        83.66 o
  15   2   6         15.58         90.13        91.60 o
  16   2   6         14.05        120.64        96.03 o
  17   2   6        141.51        272.85       126.68 o
   1   3   6      10858.71      10691.84       311.72 o
   2   3   6      10462.90      10391.05       312.15 o
   3   3   6       6028.31       6001.38       241.17 o
   4   3   6      24776.91      24540.55       563.24 o
   5   3   6       3164.77       2954.90       213.09 o
   6   3   6        401.52        387.69        89.00 o
   7   3   6        499.05        395.11       161.07 o
   8   3   6      19809.15      18946.31       652.31 o
   9   3   6       1772.15       1907.80       296.94 o
  10   3   6        939.31        995.27       155.08 o
  11   3   6        599.47        580.35       119.89 o
  12   3   6       3737.84       3648.90       298.13 o
  13   3   6        587.32        608.43       126.41 o
  14   3   6          5.20         -8.72        52.42 o
  15   3   6        304.20        269.05       121.41 o
  16   3   6       2427.76       2371.82       387.44 o
  17   3   6        115.21        149.48       134.78 o
   0   4   6       6928.32       7169.46       169.10 o
   1   4   6       6763.91       6755.72       252.36 o
   2   4   6      12634.97      12183.12       340.39 o
   3   4   6       4415.49       4396.06       209.07 o
   4   4   6       4717.85       4395.96       240.07 o
   5   4   6       2578.55       2878.82       171.89 o
   6   4   6       7539.47       7669.21       281.09 o
   7   4   6       5629.52       5393.28       319.60 o
   8   4   6      18281.32      17430.78       921.17 o
   9   4   6       1731.10       1771.79       204.70 o
  10   4   6       2898.28       3280.12       275.62 o
  11   4   6       1387.64       1333.46       238.47 o
  12   4   6        184.52        243.56        92.77 o
  13   4   6        653.05        618.25       123.75 o
  14   4   6         57.71        113.53       102.54 o
  15   4   6       1787.12       1383.19       291.96 o
  16   4   6        102.42        368.74       181.99 o
   1   5   6       1977.20       2115.72       143.91 o
   2   5   6       6578.67       6525.38       251.87 o
   3   5   6       4615.88       4618.92       216.25 o
   4   5   6      25588.82      25026.69       455.40 o
   5   5   6        665.57        580.43        79.90 o
   6   5   6         67.43         87.03        63.17 o
   7   5   6         71.14         50.03        83.96 o
   8   5   6      15243.08      16112.14       557.66 o
   9   5   6         14.97         26.70        42.31 o
  10   5   6       1385.73       1424.68       189.68 o
  11   5   6          5.11         18.02        79.30 o
  12   5   6       5066.08       4709.35       334.47 o
  13   5   6        353.65        133.04       103.26 o
  14   5   6        187.39        113.74        90.73 o
  15   5   6        285.12         53.69       111.92 o
  16   5   6       1388.80       2019.99       372.96 o
   0   6   6      15186.42      14774.91       590.13 o
   1   6   6         33.22        109.00        47.28 o
   2   6   6        672.40        705.11        85.77 o
   3   6   6         45.79         96.96        37.12 o
   4   6   6          7.36         61.81        42.58 o
   5   6   6        870.12        708.62        82.32 o
   6   6   6       5174.74       4892.31       304.13 o
   7   6   6       2175.94       2361.55       239.89 o
   8   6   6       1389.68       1685.68       189.71 o
   9   6   6         54.58         14.88        56.66 o
  10   6   6       2077.77       1818.82       156.96 o
  11   6   6        116.15         33.14        73.62 o
  12   6   6       2116.34       2592.86       523.21 o
  13   6   6        556.27        488.10       203.54 o
  14   6   6        851.86       1145.35       283.59 o
  15   6   6          4.79         81.10       103.21 o
   1   7   6        379.79        546.27        82.77 o
   2   7   6      47712.85      47384.93       625.30 o
   3   7   6          7.05         49.89        37.73 o
   4   7   6       3716.08       3456.00       214.58 o
   5   7   6       9058.32       9145.00       335.29 o
   6   7   6       4661.32       4601.80       297.81 o
   7   7   6        668.94        573.14       114.14 o
   8   7   6        591.02        497.83       111.80 o
   9   7   6       3335.98       3483.51       218.02 o
  10   7   6        135.62        167.14        61.91 o
  11   7   6         33.96         18.31        51.18 o
  12   7   6        901.40       1290.57       207.28 o
  13   7   6       2344.62       2176.07       375.02 o
  14   7   6         69.25        165.13       126.50 o
  15   7   6        412.72        458.34       178.81 o
   0   8   6      13062.40      13218.34       403.55 o
   1   8   6       1955.56       1829.88       128.03 o
   2   8   6       1907.97       2029.11       135.31 o
   3   8   6       8707.06       8865.25       275.39 o
   4   8   6       5714.93       5461.67       217.46 o
   5   8   6          1.75         -1.24        66.19 o
   6   8   6        352.64        438.38        92.44 o
   7   8   6       6081.06       6219.67       351.68 o
   8   8   6       2582.58       2329.50       221.87 o
   9   8   6        110.09         50.25        53.18 o
  10   8   6       2720.01       2484.04       185.72 o
  11   8   6       3222.67       2771.33       248.22 o
  12   8   6        299.14        339.87        83.81 o
  13   8   6        660.34        370.63       177.60 o
  14   8   6       4427.36       5851.38       638.03 o
   1   9   6       1085.31       1059.28        98.29 o
   2   9   6      31288.11      31344.47       520.71 o
   3   9   6       1732.14       2207.64       139.35 o
   4   9   6       6475.87       6506.38       239.82 o
   5   9   6        479.12        502.54       100.31 o
   6   9   6       3612.67       3906.63       242.25 o
   7   9   6          5.32        -36.86        43.50 o
   8   9   6        759.68       1031.39       150.39 o
   9   9   6       2170.57       2174.10       217.54 o
  10   9   6        365.85        213.86        80.57 o
  11   9   6        350.17        108.17       133.02 o
  12   9   6          2.58        -55.08        67.55 o
  13   9   6          5.66        -41.81       107.90 o
   0  10   6       2166.27       2276.03       173.29 o
   1  10   6       1214.45       1490.68        92.75 o
   2  10   6        709.96        754.06        77.93 o
   3  10   6        305.56        320.27        60.19 o
   4  10   6       1580.83       1630.80       123.94 o
   5  10   6        392.81        522.31       104.02 o
   6  10   6       4243.35       4502.48       294.47 o
   7  10   6        115.36        206.85        68.18 o
   8  10   6       3148.73       3425.52       328.44 o
   9  10   6         61.13        190.82        81.76 o
  10  10   6        298.88        173.82        90.65 o
  11  10   6        701.09        847.54       139.54 o
  12  10   6       1602.25       1670.74       241.13 o
  13  10   6        325.98        705.97       244.05 o
   1  11   6      11093.94      11339.13       282.14 o
   2  11   6       1834.72       1707.33       132.85 o
   3  11   6       1106.51       1259.14       115.78 o
   4  11   6      10655.30      10708.52       351.98 o
   5  11   6        699.30        882.37       121.79 o
   6  11   6       1071.95       1158.31       143.00 o
   7  11   6        795.49        737.41       116.97 o
   8  11   6       9776.92       9997.33       410.13 o
   9  11   6       1599.79       1667.65       174.20 o
  10  11   6        618.59        290.07       141.67 o
  11  11   6        533.70        419.44       115.33 o
  12  11   6       1866.09       1569.59       239.35 o
   0  12   6        965.24        838.56       121.67 o
   1  12   6       2478.22       2549.87       135.69 o
   2  12   6       4385.55       4616.71       181.62 o
   3  12   6       2559.79       2519.14       160.64 o
   4  12   6       1673.00       1864.85       191.93 o
   5  12   6        102.03         56.10        50.99 o
   6  12   6       4705.27       4993.89       249.40 o
   7  12   6       1071.82       1198.50       127.21 o
   8  12   6       6326.47       5949.92       323.21 o
   9  12   6        392.51        552.75       106.22 o
  10  12   6       1210.85       1504.28       169.41 o
  11  12   6       1087.49       1254.91       157.86 o
   1  13   6         61.47         69.14        38.46 o
   2  13   6       3858.55       4021.25       170.77 o
   3  13   6       2649.69       2921.12       244.15 o
   4  13   6       7552.64       7175.40       371.08 o
   5  13   6        242.66        132.79        84.86 o
   6  13   6         33.21         45.80        82.93 o
   7  13   6         64.72        121.91        86.21 o
   8  13   6       3424.00       3905.15       422.14 o
   9  13   6        206.37        250.12        75.53 o
  10  13   6        276.75        321.61       119.39 o
  11  13   6         51.46         17.45        87.95 o
   0  14   6       4835.20       5402.33       364.89 o
   1  14   6        195.33        186.10        48.22 o
   2  14   6        424.31        426.50        69.81 o
   3  14   6       1225.26       1350.11       140.10 o
   4  14   6        119.81        153.81        75.12 o
   5  14   6         43.69         28.15        52.35 o
   6  14   6       1193.62       1301.14       162.73 o
   7  14   6       1187.40       1118.58       206.40 o
   8  14   6        402.65        454.52       129.19 o
   9  14   6        208.93        370.37        96.82 o
  10  14   6        554.77        495.63       153.64 o
  11  14   6        472.52        413.94       136.46 o
   1  15   6        157.15        150.59        90.19 o
   2  15   6      13312.56      13908.81       602.50 o
   3  15   6        189.32        245.40       110.46 o
   4  15   6       1107.88       1147.13       158.18 o
   5  15   6       4067.17       4098.40       543.46 o
   6  15   6       1089.83       1243.66       222.73 o
   7  15   6        269.35        283.91       109.48 o
   8  15   6        163.02        239.46       128.83 o
   9  15   6       1262.41       1240.78       222.65 o
  10  15   6         25.28         -4.53        60.06 o
   0  16   6       6053.45       6676.45       601.43 o
   1  16   6         55.13        101.17       132.01 o
   2  16   6        196.21        149.64        71.21 o
   3  16   6        782.28        562.07       134.83 o
   4  16   6       1635.47       1719.37       388.70 o
   5  16   6          4.67        127.75        99.01 o
   6  16   6         60.02         31.35        68.87 o
   7  16   6       1377.99       1540.23       333.33 o
   1  17   6          0.92         17.16        75.19 o
   2  17   6       4945.79       4635.24       358.19 o
   3  17   6        439.40        483.68       183.78 o
   4  17   6       1873.09       1715.05       258.79 o
   5  17   6         19.05         50.29       150.37 o
   6  17   6        303.37        312.53       152.87 o
   0  18   6         40.68       -125.95       125.95 o
   1  18   6        392.11        428.95       112.86 o
   2  18   6        622.94        901.24       253.46 o
   3  18   6        136.90        139.96       139.18 o
   4  18   6        332.34        429.68       180.09 o
   5  18   6        224.91        854.24       268.37 o
   1  19   6       1507.95       1924.95       342.61 o
   2  19   6        310.20        378.64       183.20 o
   1   0   7       6714.80       7438.08       351.42 o
   2   0   7       9181.61       9545.18       417.59 o
   3   0   7      14833.49      14791.62       881.14 o
   4   0   7        223.39        287.32       149.86 o
   5   0   7       7300.92       8238.70       664.55 o
   6   0   7       2275.07       2543.66       380.68 o
   7   0   7          5.67        -31.48        81.30 o
   8   0   7       5089.37       6013.69       570.71 o
   9   0   7       1496.68       1723.94       310.68 o
  10   0   7         52.83         53.39       101.21 o
  11   0   7        183.78        154.31       113.76 o
  12   0   7       1486.03       1611.69       310.94 o
  13   0   7       3027.13       2228.56       367.97 o
  14   0   7       1003.86       1113.25       265.10 o
  15   0   7        714.12        915.03       255.24 o
   0   1   7         98.68        127.78        52.95 o
   1   1   7       4485.27       4297.51       185.87 o
   2   1   7        464.65        468.38        66.82 o
   3   1   7       1442.42       1773.91       164.50 o
   4   1   7       1086.86       1142.02       212.36 o
   5   1   7        273.70        371.16       122.47 o
   6   1   7       6961.23       6598.88       423.38 o
   7   1   7        123.75         52.78        94.14 o
   8   1   7       1284.47       1715.89       220.19 o
   9   1   7        840.17        823.01       163.09 o
  10   1   7      12124.21      11362.98       560.13 o
  11   1   7       1121.74        989.50       181.19 o
  12   1   7        169.11        199.44        86.15 o
  13   1   7        682.71        680.07       146.86 o
  14   1   7       4621.63       4760.37       378.06 o
  15   1   7        594.69        657.31       148.56 o
   1   2   7       1714.37       1916.10       123.80 o
   2   2   7        136.38        108.49        36.67 o
   3   2   7        245.12        241.23        72.48 o
   4   2   7        132.74        290.37       111.13 o
   5   2   7       2493.62       2380.74       256.09 o
   6   2   7        453.78        420.98        94.71 o
   7   2   7        320.02        310.17       124.94 o
   8   2   7          1.10         98.02        86.64 o
   9   2   7          2.76        -36.42        86.60 o
  10   2   7        608.96        700.97       148.04 o
  11   2   7        615.42        668.97       153.75 o
  12   2   7        608.08        798.54       156.09 o
  13   2   7         35.86        108.26        92.30 o
  14   2   7        776.39        700.02       154.66 o
  15   2   7        368.95        324.13       167.88 o
   0   3   7      16110.33      15491.75       688.81 o
   1   3   7         88.96         84.68        70.09 o
   2   3   7         80.97         72.68        40.30 o
   3   3   7       5795.58       5856.72       305.30 o
   4   3   7      16071.41      15893.38       513.73 o
   5   3   7         66.39        233.58        96.56 o
   6   3   7         10.84         84.42        61.45 o
   7   3   7       5728.50       5233.71       542.52 o
   8   3   7       4340.73       4470.65       382.02 o
   9   3   7        559.77        501.44       135.88 o
  10   3   7       2143.72       1644.37       218.62 o
  11   3   7       1573.72       1869.91       308.46 o
  12   3   7         20.90         57.57        86.58 o
  13   3   7          5.96         92.51        82.71 o
  14   3   7        200.14        129.36        75.34 o
  15   3   7        258.47        359.95       160.42 o
   1   4   7       5311.58       4730.51       224.74 o
   2   4   7       1820.48       1825.64       138.88 o
   3   4   7        532.24        653.38        87.28 o
   4   4   7       3050.37       3039.03       305.95 o
   5   4   7       6736.79       6631.56       346.09 o
   6   4   7       1362.29       1338.14       164.30 o
   7   4   7        235.72        153.13       143.58 o
   8   4   7        540.64        426.71       167.96 o
   9   4   7       8074.69       8212.12       475.91 o
  10   4   7        158.66        128.33       121.14 o
  11   4   7       1231.62       1324.95       233.32 o
  12   4   7       1098.50       1294.42       195.92 o
  13   4   7        110.95         72.26        61.75 o
  14   4   7       2288.13       2310.06       401.00 o
   0   5   7      14760.70      14170.18       425.36 o
   1   5   7         83.15        106.72        73.34 o
   2   5   7        244.74        240.58        57.98 o
   3   5   7       4282.10       4143.58       217.67 o
   4   5   7      10380.56       9767.95       306.47 o
   5   5   7          6.90         67.18        44.78 o
   6   5   7        603.35        383.89        74.87 o
   7   5   7       5889.05       6854.37       631.82 o
   8   5   7       5842.11       5939.69       594.12 o
   9   5   7        161.03         94.65        90.20 o
  10   5   7       1157.30        792.14       154.94 o
  11   5   7        866.71        799.49       155.35 o
  12   5   7        329.80        267.54        90.46 o
  13   5   7         60.87        116.17       121.55 o
  14   5   7        651.57        648.11       226.31 o
   1   6   7       4930.63       5294.52       246.79 o
   2   6   7        713.13        687.04        88.12 o
   3   6   7       1412.70       1635.15       125.91 o
   4   6   7          5.47         28.73        35.47 o
   5   6   7        280.88        242.78        51.85 o
   6   6   7         52.18         62.58        52.75 o
   7   6   7        894.01        802.15       136.57 o
   8   6   7        131.44        190.80        87.48 o
   9   6   7        646.83        662.36       207.15 o
  10   6   7        810.08        693.44       146.47 o
  11   6   7        534.52        611.36       136.64 o
  12   6   7       1038.27        780.67       232.23 o
  13   6   7        168.16         96.38       135.44 o
   0   7   7        354.26        292.84       185.43 o
   1   7   7       5597.33       5562.06       256.67 o
   2   7   7       1139.11       1227.08       111.97 o
   3   7   7       3614.71       3804.38       194.48 o
   4   7   7       1486.67       1619.33       130.29 o
   5   7   7        226.13        245.97        56.92 o
   6   7   7       2268.65       2271.26       197.63 o
   7   7   7        819.17        771.59       116.64 o
   8   7   7        127.61        307.49        81.77 o
   9   7   7        615.01        864.46       123.71 o
  10   7   7      10237.71      10835.81       415.79 o
  11   7   7       2262.71       1647.78       346.24 o
  12   7   7         42.76         29.14       127.82 o
  13   7   7       1133.05       1091.01       294.03 o
   1   8   7       2158.43       2499.63       158.88 o
   2   8   7       4970.62       5214.86       229.08 o
   3   8   7       7884.52       8430.48       293.12 o
   4   8   7         71.01        161.38        54.34 o
   5   8   7       3296.20       3536.45       192.81 o
   6   8   7       1279.11       1281.95       155.55 o
   7   8   7         67.96         83.40        60.89 o
   8   8   7       3283.73       3662.49       255.95 o
   9   8   7        624.94        528.44       120.40 o
  10   8   7         33.14        118.42        56.46 o
  11   8   7        227.77        279.22       100.18 o
  12   8   7       1177.18       1604.09       349.23 o
   0   9   7       1278.59       1375.00       141.65 o
   1   9   7       1422.15       1419.58       104.52 o
   2   9   7         63.49         -9.42        45.63 o
   3   9   7          2.49         27.55        34.42 o
   4   9   7         40.30        104.99        45.83 o
   5   9   7        629.91        611.83        86.42 o
   6   9   7       6407.94       6178.39       357.73 o
   7   9   7         17.47         96.07        62.36 o
   8   9   7       1752.46       1750.79       179.87 o
   9   9   7       1143.60       1212.17       149.49 o
  10   9   7       5836.11       6236.41       401.59 o
  11   9   7         10.86        -40.09        64.77 o
   1  10   7        329.46        350.04        44.71 o
   2  10   7          0.10          0.96        37.68 o
   3  10   7          5.63         17.56        48.28 o
   4  10   7        103.36         81.18        38.70 o
   5  10   7       2364.99       2524.82       212.00 o
   6  10   7        632.93        709.17       132.48 o
   7  10   7          9.03        -18.19        64.27 o
   8  10   7          2.54         50.77        83.20 o
   9  10   7        270.86        252.25       128.39 o
  10  10   7         27.46        112.58        61.63 o
  11  10   7        114.73         18.32        76.84 o
   0  11   7       3645.86       3655.49       304.73 o
   1  11   7        252.44        208.94        43.69 o
   2  11   7        129.61         39.61        36.03 o
   3  11   7       3538.88       3690.30       183.03 o
   4  11   7      10591.37      10968.11       343.08 o
   5  11   7        131.70        175.34       129.06 o
   6  11   7        350.04        483.10       103.81 o
   7  11   7       6221.01       6519.77       499.11 o
   8  11   7       1495.00       1905.71       193.37 o
   9  11   7          3.31         24.53        55.43 o
  10  11   7        899.29        685.30       127.93 o
  11  11   7        739.01        976.56       207.50 o
   1  12   7        923.48        985.68       115.60 o
   2  12   7       1083.18       1066.47        86.08 o
   3  12   7        325.72        312.87        67.40 o
   4  12   7       1179.70       1199.79       172.69 o
   5  12   7       2710.39       2835.12       200.47 o
   6  12   7       1023.34       1101.33       124.86 o
   7  12   7          3.11         60.21        55.36 o
   8  12   7        467.54        319.61        88.63 o
   9  12   7       2372.90       2749.45       242.84 o
  10  12   7          0.11         65.54       127.80 o
  11  12   7        187.37        299.12       120.08 o
   0  13   7       5237.87       5150.50       281.02 o
   1  13   7         79.15         76.65        37.25 o
   2  13   7        419.40        453.06        57.82 o
   3  13   7        433.00        474.19        62.16 o
   4  13   7       1791.55       1852.49       162.71 o
   5  13   7         64.14         86.79        46.05 o
   6  13   7        571.68        342.65        88.58 o
   7  13   7        431.23        408.58        97.35 o
   8  13   7       2268.10       2318.86       277.47 o
   9  13   7        209.39        168.56        74.67 o
  10  13   7        403.71        509.12       148.12 o
   1  14   7        755.40        758.69        92.28 o
   2  14   7        455.60        578.37        80.62 o
   3  14   7       1399.48       1560.30       135.36 o
   4  14   7         34.86         16.52        44.71 o
   5  14   7          7.84        -28.28        62.89 o
   6  14   7         68.45        125.57        62.97 o
   7  14   7        210.99        235.22        67.51 o
   8  14   7        438.83        560.22       161.61 o
   9  14   7        298.95        216.28       191.86 o
   0  15   7        365.88        451.89       133.46 o
   1  15   7       2124.93       2346.21       212.68 o
   2  15   7        350.85        396.80        93.67 o
   3  15   7       1181.51       1272.18       155.57 o
   4  15   7        316.77        343.71        79.55 o
   5  15   7        195.60        249.86        81.88 o
   6  15   7        475.83        549.48       177.86 o
   1  16   7       1717.96       2004.92       267.14 o
   2  16   7       1530.72       1643.91       262.77 o
   3  16   7        944.23       1025.23       216.07 o
   4  16   7        140.95         24.47        84.67 o
   0  17   7        295.36        231.74       145.66 o
   1  17   7        120.32         88.02       117.69 o
   2  17   7         23.68         53.65       102.36 o
   3  17   7         79.55         72.75        78.66 o
   0   0   8       2432.43       3162.49       439.46 o
   1   0   8       2698.86       2825.77       416.95 o
   2   0   8        169.86        527.56       206.89 o
   3   0   8       1161.80       1148.22       274.38 o
   4   0   8        367.39        327.36       121.36 o
   5   0   8        213.08         -9.80       104.70 o
   6   0   8          4.35          7.43        72.87 o
   7   0   8       3370.87       3550.50       475.97 o
   8   0   8        267.10         56.19        92.29 o
   9   0   8       5459.94       6365.29       642.08 o
  10   0   8        970.32        950.21       265.04 o
  11   0   8       1834.26       1950.09       366.29 o
  12   0   8        918.23        870.22       256.30 o
  13   0   8        926.82       1248.42       295.46 o
   1   1   8       3978.69       4339.69       364.24 o
   2   1   8      10205.89       9680.23       497.42 o
   3   1   8       4160.45       4116.23       263.69 o
   4   1   8        354.56        273.40        72.42 o
   5   1   8       1126.06       1194.33       205.75 o
   6   1   8       3346.07       2982.66       308.47 o
   7   1   8          2.48         93.70       128.16 o
   8   1   8        662.87        920.83       182.91 o
   9   1   8       1172.85       1028.24       188.50 o
  10   1   8          2.86         94.28        85.06 o
  11   1   8        205.95        141.71        84.24 o
  12   1   8        164.09        251.37       129.75 o
  13   1   8       1638.51       1354.69       221.23 o
   0   2   8        127.37         91.14       223.10 o
   1   2   8          0.10         39.97        41.09 o
   2   2   8        346.75        486.42        93.88 o
   3   2   8        667.19        773.08       114.56 o
   4   2   8        731.18        691.33       115.79 o
   5   2   8       1050.44        999.13       138.97 o
   6   2   8          5.26         -5.20        70.56 o
   7   2   8       1897.99       1990.22       367.63 o
   8   2   8        528.45        711.86       164.02 o
   9   2   8        767.81       1014.44       183.55 o
  10   2   8        508.79        955.42       263.69 o
  11   2   8        635.17        702.03       160.46 o
  12   2   8        189.46        134.71        92.48 o
  13   2   8        545.43        245.10       180.18 o
   1   3   8        423.47        434.67       146.97 o
   2   3   8        329.48        350.14        92.80 o
   3   3   8          2.62        117.02        69.63 o
   4   3   8       2489.82       2605.00       222.17 o
   5   3   8       6786.05       6346.81       347.72 o
   6   3   8         45.25         17.24        70.65 o
   7   3   8         55.88        146.86       141.18 o
   8   3   8       5053.02       4841.32       394.96 o
   9   3   8       1504.64       1545.97       233.18 o
  10   3   8         66.32        100.47        74.58 o
  11   3   8         21.80         73.56       212.35 o
  12   3   8       2676.11       2674.15       303.85 o
  13   3   8        110.55        187.37       172.66 o
   0   4   8        232.58        155.81        76.96 o
   1   4   8       1674.44       2165.57       256.10 o
   2   4   8          0.51        151.04        59.39 o
   3   4   8       7790.14       8545.22       612.98 o
   4   4   8       2365.87       2712.04       226.80 o
   5   4   8        843.66       1005.24       126.31 o
   6   4   8       3828.10       4050.62       252.56 o
   7   4   8       5491.08       6390.37       651.69 o
   8   4   8        130.36        -19.20       105.53 o
   9   4   8       1609.56       1677.31       235.47 o
  10   4   8        895.73       1074.72       192.89 o
  11   4   8        905.74        695.77       158.83 o
  12   4   8        398.95        197.72        95.25 o
   1   5   8        675.80        532.89        98.24 o
   2   5   8        816.57        886.78       128.63 o
   3   5   8       1241.63       1224.20       154.90 o
   4   5   8       2778.76       2716.40       200.36 o
   5   5   8       1220.57       1298.13       144.16 o
   6   5   8        343.58        219.90        71.24 o
   7   5   8         89.12         73.05        85.83 o
   8   5   8       4678.29       4001.28       529.29 o
   9   5   8        973.19        713.58       246.97 o
  10   5   8          7.13         53.36        69.99 o
  11   5   8         74.12        175.12       291.79 o
   0   6   8         68.25          4.19        66.24 o
   1   6   8        209.37        202.22        50.08 o
   2   6   8        742.32        738.52       124.04 o
   3   6   8        122.67         58.16        52.24 o
   4   6   8        827.67        933.81       106.48 o
   5   6   8         66.55         80.07        42.01 o
   6   6   8          8.87        -38.99        48.62 o
   7   6   8        113.76         50.11        76.29 o
   8   6   8        288.01        246.00       163.96 o
   9   6   8        943.48        801.26       168.93 o
  10   6   8        181.84         93.42        73.77 o
  11   6   8        961.94        975.80       300.91 o
   1   7   8       6690.02       7318.17       261.08 o
   2   7   8       7333.32       7516.82       288.76 o
   3   7   8       1491.70       1598.89       134.12 o
   4   7   8        140.80         87.17        44.44 o
   5   7   8        304.13        275.33        52.87 o
   6   7   8       2170.84       2036.25       196.10 o
   7   7   8        160.49        137.23        60.53 o
   8   7   8        335.18         56.58       116.83 o
   9   7   8       1893.10       1821.13       204.17 o
  10   7   8          3.56        115.60        78.94 o
   0   8   8       4591.39       4481.36       323.86 o
   1   8   8       1905.68       1926.31       127.95 o
   2   8   8        537.47        532.64        82.80 o
   3   8   8       1083.76       1320.55       124.73 o
   4   8   8        501.97        493.38        77.98 o
   5   8   8          1.68         78.74        46.21 o
   6   8   8          4.10        -56.15        56.15 o
   7   8   8       1149.84       1124.72       152.76 o
   8   8   8        254.91         51.80        51.97 o
   9   8   8       2410.03       3366.17       416.81 o
  10   8   8        685.91        691.50       248.39 o
   1   9   8        446.23        536.72        76.96 o
   2   9   8       4246.58       4558.63       257.31 o
   3   9   8       2953.13       3117.17       192.73 o
   4   9   8        197.65        225.12        54.83 o
   5   9   8        542.98        381.71        76.17 o
   6   9   8       1187.73       1362.96       166.89 o
   7   9   8        216.12        207.45       101.12 o
   8   9   8        726.78        741.26       121.27 o
   9   9   8         62.35         -9.34        95.88 o
  10   9   8         35.42         91.23        96.67 o
   0  10   8         28.36         42.98        55.77 o
   1  10   8        118.72        217.57        49.68 o
   2  10   8        314.59        314.33        67.02 o
   3  10   8       1244.92       1395.90       129.08 o
   4  10   8         54.73         28.49        56.74 o
   5  10   8        646.02        682.82       122.81 o
   6  10   8        179.86        254.72        85.14 o
   7  10   8       1684.75       2035.46       235.21 o
   8  10   8        413.75        266.58       128.91 o
   9  10   8        898.73        497.41       130.31 o
  10  10   8        605.86        485.10       152.54 o
   1  11   8        238.07        227.18        47.53 o
   2  11   8        227.44        232.97        63.87 o
   3  11   8         62.91         96.00        44.50 o
   4  11   8       1168.63       1268.50       128.96 o
   5  11   8       5070.01       5507.47       338.69 o
   6  11   8        225.02        167.19        61.31 o
   7  11   8        118.82         81.87        64.41 o
   8  11   8       1155.14       1321.70       203.78 o
   9  11   8        631.76        723.97       209.59 o
   0  12   8        411.15        271.80       105.86 o
   1  12   8        508.76        473.66        64.70 o
   2  12   8         61.38         65.64        49.39 o
   3  12   8       3125.79       3475.33       167.42 o
   4  12   8        588.47        783.49       117.95 o
   5  12   8        209.47        239.65        67.87 o
   6  12   8       1099.62       1226.99       162.61 o
   7  12   8       2463.53       3009.12       466.24 o
   8  12   8         85.35        155.88       212.72 o
   1  13   8         53.07         29.74        39.29 o
   2  13   8        295.75        244.98        61.14 o
   3  13   8        856.80        949.84        88.33 o
   4  13   8        815.73        778.97        98.46 o
   5  13   8         74.50         74.81       259.99 o
   6  13   8          0.27         33.19       132.39 o
   0  14   8        187.90        334.92       175.47 o
   1  14   8        468.01        714.01       222.05 o
   2  14   8         25.76        135.75        79.25 o
   3  14   8         52.65        249.84       138.92 o
   4  14   8        244.80        -21.95       111.36 o
   5  14   8         10.13        -34.78       100.48 o
   1  15   8       2684.71       2823.04       455.42 o
   2  15   8       1836.09       2337.51       409.44 o
   3  15   8        461.79        544.88       229.53 o
   1   0   9       5926.59       6673.62       629.14 o
   2   0   9          5.77        -42.84       118.13 o
   3   0   9       2255.07       3670.93       511.38 o
   4   0   9       3609.86       4875.31       587.16 o
   5   0   9       1160.99       1090.25       288.40 o
   6   0   9        300.52         39.54        98.10 o
   7   0   9        901.64        878.61       278.95 o
   8   0   9        757.38       1487.21       334.81 o
   9   0   9       1465.09       1348.94       327.42 o
  10   0   9        881.87       1178.18       308.41 o
  11   0   9        175.15        303.46       179.91 o
   0   1   9        950.42        585.45       146.50 o
   1   1   9        915.52       1357.60       165.68 o
   2   1   9       1764.27       1738.34       250.34 o
   3   1   9        756.33        640.27       153.80 o
   4   1   9        219.16        147.59       190.74 o
   5   1   9          1.47        203.92       115.17 o
   6   1   9       2873.65       3005.06       342.26 o
   7   1   9        283.67        527.34       231.20 o
   8   1   9        373.82        491.90       292.05 o
   9   1   9        657.18        918.05       194.30 o
  10   1   9        724.68        764.90       174.96 o
  11   1   9        548.19        638.84       240.88 o
   1   2   9        134.13        265.43        74.11 o
   2   2   9       2027.17       2668.63       304.16 o
   3   2   9       2504.70       3219.35       339.92 o
   4   2   9        561.88        840.41       182.59 o
   5   2   9         20.10        157.42        87.46 o
   6   2   9        198.32        213.75        79.57 o
   7   2   9        137.48         19.84       133.82 o
   8   2   9        439.70        617.47       162.15 o
   9   2   9        435.34        420.55       134.88 o
  10   2   9         42.11         58.84       125.91 o
  11   2   9        132.72        282.76       154.35 o
   0   3   9       9323.34      10193.48       594.76 o
   1   3   9       1189.94       1230.83       150.46 o
   2   3   9         39.53         55.09        77.96 o
   3   3   9       3586.81       4108.52       433.30 o
   4   3   9        829.99        998.69       194.14 o
   5   3   9        260.58         20.65        79.17 o
   6   3   9       1219.64       1198.80       171.89 o
   7   3   9       2608.69       2882.29       469.16 o
   8   3   9         33.48         24.38        82.88 o
   9   3   9        322.44        278.09       144.93 o
  10   3   9          0.32        -15.75       101.63 o
  11   3   9        740.38       1112.21       299.76 o
   1   4   9        119.27        155.61        59.30 o
   2   4   9       2116.99       2395.29       482.46 o
   3   4   9          0.40         89.40        96.56 o
   4   4   9        730.66        627.50       332.21 o
   5   4   9       4440.83       4761.64       339.68 o
   6   4   9        123.47        132.16        53.21 o
   7   4   9        809.46        821.66       228.96 o
   8   4   9        183.39         92.98        86.60 o
   9   4   9       2025.29       1845.26       373.48 o
  10   4   9        499.81        240.09       152.85 o
   0   5   9       3570.90       3781.86       740.35 o
   1   5   9        302.05        234.89        83.62 o
   2   5   9       1348.43       2260.22       302.06 o
   3   5   9       1454.74       1457.63       263.30 o
   4   5   9       2885.96       3095.35       287.41 o
   5   5   9        169.07        144.90        62.63 o
   6   5   9        267.90        258.41        89.15 o
   7   5   9       1868.72       1977.47       500.94 o
   8   5   9        147.23        131.67        91.56 o
   9   5   9        135.01        123.76        95.48 o
  10   5   9         11.97       -102.98       102.98 o
   1   6   9        405.27        561.40       105.30 o
   2   6   9       1116.45       1270.32       177.46 o
   3   6   9       2381.60       2994.44       267.97 o
   4   6   9        884.91       1052.38       136.71 o
   5   6   9        213.97        351.65        99.61 o
   6   6   9        164.60        282.20        79.66 o
   7   6   9        204.74        381.44       122.60 o
   8   6   9        450.15        858.84       266.75 o
   9   6   9         26.04         71.68       250.97 o
  10   6   9        162.90         87.41       143.46 o
   0   7   9       1897.78       1759.50       256.28 o
   1   7   9       1034.34       1300.97       154.65 o
   2   7   9        286.74        316.82        56.52 o
   3   7   9        979.62        876.01       125.98 o
   4   7   9         12.67        -21.87        51.23 o
   5   7   9         30.18        -32.39        47.31 o
   6   7   9       2873.57       3114.58       582.03 o
   7   7   9        593.90        895.46       256.13 o
   8   7   9         89.58       -141.26       162.50 o
   9   7   9        569.90        616.34       158.08 o
   1   8   9       3998.71       4726.20       238.30 o
   2   8   9         53.74        110.72        42.98 o
   3   8   9       1940.37       2333.64       174.15 o
   4   8   9       1500.44       1826.90       154.94 o
   5   8   9       1119.23       1039.04       133.08 o
   6   8   9        361.48        320.35       149.57 o
   7   8   9        498.93        328.04       168.55 o
   8   8   9        693.36        531.63       209.33 o
   0   9   9        311.61        231.99        83.89 o
   1   9   9        137.91        194.97        72.01 o
   2   9   9       1492.83       1535.07       132.69 o
   3   9   9         35.15         51.19        55.03 o
   4   9   9        204.32        136.63        54.09 o
   5   9   9          7.83         -8.03        48.19 o
   6   9   9       1542.55       1170.36       185.87 o
   7   9   9          1.94       -149.81       149.81 o
   8   9   9        632.11        307.77       161.67 o
   1  10   9          8.55         53.65        49.21 o
   2  10   9        565.40        819.48       102.51 o
   3  10   9        505.00        761.36       100.03 o
   4  10   9        745.55        839.30       140.67 o
   5  10   9        273.11        250.95       137.13 o
   6  10   9         12.49         67.99       169.25 o
   7  10   9         22.32        106.83       121.52 o
   0  11   9       4876.22       5275.65       362.23 o
   1  11   9        495.01        442.64        79.39 o
   2  11   9          8.25        -24.57        57.15 o
   3  11   9       1645.41       1838.38       147.34 o
   4  11   9        441.46        574.50       118.64 o
   5  11   9        115.40        302.80       155.18 o
   1  12   9         73.98        -17.90        49.09 o
   2  12   9       1601.37       1730.40       161.59 o
   3  12   9          2.39        -25.93        64.48 o
   0   0  10         16.11       -137.91       137.91 o
   1   0  10         35.80         87.35        67.33 o
   2   0  10         79.19        -38.38        75.06 o
   3   0  10       1666.60       1495.54       342.57 o
   1   1  10       1000.63       1015.28       139.58 o
   2   1  10        274.57        283.26        93.87 o
   3   1  10        143.20         79.12        66.82 o
   0   2  10        546.30        285.80       273.32 o
   1   2  10        984.15       1301.09       263.33 o
   2   2  10        197.25        274.86        83.30 o
   3   2  10        174.64        331.19       185.39 o
   1   3  10        951.91       1283.13       197.84 o
   2   3  10          1.26        110.25        75.19 o
   3   3  10        102.16          0.25       108.33 o
   0   4  10        164.97        226.50       101.72 o
   1   4  10       2295.23       2875.97       236.84 o
   2   4  10         37.44        -32.01        69.95 o
   1   5  10        133.96        201.78        80.12 o
   2   5  10         79.20        100.32       234.99 o
   0   6  10        107.85         30.00        77.98 o
   1   6  10        304.65        529.63       216.81 o
                                                
